# Supplementary material for: Novel SNP Discovery in African Buffalo, Syncerus caffer, Using High-Throughput Sequencing
Source: PLoS One. 2012 Nov 7;7(11):e48792. doi: 10.1371/journal.pone.0048792 (PMC3492240; doi:10.1371/journal.pone.0048792)
Supplement: Table S1 — All data based on BWA mapping. List of the 69 validated SNPs, their Btau4 and UMD3 positions and KBioscience assay IDs, ValidatedSNPs.txt. (TXT) [file pone.0048792.s001.txt]

Name	KBioscience Assay	Btau4 Position	UMD3.1 Chromosome	UMD3.1 Position	Consequence of SNP	Gene Name	Ensembl Gene ID	Description of gene
SNP_1	1538-0001	7403981	Chr11	7179447	NON_SYNONYMOUS_CODING	Q75R58_BOVIN	ENSBTAG00000001034	IL-18 receptor alpha Fragment [Source:UniProtKB/TrEMBL;Acc:Q75R58]
SNP_4	1538-0004	64549854	Chr17	63612902	NON_SYNONYMOUS_CODING	NP_001019728.1	ENSBTAG00000014628	2-prime-5-prime-oligoadenylate synthetase 2 [Source:RefSeq peptide;Acc:NP_001019728]
SNP_6	1538-0006	112144359	Chr1	111031389	NON_SYNONYMOUS_CODING	PTX3_BOVIN	ENSBTAG00000009012	Pentraxin-related protein PTX3 Precursor (Pentaxin-related protein PTX3) [Source:UniProtKB/Swiss-Prot;Acc:Q0VCG9]
SNP_7	1538-0007	144420892	Chr1	143152388	NON_SYNONYMOUS_CODING	MX2_BOVIN	ENSBTAG00000008471	Interferon-induced GTP-binding protein Mx2 (Myxovirus resistance protein 2) [Source:UniProtKB/Swiss-Prot;Acc:Q9BDI7]
SNP_8	1538-0008	54390942	Chr22	53599791	NON_SYNONYMOUS_CODING	CCR5_BOVIN	ENSBTAG00000008099	C-C chemokine receptor type 5 (C-C CKR-5)(CC-CKR-5)(CCR-5)(CCR5)(CD195 antigen) [Source:UniProtKB/Swiss-Prot;Acc:Q2HJ17]
SNP_13	1538-0013	83795862	Chr3	78427756	NON_SYNONYMOUS_CODING	B2MU63_BOVIN	ENSBTAG00000014983	Interleukin 23 receptor [Source:UniProtKB/TrEMBL;Acc:B2MU63]
SNP_16	1538-0016	39910725	Chr5	36884961	NON_SYNONYMOUS_CODING	IRAK4_BOVIN	ENSBTAG00000021105	Interleukin-1 receptor-associated kinase 4 (IRAK-4)(EC 2.7.11.1) [Source:UniProtKB/Swiss-Prot;Acc:Q1RMT8]
SNP_17	1538-0017	39916721	Chr5	36890957	NON_SYNONYMOUS_CODING	IRAK4_BOVIN	ENSBTAG00000021105	Interleukin-1 receptor-associated kinase 4 (IRAK-4)(EC 2.7.11.1) [Source:UniProtKB/Swiss-Prot;Acc:Q1RMT8]
SNP_18	1538-0018	51485425	Chr5	47797051	NON_SYNONYMOUS_CODING	B3FXL5_BOVIN	ENSBTAG00000007636	Interleukin-1 receptor-associated kinase M transcript variant 3 [Source:UniProtKB/TrEMBL;Acc:B3FXL5]
SNP_19	1538-0019	51505676	Chr5	47817597	NON_SYNONYMOUS_CODING	B3FXL5_BOVIN	ENSBTAG00000007636	Interleukin-1 receptor-associated kinase M transcript variant 3 [Source:UniProtKB/TrEMBL;Acc:B3FXL5]
SNP_25	1538-0025	97743988	Chr7	98739431	NON_SYNONYMOUS_CODING	ERAP2_BOVIN	ENSBTAG00000039275	Endoplasmic reticulum aminopeptidase 2 (EC 3.4.11.-) [Source:UniProtKB/Swiss-Prot;Acc:A6QPT7]
SNP_30	1538-0030	35669518	Chr20	33550138	3PRIME_UTR	CO7_BOVIN	ENSBTAG00000011766	Complement component C7 Precursor [Source:UniProtKB/Swiss-Prot;Acc:Q29RQ1]
SNP_41	1538-0041	76297528	Chr14	79862771	NON_SYNONYMOUS_CODING	A7E3E3_BOVIN	ENSBTAG00000040461	SLC7A13 protein Fragment [Source:UniProtKB/TrEMBL;Acc:A7E3E3]
SNP_56	1538-0056	56497049	Chr22	55714039	3PRIME_UTR	NP_001071304.1	ENSBTAG00000005857	solute carrier family 6 (neurotransmitter transporter, GABA), member 1 [Source:RefSeq peptide;Acc:NP_001071304]
SNP_57	1538-0057	110248862	Chr3	103930723	3PRIME_UTR	GTR1_BOVIN	ENSBTAG00000009617	Solute carrier family 2, facilitated glucose transporter member 1 (Glucose transporter type 1, erythrocyte/brain)(GLUT-1) [Source:UniProtKB/Swiss-Prot;Acc:P27674]
SNP_59	1538-0059	48631315	Chr5	45246904	3PRIME_UTR	S35E3_BOVIN	ENSBTAG00000031919	Solute carrier family 35 member E3 [Source:UniProtKB/Swiss-Prot;Acc:A4IFK2]
SNP_62	1538-0062	20718957	Chr7	23330398	3PRIME_UTR	NP_001039967.1	ENSBTAG00000000668	solute carrier family 22 member 5 [Source:RefSeq peptide;Acc:NP_001039967]
SNP_63	1538-0063	64264202	Chr9	63303181	3PRIME_UTR	NP_001029809.1	ENSBTAG00000014057	solute carrier family 35 (CMP-sialic acid transporter), member A1 [Source:RefSeq peptide;Acc:NP_001029809]
SNP_64	1538-0064	100196170	Chr11	96772566	3PRIME_UTR	NP_001039918.1	ENSBTAG00000013314	pre-B-cell leukemia transcription factor 3 [Source:RefSeq peptide;Acc:NP_001039918]
SNP_65	1538-0065	100196230	Chr11	96772626	3PRIME_UTR	NP_001039918.1	ENSBTAG00000013314	pre-B-cell leukemia transcription factor 3 [Source:RefSeq peptide;Acc:NP_001039918]
SNP_67	1538-0067	60149955	Chr13	59903453	3PRIME_UTR	NP_001068977.1	ENSBTAG00000002065	transcription factor AP-2 gamma [Source:RefSeq peptide;Acc:NP_001068977]
SNP_75	1538-0075	8480635	Chr20	8038747	3PRIME_UTR	NP_001020485.1	ENSBTAG00000010012	basic transcription factor 3 [Source:RefSeq peptide;Acc:NP_001020485]
SNP_76	1538-0076	28088619	Chr23	27968593	5PRIME_UTR	NP_001094527.1	ENSBTAG00000010698	general transcription factor IIH, polypeptide 4, 52kDa [Source:RefSeq peptide;Acc:NP_001094527]
SNP_80	1538-0080	34830312	Chr25	33291910	3PRIME_UTR	GTF2I_BOVIN	ENSBTAG00000009780	General transcription factor II-I (GTFII-I)(TFII-I) [Source:UniProtKB/Swiss-Prot;Acc:A7MB80]
SNP_82	1538-0082	34835878	Chr25	33297474	SYNONYMOUS_CODING	GTF2I_BOVIN	ENSBTAG00000009780	General transcription factor II-I (GTFII-I)(TFII-I) [Source:UniProtKB/Swiss-Prot;Acc:A7MB80]
SNP_95	1538-0095	31609528	Chr5	28826280	3PRIME_UTR	NP_001076866.1	ENSBTAG00000019312	transcription factor CP2 [Source:RefSeq peptide;Acc:NP_001076866]
SNP_99	1538-0099	32123465	Chr5	29279068	NON_SYNONYMOUS_CODING	ATF1_BOVIN	ENSBTAG00000018131	Cyclic AMP-dependent transcription factor ATF-1 (Activating transcription factor 1) [Source:UniProtKB/Swiss-Prot;Acc:Q08DA8]
SNP_100	1538-0100	102318724	Chr5	95801232	SYNONYMOUS_CODING	NP_001095795.1	ENSBTAG00000003221	activating transcription factor 7 interacting protein [Source:RefSeq peptide;Acc:NP_001095795]
SNP_103	1538-0103	44983209	Chr7	47384295	3PRIME_UTR	NP_001092656.1	ENSBTAG00000001002	transcription factor 7 (T-cell specific, HMG-box) [Source:RefSeq peptide;Acc:NP_001092656]
SNP_104	1538-0104	29953026	Chr9	29122178	3PRIME_UTR	NP_001076874.1	ENSBTAG00000012946	heat shock transcription factor 2 [Source:RefSeq peptide;Acc:NP_001076874]
SNP_105	1538-0105	89312654	Chr3	83571563	NON_SYNONYMOUS_CODING	DOCK7	ENSBTAG00000019877	Dedicator of cytokinesis protein 7 [Source:UniProtKB/Swiss-Prot;Acc:Q96N67]
SNP_109	1538-0109	94259546	Chr6	92798767	3PRIME_UTR	NP_001095623.1	ENSBTAG00000010956	scavenger receptor class B, member 2 [Source:RefSeq peptide;Acc:NP_001095623]
SNP_113	1538-0113	37512128	Chr6	38121032	SYNONYMOUS_CODING	OSTP_BOVIN	ENSBTAG00000005260	Osteopontin Precursor (Bone sialoprotein 1)(Secreted phosphoprotein 1)(SPP-1) [Source:UniProtKB/Swiss-Prot;Acc:P31096]
SNP_114	1538-0114	110568539	Chr5	102960154	NON_SYNONYMOUS_CODING	B6ULZ4_BOVIN	ENSBTAG00000034678	WC1 [Source:UniProtKB/TrEMBL;Acc:B6ULZ4]
SNP_118	1538-0118	102168606	Chr9	99649203	5PRIME_UTR	NP_001070495.1	ENSBTAG00000011106	PARK2 co-regulated [Source:RefSeq peptide;Acc:NP_001070495]
SNP_119	1538-0119	21166345	Chr3	19695912	3PRIME_UTR	TP8L2_BOVIN	ENSBTAG00000020394	Tumor necrosis factor, alpha-induced protein 8-like protein 2 (TIPE2) [Source:UniProtKB/Swiss-Prot;Acc:Q3ZBK5]
SNP_120	1538-0120	60552967	Chr13	60253499	SPLICE_SITE	NSF1C_BOVIN	ENSBTAG00000006533	NSFL1 cofactor p47 (p97 cofactor p47) [Source:UniProtKB/Swiss-Prot;Acc:Q3SZC4]
SNP_121	1538-0121	29341010	Chr3	27020461	SPLICE_SITE	AT1A1_BOVIN	ENSBTAG00000001246	Sodium/potassium-transporting ATPase subunit alpha-1 Precursor (Sodium pump subunit alpha-1)(EC 3.6.3.9)(Na(+)/K(+) ATPase alpha-1 subunit) [Source:UniProtKB/Swiss-Prot;Acc:Q08DA1]
SNP_122	1538-0122	23625098	Chr29	22710735	SPLICE_SITE	VGLU2_BOVIN	ENSBTAG00000038347	Vesicular glutamate transporter 2 (VGluT2)(Solute carrier family 17 member 6) [Source:UniProtKB/Swiss-Prot;Acc:A6QLI1]
SNP_123	1538-0123	15210331	Chr17	14434651	STOP_GAINED	FREM3	ENSBTAG00000044051	FRAS1-related extracellular matrix protein 3 Precursor [Source:UniProtKB/Swiss-Prot;Acc:P0C091]
SNP_124	1538-0124	106747054	Chr5	99860724	5PRIME_UTR	NP_001002884.1	ENSBTAG00000022861	killer cell lectin-like receptor family J member 1 [Source:RefSeq peptide;Acc:NP_001002884]
SNP_125	1538-0125	6409151	Chr1	6491257	NON_SYNONYMOUS_CODING	NP_001070335.1	ENSBTAG00000020122	ubiquitin specific protease 16 [Source:RefSeq peptide;Acc:NP_001070335]
SNP_126	1538-0126	28257660	Chr10	28787955	NON_SYNONYMOUS_CODING	AVEN	ENSBTAG00000044029
SNP_128	1538-0128	46498304	Chr13	46685530	NON_SYNONYMOUS_CODING	IDI1_BOVIN	ENSBTAG00000004075	Isopentenyl-diphosphate Delta-isomerase 1 (EC 5.3.3.2)(Isopentenyl pyrophosphate isomerase 1)(IPP isomerase 1)(IPPI1) [Source:UniProtKB/Swiss-Prot;Acc:Q1LZ95]
SNP_130	1538-0130	40372961	Chr16	44300796	NON_SYNONYMOUS_CODING	NP_001095974.1	ENSBTAG00000010401	ubiquitination factor E4B [Source:RefSeq peptide;Acc:NP_001095974]
SNP_133	1538-0133	93460963	Chr2	89583887	NON_SYNONYMOUS_CODING	ADO_BOVIN	ENSBTAG00000009725	Aldehyde oxidase (EC 1.2.3.1) [Source:UniProtKB/Swiss-Prot;Acc:P48034]
SNP_136	1538-0136	11485676	Chr26	11124520	NON_SYNONYMOUS_CODING	NP_001069166.1	ENSBTAG00000017367	interferon-induced protein with tetratricopeptide repeats 5 [Source:RefSeq peptide;Acc:NP_001069166]
SNP_137	1538-0137	43046766	Chr26	42797281	NON_SYNONYMOUS_CODING	Q28908_BOVIN	ENSBTAG00000022715	Mucin Fragment [Source:UniProtKB/TrEMBL;Acc:Q28908]
SNP_139	1538-0139	72322760	Chr4	70052100	NON_SYNONYMOUS_CODING	SNX10_BOVIN	ENSBTAG00000001822	Sorting nexin-10 [Source:UniProtKB/Swiss-Prot;Acc:Q0IIL5]
SNP_141	1538-0141	59327116	Chr1	58938059	3PRIME_UTR	VATA_BOVIN	ENSBTAG00000002703	V-type proton ATPase catalytic subunit A (V-ATPase subunit A)(EC 3.6.3.14)(Vacuolar proton pump subunit alpha)(V-ATPase 69 kDa subunit) [Source:UniProtKB/Swiss-Prot;Acc:P31404]
SNP_142	1538-0142	12288215	Chr10	12412917	3PRIME_UTR	PTAD1_BOVIN	ENSBTAG00000015155	Protein tyrosine phosphatase-like protein PTPLAD1 (Protein-tyrosine phosphatase-like A domain-containing protein 1) [Source:UniProtKB/Swiss-Prot;Acc:A7YY55]
SNP_144	1538-0143	48188084	Chr11	46349799	3PRIME_UTR	IL1A_BOVIN	ENSBTAG00000010349	Interleukin-1 alpha Precursor (IL-1 alpha) [Source:UniProtKB/Swiss-Prot;Acc:P08831]
SNP_145	1538-0144	43253392	Chr13	43330508	3PRIME_UTR	GDIB_BOVIN	ENSBTAG00000005316	Rab GDP dissociation inhibitor beta (Rab GDI beta)(Guanosine diphosphate dissociation inhibitor 2)(GDI-2) [Source:UniProtKB/Swiss-Prot;Acc:P50397]
SNP_146	1538-0145	15622104	Chr15	17460234	3PRIME_UTR	ELMD1_BOVIN	ENSBTAG00000002691	ELMO domain-containing protein 1 [Source:UniProtKB/Swiss-Prot;Acc:Q0IIE6]
SNP_147	1538-0146	2115975	Chr15	3493351	3PRIME_UTR	CASPD_BOVIN	ENSBTAG00000020884	Caspase-13 Precursor (CASP-13)(EC 3.4.22.-)(Evolutionary related interleukin-1-beta-converting enzyme)(ERICE) [Contains Caspase-13 subunit 1;Caspase-13 subunit 2] [Source:UniProtKB/Swiss-Prot;Acc:O75601]
SNP_149	1538-0148	45808076	Chr15	47331292	3PRIME_UTR	PRDBP_BOVIN	ENSBTAG00000019754	Protein kinase C delta-binding protein [Source:UniProtKB/Swiss-Prot;Acc:A4FV37]
SNP_150	1538-0149	4770650	Chr19	5818851	3PRIME_UTR	NP_001069069.1	ENSBTAG00000000205	monocyte to macrophage differentiation-associated [Source:RefSeq peptide;Acc:NP_001069069]
SNP_151	1538-0150	129403297	Chr2	125811079	3PRIME_UTR	PTAFR_BOVIN	ENSBTAG00000027051	Platelet-activating factor receptor (PAF-R)(PAFr) [Source:UniProtKB/Swiss-Prot;Acc:Q9TTY5]
SNP_152	1538-0151	5264699	Chr29	5056001	3PRIME_UTR	CHRD1_BOVIN	ENSBTAG00000013615	Cysteine and histidine-rich domain-containing protein 1 (CHORD domain-containing protein 1) [Source:UniProtKB/Swiss-Prot;Acc:Q29RL2]
SNP_153	1538-0152	84013404	Chr3	78644503	3PRIME_UTR	S35D2_BOVIN	ENSBTAG00000005445	UDP-N-acetylglucosamine/UDP-glucose/GDP-mannose transporter (Solute carrier family 35 member D2) [Source:UniProtKB/Swiss-Prot;Acc:A2VE55]
SNP_156	1538-0155	7503555	Chr13	7542738	SYNONYMOUS_CODING	Q0IIB7_BOVIN	ENSBTAG00000004302	C13H20ORF7 protein Fragment [Source:UniProtKB/TrEMBL;Acc:Q0IIB7]
SNP_157	1538-0156	4895096	Chr15	6203634	SYNONYMOUS_CODING	NP_001092477.1	ENSBTAG00000040567	matrix metalloproteinase 27 [Source:RefSeq peptide;Acc:NP_001092477]
SNP_160	1538-0159	1605654	Chr22	1807200	SYNONYMOUS_CODING	NP_001092396.1	ENSBTAG00000018227	solute carrier family 4, sodium bicarbonate cotransporter, member 7 [Source:RefSeq peptide;Acc:NP_001092396]
SNP_161	1538-0160	1605705	Chr22	1807251	SYNONYMOUS_CODING	NP_001092396.1	ENSBTAG00000018227	solute carrier family 4, sodium bicarbonate cotransporter, member 7 [Source:RefSeq peptide;Acc:NP_001092396]
SNP_162	1538-0161	29991401	Chr22	29391700	SYNONYMOUS_CODING	RYBP	ENSBTAG00000022689	RING1 and YY1-binding protein (Death effector domain-associated factor)(DED-associated factor)(YY1 and E4TF1-associated factor 1)(Apoptin-associating protein 1)(APAP-1) [Source:UniProtKB/Swiss-Prot;Acc:Q8N488]
SNP_163	1538-0162	25961459	Chr23	25183813	SYNONYMOUS_CODING	ELOV5_BOVIN	ENSBTAG00000003359	Elongation of very long chain fatty acids protein 5 [Source:UniProtKB/Swiss-Prot;Acc:Q2KJD9]
SNP_165	1538-0164	33115701	Chr26	32981542	SYNONYMOUS_CODING	PLSB_BOVIN	ENSBTAG00000011917	Glycerol-3-phosphate acyltransferase, mitochondrial Precursor (GPAT)(EC 2.3.1.15) [Source:UniProtKB/Swiss-Prot;Acc:Q5GJ77]
SNP_166	1538-0165	42951722	Chr26	42711970	SYNONYMOUS_CODING	O97658_BOVIN	ENSBTAG00000008389	Serine protease Fragment [Source:UniProtKB/TrEMBL;Acc:O97658]
SNP_168	1538-0167	6881215	Chr28	8444446	SYNONYMOUS_CODING	LYST_BOVIN	ENSBTAG00000016804	Lysosomal-trafficking regulator [Source:UniProtKB/Swiss-Prot;Acc:Q9TTK4]
SNP_169	1538-0168	51884116	Chr3	48853655	SYNONYMOUS_CODING	NP_001092370.1	ENSBTAG00000020344	solute carrier family 44, member 3 [Source:RefSeq peptide;Acc:NP_001092370]
SNP_171	1538-0170	86182181	Chr5	80508595	SYNONYMOUS_CODING	OVCH1	ENSBTAG00000005365	Ovochymase-1 Precursor (EC 3.4.21.-) [Source:UniProtKB/Swiss-Prot;Acc:Q7RTY7]
