# Supplementary material for: Novel SNP Discovery in African Buffalo, Syncerus caffer, Using High-Throughput Sequencing
Source: PLoS One. 2012 Nov 7;7(11):e48792. doi: 10.1371/journal.pone.0048792 (PMC3492240; doi:10.1371/journal.pone.0048792)
Supplement: Table S2 — Complete list of BWA/GATK SNPs with consequences and annotated gene names, BwaSNPwithConsequences.txt. (ZIP) [file pone.0048792.s002.zip]

Archive with 3 entries (2 files):
- BwaSNPwithConsequences.txt
- __MACOSX/
- __MACOSX/._BwaSNPwithConsequences.txt
