# Supplementary material for: Novel SNP Discovery in African Buffalo, Syncerus caffer, Using High-Throughput Sequencing
Source: PLoS One. 2012 Nov 7;7(11):e48792. doi: 10.1371/journal.pone.0048792 (PMC3492240; doi:10.1371/journal.pone.0048792)
Supplement: Table S2 — Complete list of BWA/GATK SNPs with consequences and annotated gene names, BwaSNPwithConsequences.txt. (ZIP) [file pone.0048792.s002.zip › BwaSNPwithConsequences.txt]

SNP within genes (beween 5' and 3' ends) and that are informative within Cape Buffalo. If there is more than one transcript for a gene then there will be a correspodning number of consequences.									
Chromosome	Position	Reference Allele	Alternate Allele	Coverage	Reference Allele Frequency	Consequence	Ensembl Gene Id	Gene Name	Gene Description
Chr10	238832	G	A	11	0.222	UPSTREAM	ENSBTAG00000017396		
Chr10	360572	A	G	6	0.167	NON_SYNONYMOUS_CODING	ENSBTAG00000003493	NULL	
Chr10	720326	A	C	17	0.833	INTRONIC	ENSBTAG00000035858	A4FUX6_BOVIN	colorectal mutant cancer protein  [Source:RefSeq peptide;Acc:NP_001076992]
Chr10	769787	C	G	5	0.333	INTRONIC	ENSBTAG00000035858	A4FUX6_BOVIN	colorectal mutant cancer protein  [Source:RefSeq peptide;Acc:NP_001076992]
Chr10	775696	A	G	6	0.5	INTRONIC	ENSBTAG00000035858	A4FUX6_BOVIN	colorectal mutant cancer protein  [Source:RefSeq peptide;Acc:NP_001076992]
Chr10	808626	C	T	4	0.333	INTRONIC	ENSBTAG00000035858	A4FUX6_BOVIN	colorectal mutant cancer protein  [Source:RefSeq peptide;Acc:NP_001076992]
Chr10	813861	A	AT	7	0.667	NULL	ENSBTAG00000035858	A4FUX6_BOVIN	colorectal mutant cancer protein  [Source:RefSeq peptide;Acc:NP_001076992]
Chr10	821508	A	C	6	0.364	INTRONIC	ENSBTAG00000035858	A4FUX6_BOVIN	colorectal mutant cancer protein  [Source:RefSeq peptide;Acc:NP_001076992]
Chr10	852940	G	C	4	0.5	INTRONIC	ENSBTAG00000035858	A4FUX6_BOVIN	colorectal mutant cancer protein  [Source:RefSeq peptide;Acc:NP_001076992]
Chr10	868484	G	A	5	0.333	INTRONIC	ENSBTAG00000035858	A4FUX6_BOVIN	colorectal mutant cancer protein  [Source:RefSeq peptide;Acc:NP_001076992]
Chr10	878261	G	C	5	0.5	INTRONIC	ENSBTAG00000035858	A4FUX6_BOVIN	colorectal mutant cancer protein  [Source:RefSeq peptide;Acc:NP_001076992]
Chr10	952231	G	A	7	0.2	INTRONIC	ENSBTAG00000000767	DCP2	mRNA-decapping enzyme 2  [Source:RefSeq peptide;Acc:NP_001071491]
Chr10	1063166	T	C	7	0.25	INTRONIC	ENSBTAG00000012804	REEP5	receptor expression-enhancing protein 5  [Source:RefSeq peptide;Acc:NP_001040070]
Chr10	1118180	C	T	4	0.25	3PRIME_UTR	ENSBTAG00000018852	APC	adenomatous polyposis coli [Source:HGNC Symbol;Acc:583]
Chr10	1165991	G	A	6	0.75	INTRONIC	ENSBTAG00000018852	APC	adenomatous polyposis coli [Source:HGNC Symbol;Acc:583]
Chr10	1172486	AC	A	9	0.6	NULL	ENSBTAG00000018852	APC	adenomatous polyposis coli [Source:HGNC Symbol;Acc:583]
Chr10	1188969	TA	T	10	0.625	NULL	ENSBTAG00000018852	APC	adenomatous polyposis coli [Source:HGNC Symbol;Acc:583]
Chr10	1472716	A	G	5	0.487	INTRONIC	ENSBTAG00000014750	EPB41L4A	erythrocyte protein band 4.1-like 4  [Source:RefSeq peptide;Acc:NP_001098854]
Chr10	1479555	G	C	5	0.333	INTRONIC	ENSBTAG00000014750	EPB41L4A	erythrocyte protein band 4.1-like 4  [Source:RefSeq peptide;Acc:NP_001098854]
Chr10	1496262	A	G	6	0.2	INTRONIC	ENSBTAG00000014750	EPB41L4A	erythrocyte protein band 4.1-like 4  [Source:RefSeq peptide;Acc:NP_001098854]
Chr10	1506231	G	A	4	0.315	INTRONIC	ENSBTAG00000014750	EPB41L4A	erythrocyte protein band 4.1-like 4  [Source:RefSeq peptide;Acc:NP_001098854]
Chr10	1518909	C	T	11	0.75	INTRONIC	ENSBTAG00000014750	EPB41L4A	erythrocyte protein band 4.1-like 4  [Source:RefSeq peptide;Acc:NP_001098854]
Chr10	1559943	A	G	4	0.333	INTRONIC	ENSBTAG00000014750	EPB41L4A	erythrocyte protein band 4.1-like 4  [Source:RefSeq peptide;Acc:NP_001098854]
Chr10	1664961	T	A	10	0.429	INTRONIC	ENSBTAG00000014750	EPB41L4A	erythrocyte protein band 4.1-like 4  [Source:RefSeq peptide;Acc:NP_001098854]
Chr10	1691782	A	C	5	0.2	INTRONIC	ENSBTAG00000014750	EPB41L4A	erythrocyte protein band 4.1-like 4  [Source:RefSeq peptide;Acc:NP_001098854]
Chr10	2394299	G	A	6	0.5	INTRONIC	ENSBTAG00000014099	YTHDC2	YTH domain containing 2 [Source:HGNC Symbol;Acc:24721]
Chr10	3280656	C	T	6	0.333	"INTRONIC, INTRONIC"	ENSBTAG00000011076	KCNN2	small conductance calcium-activated potassium channel protein 2 isoform 1  [Source:RefSeq peptide;Acc:NP_991361]
Chr10	3341380	T	C	4	0.25	"INTRONIC, INTRONIC"	ENSBTAG00000011076	KCNN2	small conductance calcium-activated potassium channel protein 2 isoform 1  [Source:RefSeq peptide;Acc:NP_991361]
Chr10	3366371	G	A	5	0.25	"INTRONIC, INTRONIC"	ENSBTAG00000011076	KCNN2	small conductance calcium-activated potassium channel protein 2 isoform 1  [Source:RefSeq peptide;Acc:NP_991361]
Chr10	3935617	C	T	4	0.25	INTRONIC	ENSBTAG00000014027	TRIM36	tripartite motif containing 36 [Source:HGNC Symbol;Acc:16280]
Chr10	3958809	C	T	5	0.4	INTRONIC	ENSBTAG00000014027	TRIM36	tripartite motif containing 36 [Source:HGNC Symbol;Acc:16280]
Chr10	4021792	G	A	4	0.25	INTRONIC	ENSBTAG00000001895	PGGT1B	geranylgeranyl transferase type-1 subunit beta  [Source:RefSeq peptide;Acc:NP_001015560]
Chr10	4315659	T	C	5	0.333	INTRONIC	ENSBTAG00000008699	FEM1C_BOVIN	Protein fem-1 homolog C [Source:UniProtKB/Swiss-Prot;Acc:A7MB89]
Chr10	4409518	C	T	5	0.333	3PRIME_UTR	ENSBTAG00000035030	A4IFT6_BOVIN	transmembrane emp24 domain-containing protein 7  [Source:RefSeq peptide;Acc:NP_001098966]
Chr10	4604877	A	G	5	0.333	"INTRONIC, UPSTREAM"	ENSBTAG00000017442	CDO1	cysteine dioxygenase type 1  [Source:RefSeq peptide;Acc:NP_001029637]
Chr10	4605220	T	C	9	0.5	"SYNONYMOUS_CODING, UPSTREAM"	ENSBTAG00000017442	CDO1	cysteine dioxygenase type 1  [Source:RefSeq peptide;Acc:NP_001029637]
Chr10	4621829	G	A	4	0.5	INTRONIC	ENSBTAG00000017525	ATG12	autophagy-related protein 12  [Source:RefSeq peptide;Acc:NP_001070450]
Chr10	4628551	G	GA	6	0.545	NULL	ENSBTAG00000017525	ATG12	autophagy-related protein 12  [Source:RefSeq peptide;Acc:NP_001070450]
Chr10	4632715	A	G	4	0.333	INTRONIC	ENSBTAG00000017525	ATG12	autophagy-related protein 12  [Source:RefSeq peptide;Acc:NP_001070450]
Chr10	4633186	A	G	6	0.333	INTRONIC	ENSBTAG00000017525	ATG12	autophagy-related protein 12  [Source:RefSeq peptide;Acc:NP_001070450]
Chr10	4633994	A	G	9	0.286	INTRONIC	ENSBTAG00000017525	ATG12	autophagy-related protein 12  [Source:RefSeq peptide;Acc:NP_001070450]
Chr10	4705133	T	C	6	0.466	INTRONIC	ENSBTAG00000017525	ATG12	autophagy-related protein 12  [Source:RefSeq peptide;Acc:NP_001070450]
Chr10	4721646	A	C	7	0.2	INTRONIC	ENSBTAG00000017525	ATG12	autophagy-related protein 12  [Source:RefSeq peptide;Acc:NP_001070450]
Chr10	4740051	A	G	8	0.573	INTRONIC	ENSBTAG00000017525	ATG12	autophagy-related protein 12  [Source:RefSeq peptide;Acc:NP_001070450]
Chr10	4790015	G	A	4	0.25	"INTRONIC, INTRONIC"	ENSBTAG00000016644	NULL	Uncharacterized protein [Source:UniProtKB/TrEMBL;Acc:E1BM61]
Chr10	4795701	A	G	5	0.667	"INTRONIC, INTRONIC"	ENSBTAG00000016644	NULL	Uncharacterized protein [Source:UniProtKB/TrEMBL;Acc:E1BM61]
Chr10	5214761	A	G	4	0.333	DOWNSTREAM	ENSBTAG00000013741	CPLX2_BOVIN	Complexin-2 [Source:UniProtKB/Swiss-Prot;Acc:P84088]
Chr10	5551878	T	A	6	0.25	DOWNSTREAM	ENSBTAG00000014536	SFXN1_BOVIN	Sideroflexin-1 [Source:UniProtKB/Swiss-Prot;Acc:Q5E9M8]
Chr10	5575464	C	T	7	0.5	INTRONIC	ENSBTAG00000014536	SFXN1_BOVIN	Sideroflexin-1 [Source:UniProtKB/Swiss-Prot;Acc:Q5E9M8]
Chr10	5589767	G	T	20	0.107	INTRONIC	ENSBTAG00000014536	SFXN1_BOVIN	Sideroflexin-1 [Source:UniProtKB/Swiss-Prot;Acc:Q5E9M8]
Chr10	6433605	T	A	7	0.5	UPSTREAM	ENSBTAG00000002781	GCNT4	"glucosaminyl (N-acetyl) transferase 4, core 2 [Source:HGNC Symbol;Acc:17973]"
Chr10	6507773	G	A	7	0.4	INTRONIC	ENSBTAG00000024878	ANKRD31	ankyrin repeat domain 31 [Source:HGNC Symbol;Acc:26853]
Chr10	6796325	G	A	6	0.333	"INTRONIC, INTRONIC"	ENSBTAG00000000081	C43BP_BOVIN	Collagen type IV alpha-3-binding protein [Source:UniProtKB/Swiss-Prot;Acc:Q9GKI7]
Chr10	6799426	T	C	4	0.25	"INTRONIC, INTRONIC"	ENSBTAG00000000081	C43BP_BOVIN	Collagen type IV alpha-3-binding protein [Source:UniProtKB/Swiss-Prot;Acc:Q9GKI7]
Chr10	6833654	T	A	4	0.333	"INTRONIC, INTRONIC"	ENSBTAG00000000081	C43BP_BOVIN	Collagen type IV alpha-3-binding protein [Source:UniProtKB/Swiss-Prot;Acc:Q9GKI7]
Chr10	6842116	G	A	4	0.333	"INTRONIC, INTRONIC"	ENSBTAG00000000081	C43BP_BOVIN	Collagen type IV alpha-3-binding protein [Source:UniProtKB/Swiss-Prot;Acc:Q9GKI7]
Chr10	6845658	C	G	6	0.25	"INTRONIC, INTRONIC"	ENSBTAG00000000081	C43BP_BOVIN	Collagen type IV alpha-3-binding protein [Source:UniProtKB/Swiss-Prot;Acc:Q9GKI7]
Chr10	6922517	A	G	6	0.333	SYNONYMOUS_CODING	ENSBTAG00000004028	A6QNV6_BOVIN	DNA polymerase kappa  [Source:RefSeq peptide;Acc:NP_001095728]
Chr10	6932111	C	T	5	0.2	NON_SYNONYMOUS_CODING	ENSBTAG00000004028	A6QNV6_BOVIN	DNA polymerase kappa  [Source:RefSeq peptide;Acc:NP_001095728]
Chr10	7345042	G	A	4	0.25	INTRONIC	ENSBTAG00000017507	SV2C	synaptic vesicle glycoprotein 2C [Source:HGNC Symbol;Acc:30670]
Chr10	7363206	T	C	10	0.6	INTRONIC	ENSBTAG00000017507	SV2C	synaptic vesicle glycoprotein 2C [Source:HGNC Symbol;Acc:30670]
Chr10	7376283	C	T	7	0.2	INTRONIC	ENSBTAG00000017507	SV2C	synaptic vesicle glycoprotein 2C [Source:HGNC Symbol;Acc:30670]
Chr10	7381254	G	A	4	0.5	INTRONIC	ENSBTAG00000017507	SV2C	synaptic vesicle glycoprotein 2C [Source:HGNC Symbol;Acc:30670]
Chr10	7384713	A	G	5	0.25	INTRONIC	ENSBTAG00000017507	SV2C	synaptic vesicle glycoprotein 2C [Source:HGNC Symbol;Acc:30670]
Chr10	7397831	C	T	6	0.376	INTRONIC	ENSBTAG00000017507	SV2C	synaptic vesicle glycoprotein 2C [Source:HGNC Symbol;Acc:30670]
Chr10	7410150	A	G	10	0.638	INTRONIC	ENSBTAG00000017507	SV2C	synaptic vesicle glycoprotein 2C [Source:HGNC Symbol;Acc:30670]
Chr10	7425091	G	A	9	0.539	INTRONIC	ENSBTAG00000017507	SV2C	synaptic vesicle glycoprotein 2C [Source:HGNC Symbol;Acc:30670]
Chr10	7432250	A	G	6	0.5	INTRONIC	ENSBTAG00000017507	SV2C	synaptic vesicle glycoprotein 2C [Source:HGNC Symbol;Acc:30670]
Chr10	7448553	A	C	5	0.5	INTRONIC	ENSBTAG00000017507	SV2C	synaptic vesicle glycoprotein 2C [Source:HGNC Symbol;Acc:30670]
Chr10	7458763	A	G	4	0.315	INTRONIC	ENSBTAG00000017507	SV2C	synaptic vesicle glycoprotein 2C [Source:HGNC Symbol;Acc:30670]
Chr10	7459519	G	C	4	0.5	INTRONIC	ENSBTAG00000017507	SV2C	synaptic vesicle glycoprotein 2C [Source:HGNC Symbol;Acc:30670]
Chr10	7470469	C	T	9	0.167	INTRONIC	ENSBTAG00000017507	SV2C	synaptic vesicle glycoprotein 2C [Source:HGNC Symbol;Acc:30670]
Chr10	7473376	G	A	8	0.333	INTRONIC	ENSBTAG00000017507	SV2C	synaptic vesicle glycoprotein 2C [Source:HGNC Symbol;Acc:30670]
Chr10	7473451	T	A	5	0.667	INTRONIC	ENSBTAG00000017507	SV2C	synaptic vesicle glycoprotein 2C [Source:HGNC Symbol;Acc:30670]
Chr10	7595879	G	A	4	0.333	INTRONIC	ENSBTAG00000000897	IQGAP2	IQ motif containing GTPase activating protein 2 [Source:HGNC Symbol;Acc:6111]
Chr10	7602790	G	A	4	0.333	SYNONYMOUS_CODING	ENSBTAG00000000897	IQGAP2	IQ motif containing GTPase activating protein 2 [Source:HGNC Symbol;Acc:6111]
Chr10	7629016	A	G	4	0.333	INTRONIC	ENSBTAG00000000897	IQGAP2	IQ motif containing GTPase activating protein 2 [Source:HGNC Symbol;Acc:6111]
Chr10	7633316	T	A	5	0.5	INTRONIC	ENSBTAG00000000897	IQGAP2	IQ motif containing GTPase activating protein 2 [Source:HGNC Symbol;Acc:6111]
Chr10	7645144	C	T	6	0.5	INTRONIC	ENSBTAG00000000897	IQGAP2	IQ motif containing GTPase activating protein 2 [Source:HGNC Symbol;Acc:6111]
Chr10	7665469	G	A	7	0.5	INTRONIC	ENSBTAG00000000897	IQGAP2	IQ motif containing GTPase activating protein 2 [Source:HGNC Symbol;Acc:6111]
Chr10	7746938	AT	A	7	0.667	NULL	ENSBTAG00000000897	IQGAP2	IQ motif containing GTPase activating protein 2 [Source:HGNC Symbol;Acc:6111]
Chr10	7751974	C	A	7	0.294	INTRONIC	ENSBTAG00000000897	IQGAP2	IQ motif containing GTPase activating protein 2 [Source:HGNC Symbol;Acc:6111]
Chr10	7754817	A	G	5	0.333	INTRONIC	ENSBTAG00000000897	IQGAP2	IQ motif containing GTPase activating protein 2 [Source:HGNC Symbol;Acc:6111]
Chr10	7841774	A	G	6	0.75	INTRONIC	ENSBTAG00000000897	IQGAP2	IQ motif containing GTPase activating protein 2 [Source:HGNC Symbol;Acc:6111]
Chr10	7995012	G	C	6	0.667	INTRONIC	ENSBTAG00000020201	S100Z	S100 calcium binding protein Z [Source:HGNC Symbol;Acc:30367]
Chr10	8040162	C	A	5	0.437	INTRONIC	ENSBTAG00000020202	A7MBA3_BOVIN	corticotropin-releasing factor-binding protein  [Source:RefSeq peptide;Acc:NP_001094672]
Chr10	8051585	C	T	8	0.333	SYNONYMOUS_CODING	ENSBTAG00000020202	A7MBA3_BOVIN	corticotropin-releasing factor-binding protein  [Source:RefSeq peptide;Acc:NP_001094672]
Chr10	8390610	G	A	9	0.264	DOWNSTREAM	ENSBTAG00000042478	SNORA41	Small nucleolar RNA SNORA41  [Source:RFAM;Acc:RF00403]
Chr10	8433698	T	C	6	0.667	INTRONIC	ENSBTAG00000020205	PDE8B	phosphodiesterase 8B [Source:HGNC Symbol;Acc:8794]
Chr10	8467045	CT	C	16	0.764	NULL	ENSBTAG00000020205	PDE8B	phosphodiesterase 8B [Source:HGNC Symbol;Acc:8794]
Chr10	8485290	G	A	5	0.485	SYNONYMOUS_CODING	ENSBTAG00000020205	PDE8B	phosphodiesterase 8B [Source:HGNC Symbol;Acc:8794]
Chr10	8517738	C	T	7	0.5	SYNONYMOUS_CODING	ENSBTAG00000020205	PDE8B	phosphodiesterase 8B [Source:HGNC Symbol;Acc:8794]
Chr10	8560528	A	G	5	0.25	INTRONIC	ENSBTAG00000020212	Q0VBY5_BOVIN	WD repeat-containing protein 41  [Source:RefSeq peptide;Acc:NP_001069158]
Chr10	8742738	G	A	7	0.373	INTRONIC	ENSBTAG00000003263	TBCA_BOVIN	Tubulin-specific chaperone A [Source:UniProtKB/Swiss-Prot;Acc:P48427]
Chr10	8754196	TA	T	8	0.625	NULL	ENSBTAG00000003263	TBCA_BOVIN	Tubulin-specific chaperone A [Source:UniProtKB/Swiss-Prot;Acc:P48427]
Chr10	8777228	C	CA	8	0.556	NULL	ENSBTAG00000003263	TBCA_BOVIN	Tubulin-specific chaperone A [Source:UniProtKB/Swiss-Prot;Acc:P48427]
Chr10	8779007	G	A	4	0.5	INTRONIC	ENSBTAG00000003263	TBCA_BOVIN	Tubulin-specific chaperone A [Source:UniProtKB/Swiss-Prot;Acc:P48427]
Chr10	8814532	G	A	5	0.333	INTRONIC	ENSBTAG00000003263	TBCA_BOVIN	Tubulin-specific chaperone A [Source:UniProtKB/Swiss-Prot;Acc:P48427]
Chr10	9070598	C	G	4	0.5	INTRONIC	ENSBTAG00000005016	AP3B1_BOVIN	AP-3 complex subunit beta-1 [Source:UniProtKB/Swiss-Prot;Acc:Q32PG1]
Chr10	9077641	C	G	7	0.448	INTRONIC	ENSBTAG00000005016	AP3B1_BOVIN	AP-3 complex subunit beta-1 [Source:UniProtKB/Swiss-Prot;Acc:Q32PG1]
Chr10	9105114	G	GTC	6	0.6	NULL	ENSBTAG00000005016	AP3B1_BOVIN	AP-3 complex subunit beta-1 [Source:UniProtKB/Swiss-Prot;Acc:Q32PG1]
Chr10	9180398	T	C	5	0.333	INTRONIC	ENSBTAG00000005016	AP3B1_BOVIN	AP-3 complex subunit beta-1 [Source:UniProtKB/Swiss-Prot;Acc:Q32PG1]
Chr10	9184435	A	C	10	0.6	INTRONIC	ENSBTAG00000005016	AP3B1_BOVIN	AP-3 complex subunit beta-1 [Source:UniProtKB/Swiss-Prot;Acc:Q32PG1]
Chr10	9253874	C	T	5	0.667	INTRONIC	ENSBTAG00000005016	AP3B1_BOVIN	AP-3 complex subunit beta-1 [Source:UniProtKB/Swiss-Prot;Acc:Q32PG1]
Chr10	9255869	C	A	4	0.333	INTRONIC	ENSBTAG00000005016	AP3B1_BOVIN	AP-3 complex subunit beta-1 [Source:UniProtKB/Swiss-Prot;Acc:Q32PG1]
Chr10	9263076	C	T	5	0.25	INTRONIC	ENSBTAG00000005016	AP3B1_BOVIN	AP-3 complex subunit beta-1 [Source:UniProtKB/Swiss-Prot;Acc:Q32PG1]
Chr10	9292971	C	T	8	0.378	INTRONIC	ENSBTAG00000005016	AP3B1_BOVIN	AP-3 complex subunit beta-1 [Source:UniProtKB/Swiss-Prot;Acc:Q32PG1]
Chr10	9415995	A	G	5	0.2	INTRONIC	ENSBTAG00000007371	Q3T0D2_BOVIN	secretory carrier-associated membrane protein 1  [Source:RefSeq peptide;Acc:NP_001069522]
Chr10	9436100	T	A	8	0.507	INTRONIC	ENSBTAG00000007371	Q3T0D2_BOVIN	secretory carrier-associated membrane protein 1  [Source:RefSeq peptide;Acc:NP_001069522]
Chr10	9443241	A	C	4	0.333	INTRONIC	ENSBTAG00000007371	Q3T0D2_BOVIN	secretory carrier-associated membrane protein 1  [Source:RefSeq peptide;Acc:NP_001069522]
Chr10	9457451	C	T	9	0.505	INTRONIC	ENSBTAG00000007371	Q3T0D2_BOVIN	secretory carrier-associated membrane protein 1  [Source:RefSeq peptide;Acc:NP_001069522]
Chr10	9457519	A	C	10	0.571	INTRONIC	ENSBTAG00000007371	Q3T0D2_BOVIN	secretory carrier-associated membrane protein 1  [Source:RefSeq peptide;Acc:NP_001069522]
Chr10	9464201	A	C	4	0.315	INTRONIC	ENSBTAG00000007371	Q3T0D2_BOVIN	secretory carrier-associated membrane protein 1  [Source:RefSeq peptide;Acc:NP_001069522]
Chr10	9790682	C	G	4	0.5	3PRIME_UTR	ENSBTAG00000008341	A6QLZ3_BOVIN	arylsulfatase B  [Source:RefSeq peptide;Acc:NP_001094645]
Chr10	9845240	A	C	4	0.5	INTRONIC	ENSBTAG00000008341	A6QLZ3_BOVIN	arylsulfatase B  [Source:RefSeq peptide;Acc:NP_001094645]
Chr10	9848049	T	C	4	0.333	INTRONIC	ENSBTAG00000008341	A6QLZ3_BOVIN	arylsulfatase B  [Source:RefSeq peptide;Acc:NP_001094645]
Chr10	9877819	AG	A	11	0.6	NULL	ENSBTAG00000008341	A6QLZ3_BOVIN	arylsulfatase B  [Source:RefSeq peptide;Acc:NP_001094645]
Chr10	9884710	G	C	6	0.667	INTRONIC	ENSBTAG00000008341	A6QLZ3_BOVIN	arylsulfatase B  [Source:RefSeq peptide;Acc:NP_001094645]
Chr10	9931960	G	C	6	0.333	INTRONIC	ENSBTAG00000008341	A6QLZ3_BOVIN	arylsulfatase B  [Source:RefSeq peptide;Acc:NP_001094645]
Chr10	9932879	T	C	7	0.509	INTRONIC	ENSBTAG00000008341	A6QLZ3_BOVIN	arylsulfatase B  [Source:RefSeq peptide;Acc:NP_001094645]
Chr10	10021815	C	T	9	0.125	INTRONIC	ENSBTAG00000002110	DMGDH	dimethylglycine dehydrogenase [Source:HGNC Symbol;Acc:24475]
Chr10	10034801	T	C	4	0.333	INTRONIC	ENSBTAG00000002110	DMGDH	dimethylglycine dehydrogenase [Source:HGNC Symbol;Acc:24475]
Chr10	10047642	A	G	5	0.333	INTRONIC	ENSBTAG00000002110	DMGDH	dimethylglycine dehydrogenase [Source:HGNC Symbol;Acc:24475]
Chr10	10078434	T	C	11	0.619	INTRONIC	ENSBTAG00000038234	BHMT2	betaine--homocysteine S-methyltransferase 2 [Source:HGNC Symbol;Acc:1048]
Chr10	10079846	A	T	7	0.25	INTRONIC	ENSBTAG00000038234	BHMT2	betaine--homocysteine S-methyltransferase 2 [Source:HGNC Symbol;Acc:1048]
Chr10	10146166	T	A	5	0.235	INTRONIC	ENSBTAG00000002255	BHMT1_BOVIN	Betaine--homocysteine S-methyltransferase 1 [Source:UniProtKB/Swiss-Prot;Acc:Q5I597]
Chr10	10252483	G	A	17	0.3	INTRONIC	ENSBTAG00000025856	JMY	"junction mediating and regulatory protein, p53 cofactor [Source:HGNC Symbol;Acc:28916]"
Chr10	10280523	G	A	4	0.333	INTRONIC	ENSBTAG00000025856	JMY	"junction mediating and regulatory protein, p53 cofactor [Source:HGNC Symbol;Acc:28916]"
Chr10	10293122	T	C	7	0.25	SYNONYMOUS_CODING	ENSBTAG00000025856	JMY	"junction mediating and regulatory protein, p53 cofactor [Source:HGNC Symbol;Acc:28916]"
Chr10	10394521	G	A	8	0.656	INTRONIC	ENSBTAG00000025853	HOME1_BOVIN	Homer protein homolog 1 [Source:UniProtKB/Swiss-Prot;Acc:Q2KJ56]
Chr10	10439251	AT	A	6	0.6	NULL	ENSBTAG00000025853	HOME1_BOVIN	Homer protein homolog 1 [Source:UniProtKB/Swiss-Prot;Acc:Q2KJ56]
Chr10	10448715	A	C	11	0.452	INTRONIC	ENSBTAG00000025853	HOME1_BOVIN	Homer protein homolog 1 [Source:UniProtKB/Swiss-Prot;Acc:Q2KJ56]
Chr10	10465093	G	A	6	0.5	INTRONIC	ENSBTAG00000025853	HOME1_BOVIN	Homer protein homolog 1 [Source:UniProtKB/Swiss-Prot;Acc:Q2KJ56]
Chr10	10553070	C	T	5	0.5	"INTRONIC, INTRONIC"	ENSBTAG00000006751	GLD2_BOVIN	Poly(A) RNA polymerase GLD2 [Source:UniProtKB/Swiss-Prot;Acc:Q2HJ44]
Chr10	10604521	G	GC	7	0.75	NULL	ENSBTAG00000006751	GLD2_BOVIN	Poly(A) RNA polymerase GLD2 [Source:UniProtKB/Swiss-Prot;Acc:Q2HJ44]
Chr10	10691022	T	C	5	0.2	INTRONIC	ENSBTAG00000006823	CMYA5	cardiomyopathy associated 5 [Source:HGNC Symbol;Acc:14305]
Chr10	11061547	C	T	8	0.421	INTRONIC	ENSBTAG00000001619	SERINC5	serine incorporator 5 [Source:HGNC Symbol;Acc:18825]
Chr10	11066519	C	A	6	0.389	INTRONIC	ENSBTAG00000001619	SERINC5	serine incorporator 5 [Source:HGNC Symbol;Acc:18825]
Chr10	11104373	A	G	6	0.5	UPSTREAM	ENSBTAG00000001619	SERINC5	serine incorporator 5 [Source:HGNC Symbol;Acc:18825]
Chr10	11393537	G	A	5	0.2	INTRONIC	ENSBTAG00000046956	STYX	serine/threonine/tyrosine interacting protein [Source:HGNC Symbol;Acc:11447]
Chr10	11441384	G	A	10	0.5	INTRONIC	ENSBTAG00000015716	ERO1A_BOVIN	ERO1-like protein alpha [Source:UniProtKB/Swiss-Prot;Acc:A5PJN2]
Chr10	11499464	TA	T	7	0.545	NULL	ENSBTAG00000000821	GPR137C	G protein-coupled receptor 137C [Source:HGNC Symbol;Acc:25445]
Chr10	11510962	C	T	4	0.333	INTRONIC	ENSBTAG00000000821	GPR137C	G protein-coupled receptor 137C [Source:HGNC Symbol;Acc:25445]
Chr10	11523687	A	G	7	0.333	INTRONIC	ENSBTAG00000000821	GPR137C	G protein-coupled receptor 137C [Source:HGNC Symbol;Acc:25445]
Chr10	11537745	C	CTA	7	0.571	NULL	ENSBTAG00000000821	GPR137C	G protein-coupled receptor 137C [Source:HGNC Symbol;Acc:25445]
Chr10	11538977	C	T	7	0.5	INTRONIC	ENSBTAG00000000821	GPR137C	G protein-coupled receptor 137C [Source:HGNC Symbol;Acc:25445]
Chr10	11540637	C	G	9	0.545	INTRONIC	ENSBTAG00000000821	GPR137C	G protein-coupled receptor 137C [Source:HGNC Symbol;Acc:25445]
Chr10	11573277	T	TC	7	0.6	NULL	ENSBTAG00000010399	TXNDC16	thioredoxin domain containing 16 [Source:HGNC Symbol;Acc:19965]
Chr10	11578999	A	AT	6	0.667	NULL	ENSBTAG00000010399	TXNDC16	thioredoxin domain containing 16 [Source:HGNC Symbol;Acc:19965]
Chr10	11773410	C	A	5	0.2	DOWNSTREAM	ENSBTAG00000002163	F1N2L8_BOVIN	prostaglandin E2 receptor EP2 subtype  [Source:RefSeq peptide;Acc:NP_777013]
Chr10	11864173	G	A	12	0.273	INTRONIC	ENSBTAG00000011540	SPG21_BOVIN	Maspardin [Source:UniProtKB/Swiss-Prot;Acc:Q8MJJ1]
Chr10	11883457	T	C	5	0.333	DOWNSTREAM	ENSBTAG00000021630	FMT_BOVIN	"Methionyl-tRNA formyltransferase, mitochondrial [Source:UniProtKB/Swiss-Prot;Acc:O77480]"
Chr10	12040994	A	C	4	0.333	DOWNSTREAM	ENSBTAG00000008386	CLPX	ClpX caseinolytic peptidase X homolog (E. coli) [Source:HGNC Symbol;Acc:2088]
Chr10	12101338	C	T	4	0.315	NON_SYNONYMOUS_CODING	ENSBTAG00000002821	CILP	"cartilage intermediate layer protein, nucleotide pyrophosphohydrolase [Source:HGNC Symbol;Acc:1980]"
Chr10	12157420	G	A	7	0.531	INTRONIC	ENSBTAG00000012352	A4FV46_BOVIN	poly  [Source:RefSeq peptide;Acc:NP_001076848]
Chr10	12160056	T	TA	7	0.556	NULL	ENSBTAG00000012352	A4FV46_BOVIN	poly  [Source:RefSeq peptide;Acc:NP_001076848]
Chr10	12168531	G	A	8	0.622	INTRONIC	ENSBTAG00000012352	A4FV46_BOVIN	poly  [Source:RefSeq peptide;Acc:NP_001076848]
Chr10	12230260	CT	C	9	0.675	NULL	ENSBTAG00000008828	IGDCC3	Uncharacterized protein [Source:UniProtKB/TrEMBL;Acc:E1BM85]
Chr10	12344932	C	T	7	0.373	SYNONYMOUS_CODING	ENSBTAG00000014807	DPP8	dipeptidyl-peptidase 8 [Source:HGNC Symbol;Acc:16490]
Chr10	12346603	C	T	5	0.2	INTRONIC	ENSBTAG00000014807	DPP8	dipeptidyl-peptidase 8 [Source:HGNC Symbol;Acc:16490]
Chr10	12386861	C	T	8	0.2	INTRONIC	ENSBTAG00000015155	HACD3_BOVIN	3-hydroxyacyl-CoA dehydratase 3 [Source:UniProtKB/Swiss-Prot;Acc:A7YY55]
Chr10	12418923	G	A	4	0.25	INTRONIC	ENSBTAG00000015158	CO044_BOVIN	UPF0464 protein C15orf44 homolog [Source:UniProtKB/Swiss-Prot;Acc:Q5EA76]
Chr10	12520216	C	T	5	0.485	INTRONIC	ENSBTAG00000017095	DENND4A	DENN/MADD domain containing 4A [Source:HGNC Symbol;Acc:24321]
Chr10	12526954	A	T	9	0.491	INTRONIC	ENSBTAG00000017095	DENND4A	DENN/MADD domain containing 4A [Source:HGNC Symbol;Acc:24321]
Chr10	12533876	T	C	7	0.25	SYNONYMOUS_CODING	ENSBTAG00000017095	DENND4A	DENN/MADD domain containing 4A [Source:HGNC Symbol;Acc:24321]
Chr10	12751079	A	G	6	0.5	INTRONIC	ENSBTAG00000034140	MEGF11	multiple EGF-like-domains 11 [Source:HGNC Symbol;Acc:29635]
Chr10	12785697	A	C	4	0.5	INTRONIC	ENSBTAG00000034140	MEGF11	multiple EGF-like-domains 11 [Source:HGNC Symbol;Acc:29635]
Chr10	12799521	A	G	5	0.4	INTRONIC	ENSBTAG00000034140	MEGF11	multiple EGF-like-domains 11 [Source:HGNC Symbol;Acc:29635]
Chr10	13246081	T	TA	6	0.667	NULL	ENSBTAG00000033983	Q0VD16_BOVIN	dual specificity mitogen-activated protein kinase kinase 1  [Source:RefSeq peptide;Acc:NP_001124224]
Chr10	13335191	A	G	4	0.5	INTRONIC	ENSBTAG00000005213	ZWILC_BOVIN	Protein zwilch homolog [Source:UniProtKB/Swiss-Prot;Acc:A6QM04]
Chr10	13338574	G	GC	8	0.625	NULL	ENSBTAG00000005213	ZWILC_BOVIN	Protein zwilch homolog [Source:UniProtKB/Swiss-Prot;Acc:A6QM04]
Chr10	13368250	G	A	8	0.333	"DOWNSTREAM, DOWNSTREAM, INTRONIC"	ENSBTAG00000005214	E1B708_BOVIN	Uncharacterized protein [Source:UniProtKB/TrEMBL;Acc:E1B708]
Chr10	13513320	T	C	6	0.167	"DOWNSTREAM, INTRONIC"	ENSBTAG00000000625	SMAD6	SMAD family member 6 [Source:HGNC Symbol;Acc:6772]
Chr10	13558264	G	A	4	0.315	INTRONIC	ENSBTAG00000000625	SMAD6	SMAD family member 6 [Source:HGNC Symbol;Acc:6772]
Chr10	14016276	G	C	8	0.25	INTRONIC	ENSBTAG00000040368	A5PKE7_BOVIN	hypothetical protein LOC507035  [Source:RefSeq peptide;Acc:NP_001092366]
Chr10	14019898	G	A	8	0.667	INTRONIC	ENSBTAG00000040368	A5PKE7_BOVIN	hypothetical protein LOC507035  [Source:RefSeq peptide;Acc:NP_001092366]
Chr10	14032361	G	A	4	0.5	INTRONIC	ENSBTAG00000040368	A5PKE7_BOVIN	hypothetical protein LOC507035  [Source:RefSeq peptide;Acc:NP_001092366]
Chr10	14100472	C	T	6	0.2	INTRONIC	ENSBTAG00000013638	IQCH	IQ motif containing H [Source:HGNC Symbol;Acc:25721]
Chr10	14144969	G	A	5	0.235	INTRONIC	ENSBTAG00000013638	IQCH	IQ motif containing H [Source:HGNC Symbol;Acc:25721]
Chr10	14159045	C	T	6	0.25	INTRONIC	ENSBTAG00000013638	IQCH	IQ motif containing H [Source:HGNC Symbol;Acc:25721]
Chr10	14179334	T	G	11	0.429	INTRONIC	ENSBTAG00000013638	IQCH	IQ motif containing H [Source:HGNC Symbol;Acc:25721]
Chr10	14188872	G	A	9	0.636	INTRONIC	ENSBTAG00000013638	IQCH	IQ motif containing H [Source:HGNC Symbol;Acc:25721]
Chr10	14203579	C	A	6	0.333	INTRONIC	ENSBTAG00000013638	IQCH	IQ motif containing H [Source:HGNC Symbol;Acc:25721]
Chr10	14229783	C	T	5	0.667	INTRONIC	ENSBTAG00000013638	IQCH	IQ motif containing H [Source:HGNC Symbol;Acc:25721]
Chr10	14248215	C	T	9	0.5	INTRONIC	ENSBTAG00000013638	IQCH	IQ motif containing H [Source:HGNC Symbol;Acc:25721]
Chr10	14251761	G	A	7	0.539	INTRONIC	ENSBTAG00000013638	IQCH	IQ motif containing H [Source:HGNC Symbol;Acc:25721]
Chr10	14257538	G	C	5	0.5	INTRONIC	ENSBTAG00000013638	IQCH	IQ motif containing H [Source:HGNC Symbol;Acc:25721]
Chr10	14268576	C	CA	8	0.6	NULL	ENSBTAG00000013638	IQCH	IQ motif containing H [Source:HGNC Symbol;Acc:25721]
Chr10	14289765	G	A	6	0.25	INTRONIC	ENSBTAG00000013638	IQCH	IQ motif containing H [Source:HGNC Symbol;Acc:25721]
Chr10	14411054	T	C	5	0.667	INTRONIC	ENSBTAG00000000218	MAP2K5	mitogen-activated protein kinase kinase 5 [Source:HGNC Symbol;Acc:6845]
Chr10	14444053	G	T	5	0.667	INTRONIC	ENSBTAG00000000218	MAP2K5	mitogen-activated protein kinase kinase 5 [Source:HGNC Symbol;Acc:6845]
Chr10	14452748	A	G	6	0.2	INTRONIC	ENSBTAG00000000218	MAP2K5	mitogen-activated protein kinase kinase 5 [Source:HGNC Symbol;Acc:6845]
Chr10	14561254	T	C	5	0.333	INTRONIC	ENSBTAG00000000218	MAP2K5	mitogen-activated protein kinase kinase 5 [Source:HGNC Symbol;Acc:6845]
Chr10	14608871	G	T	9	0.485	INTRONIC	ENSBTAG00000000218	MAP2K5	mitogen-activated protein kinase kinase 5 [Source:HGNC Symbol;Acc:6845]
Chr10	14981013	A	C	6	0.5	INTRONIC	ENSBTAG00000005564	Q24JZ9_BOVIN	E3 SUMO-protein ligase PIAS1  [Source:RefSeq peptide;Acc:NP_001068864]
Chr10	15042769	T	C	9	0.571	UPSTREAM	ENSBTAG00000005565	CLN6	"ceroid-lipofuscinosis, neuronal 6, late infantile, variant  [Source:RefSeq peptide;Acc:NP_001103454]"
Chr10	15084713	C	T	6	0.5	INTRONIC	ENSBTAG00000008378	FEM1B	fem-1 homolog b (C. elegans) [Source:HGNC Symbol;Acc:3649]
Chr10	15086152	T	C	4	0.5	INTRONIC	ENSBTAG00000008378	FEM1B	fem-1 homolog b (C. elegans) [Source:HGNC Symbol;Acc:3649]
Chr10	15131180	A	G	5	0.25	INTRONIC	ENSBTAG00000008380	F1N157_BOVIN	Uncharacterized protein [Source:UniProtKB/TrEMBL;Acc:F1N157]
Chr10	15491825	G	A	5	0.667	INTRONIC	ENSBTAG00000012681	CORO2B	"coronin, actin binding protein, 2B [Source:HGNC Symbol;Acc:2256]"
Chr10	15509269	C	A	6	0.25	INTRONIC	ENSBTAG00000012681	CORO2B	"coronin, actin binding protein, 2B [Source:HGNC Symbol;Acc:2256]"
Chr10	15619639	G	C	11	0.333	INTRONIC	ENSBTAG00000012365	AN32A_BOVIN	Acidic leucine-rich nuclear phosphoprotein 32 family member A [Source:UniProtKB/Swiss-Prot;Acc:P51122]
Chr10	15766494	G	C	9	0.667	INTRONIC	ENSBTAG00000005994	SPESP_BOVIN	Sperm equatorial segment protein 1 [Source:UniProtKB/Swiss-Prot;Acc:Q32KL7]
Chr10	16293009	A	G	5	0.25	INTRONIC	ENSBTAG00000009983	A5D7N6_BOVIN	kinesin-like protein KIF23  [Source:RefSeq peptide;Acc:NP_001091507]
Chr10	17199737	T	C	10	0.667	DOWNSTREAM	ENSBTAG00000030439		
Chr10	17559562	CA	C	9	0.667	NULL	ENSBTAG00000013982	UACA	uveal autoantigen with coiled-coil domains and ankyrin repeats protein  [Source:RefSeq peptide;Acc:NP_776634]
Chr10	17821913	G	A	12	0.631	INTRONIC	ENSBTAG00000010944	A6QQZ2_BOVIN	leucine-rich repeat-containing protein 49  [Source:RefSeq peptide;Acc:NP_001093813]
Chr10	18501582	G	A	7	0.275	INTRONIC	ENSBTAG00000011644	THSD4	"thrombospondin, type I, domain containing 4  [Source:RefSeq peptide;Acc:NP_001071498]"
Chr10	18503778	C	T	5	0.487	INTRONIC	ENSBTAG00000011644	THSD4	"thrombospondin, type I, domain containing 4  [Source:RefSeq peptide;Acc:NP_001071498]"
Chr10	18580304	A	G	4	0.25	"INTRONIC, INTRONIC"	ENSBTAG00000011644	THSD4	"thrombospondin, type I, domain containing 4  [Source:RefSeq peptide;Acc:NP_001071498]"
Chr10	18663113	G	A	5	0.235	INTRONIC	ENSBTAG00000007433	NULL	myosin IXA [Source:HGNC Symbol;Acc:7608]
Chr10	18760996	G	GT	6	0.556	NULL	ENSBTAG00000007433	NULL	myosin IXA [Source:HGNC Symbol;Acc:7608]
Chr10	18890586	GA	G	10	0.635	NULL	ENSBTAG00000033344	NULL	Uncharacterized protein [Source:UniProtKB/TrEMBL;Acc:E1BLI3]
Chr10	18931428	C	T	4	0.333	"INTRONIC, INTRONIC"	ENSBTAG00000046391	GRAMD2	GRAM domain containing 2 [Source:HGNC Symbol;Acc:27287]
Chr10	19004237	G	C	6	0.667	"INTRONIC, DOWNSTREAM"	ENSBTAG00000005753	PARP6	"poly (ADP-ribose) polymerase family, member 6  [Source:RefSeq peptide;Acc:NP_001096711]"
Chr10	19121858	G	A	5	0.25	INTRONIC	ENSBTAG00000012981	HEXA_BOVIN	Beta-hexosaminidase subunit alpha [Source:UniProtKB/Swiss-Prot;Acc:Q0V8R6]
Chr10	19149145	A	G	5	0.333	INTRONIC	ENSBTAG00000025814	TMEM202	transmembrane protein 202 [Source:HGNC Symbol;Acc:33733]
Chr10	19197019	T	C	5	0.5	UPSTREAM	ENSBTAG00000006708	ARI1_BOVIN	E3 ubiquitin-protein ligase ARIH1 [Source:UniProtKB/Swiss-Prot;Acc:A2VEA3]
Chr10	19199205	G	T	7	0.333	INTRONIC	ENSBTAG00000006708	ARI1_BOVIN	E3 ubiquitin-protein ligase ARIH1 [Source:UniProtKB/Swiss-Prot;Acc:A2VEA3]
Chr10	19202180	G	T	5	0.25	INTRONIC	ENSBTAG00000006708	ARI1_BOVIN	E3 ubiquitin-protein ligase ARIH1 [Source:UniProtKB/Swiss-Prot;Acc:A2VEA3]
Chr10	19218521	C	T	5	0.333	INTRONIC	ENSBTAG00000006708	ARI1_BOVIN	E3 ubiquitin-protein ligase ARIH1 [Source:UniProtKB/Swiss-Prot;Acc:A2VEA3]
Chr10	19319704	A	G	4	0.333	INTRONIC	ENSBTAG00000007614	BBS4_BOVIN	Bardet-Biedl syndrome 4 protein homolog [Source:UniProtKB/Swiss-Prot;Acc:Q1JQ97]
Chr10	19825434	C	T	7	0.5	INTRONIC	ENSBTAG00000004990	NEO1	neogenin 1 [Source:HGNC Symbol;Acc:7754]
Chr10	19826169	A	G	4	0.315	INTRONIC	ENSBTAG00000004990	NEO1	neogenin 1 [Source:HGNC Symbol;Acc:7754]
Chr10	19832435	T	C	5	0.333	INTRONIC	ENSBTAG00000004990	NEO1	neogenin 1 [Source:HGNC Symbol;Acc:7754]
Chr10	19846203	A	C	7	0.558	INTRONIC	ENSBTAG00000004990	NEO1	neogenin 1 [Source:HGNC Symbol;Acc:7754]
Chr10	19872025	T	C	6	0.351	INTRONIC	ENSBTAG00000004990	NEO1	neogenin 1 [Source:HGNC Symbol;Acc:7754]
Chr10	20237123	G	A	6	0.5	INTRONIC	ENSBTAG00000008218	NPTN	neuroplastin  [Source:RefSeq peptide;Acc:NP_001069667]
Chr10	20727785	C	T	7	0.75	"INTRONIC, INTRONIC"	ENSBTAG00000018796	PGTA_BOVIN	Geranylgeranyl transferase type-2 subunit alpha [Source:UniProtKB/Swiss-Prot;Acc:Q5EA80]
Chr10	20817157	T	TA	10	0.667	NULL	ENSBTAG00000002705	REC8	REC8 homolog (yeast) [Source:HGNC Symbol;Acc:16879]
Chr10	21299416	A	C	6	0.2	INTRONIC	ENSBTAG00000009595	NGDN_BOVIN	Neuroguidin [Source:UniProtKB/Swiss-Prot;Acc:Q2KII6]
Chr10	21300384	C	T	5	0.333	INTRONIC	ENSBTAG00000009595	NGDN_BOVIN	Neuroguidin [Source:UniProtKB/Swiss-Prot;Acc:Q2KII6]
Chr10	21462290	T	TA	7	0.667	NULL	ENSBTAG00000032686	Q0V895_BOVIN	Uncharacterized protein [Source:UniProtKB/TrEMBL;Acc:F6PXY2]
Chr10	21560596	A	G	5	0.5	INTRONIC	ENSBTAG00000007415	A7Y461_BOVIN	Uncharacterized protein [Source:UniProtKB/TrEMBL;Acc:F1MYX6]
Chr10	21682637	G	A	7	0.562	INTRONIC	ENSBTAG00000012725	Q2T9R0_BOVIN	hypothetical protein LOC506904  [Source:RefSeq peptide;Acc:NP_001033138]
Chr10	21684701	T	G	12	0.5	INTRONIC	ENSBTAG00000012725	Q2T9R0_BOVIN	hypothetical protein LOC506904  [Source:RefSeq peptide;Acc:NP_001033138]
Chr10	21817036	C	T	4	0.333	"INTRONIC, UPSTREAM"	ENSBTAG00000014822	RM52_BOVIN	"39S ribosomal protein L52, mitochondrial [Source:UniProtKB/Swiss-Prot;Acc:P0C2B7]"
Chr10	21847598	G	T	4	0.5	INTRONIC	ENSBTAG00000014821	Q0V8M6_BOVIN	Y+L amino acid transporter 1  [Source:RefSeq peptide;Acc:NP_001068619]
Chr10	21936414	TC	T	7	0.545	NULL	ENSBTAG00000047672	F1MLH3_BOVIN	Uncharacterized protein [Source:UniProtKB/TrEMBL;Acc:F1MLH3]
Chr10	21947287	G	A	7	0.346	UPSTREAM	ENSBTAG00000046906		
Chr10	22140022	T	C	8	0.667	INTRONIC	ENSBTAG00000000432	TCRA	hypothetical protein LOC785621  [Source:RefSeq peptide;Acc:NP_001091944]
Chr10	22152765	G	T	5	0.25	INTRONIC	ENSBTAG00000000432	TCRA	hypothetical protein LOC785621  [Source:RefSeq peptide;Acc:NP_001091944]
Chr10	22270485	G	A	4	0.315	INTRONIC	ENSBTAG00000000432	TCRA	hypothetical protein LOC785621  [Source:RefSeq peptide;Acc:NP_001091944]
Chr10	22301104	T	C	5	0.667	INTRONIC	ENSBTAG00000000432	TCRA	hypothetical protein LOC785621  [Source:RefSeq peptide;Acc:NP_001091944]
Chr10	22308629	T	G	5	0.667	INTRONIC	ENSBTAG00000000432	TCRA	hypothetical protein LOC785621  [Source:RefSeq peptide;Acc:NP_001091944]
Chr10	22411941	T	C	8	0.2	"INTRONIC, INTRONIC"	ENSBTAG00000039402	NULL	
Chr10	22426543	AT	A	7	0.55	NULL	ENSBTAG00000039402	NULL	
Chr10	22429272	T	C	13	0.418	"INTRONIC, INTRONIC"	ENSBTAG00000039402	NULL	
Chr10	22430162	A	G	8	0.622	"INTRONIC, INTRONIC"	ENSBTAG00000039402	NULL	
Chr10	22449471	A	G	5	0.392	"INTRONIC, INTRONIC"	ENSBTAG00000039402	NULL	
Chr10	22509255	C	T	5	0.667	INTRONIC	ENSBTAG00000000432	TCRA	hypothetical protein LOC785621  [Source:RefSeq peptide;Acc:NP_001091944]
Chr10	22529230	T	C	8	0.333	INTRONIC	ENSBTAG00000000432	TCRA	hypothetical protein LOC785621  [Source:RefSeq peptide;Acc:NP_001091944]
Chr10	22550178	T	A	9	0.368	"DOWNSTREAM, INTRONIC"	ENSBTAG00000000432	TCRA	hypothetical protein LOC785621  [Source:RefSeq peptide;Acc:NP_001091944]
Chr10	22602355	T	A	5	0.25	INTRONIC	ENSBTAG00000000432	TCRA	hypothetical protein LOC785621  [Source:RefSeq peptide;Acc:NP_001091944]
Chr10	22617922	C	G	12	0.571	INTRONIC	ENSBTAG00000000432	TCRA	hypothetical protein LOC785621  [Source:RefSeq peptide;Acc:NP_001091944]
Chr10	22630641	T	G	6	0.25	"INTRONIC, DOWNSTREAM"	ENSBTAG00000000432	TCRA	
Chr10	22634693	C	T	16	0.529	"INTRONIC, UPSTREAM"	ENSBTAG00000000432	TCRA	hypothetical protein LOC785621  [Source:RefSeq peptide;Acc:NP_001091944]
Chr10	22649084	T	C	7	0.583	INTRONIC	ENSBTAG00000000432	TCRA	hypothetical protein LOC785621  [Source:RefSeq peptide;Acc:NP_001091944]
Chr10	22649129	G	A	13	0.625	INTRONIC	ENSBTAG00000000432	TCRA	hypothetical protein LOC785621  [Source:RefSeq peptide;Acc:NP_001091944]
Chr10	22663798	T	C	12	0.571	INTRONIC	ENSBTAG00000000432	TCRA	hypothetical protein LOC785621  [Source:RefSeq peptide;Acc:NP_001091944]
Chr10	22687856	G	C	11	0.75	INTRONIC	ENSBTAG00000000432	TCRA	hypothetical protein LOC785621  [Source:RefSeq peptide;Acc:NP_001091944]
Chr10	22692465	T	C	8	0.5	INTRONIC	ENSBTAG00000000432	TCRA	hypothetical protein LOC785621  [Source:RefSeq peptide;Acc:NP_001091944]
Chr10	22697145	C	G	10	0.6	INTRONIC	ENSBTAG00000000432	TCRA	hypothetical protein LOC785621  [Source:RefSeq peptide;Acc:NP_001091944]
Chr10	22702466	C	T	6	0.4	INTRONIC	ENSBTAG00000000432	TCRA	hypothetical protein LOC785621  [Source:RefSeq peptide;Acc:NP_001091944]
Chr10	22707867	C	G	6	0.25	INTRONIC	ENSBTAG00000000432	TCRA	hypothetical protein LOC785621  [Source:RefSeq peptide;Acc:NP_001091944]
Chr10	22732809	T	C	8	0.25	INTRONIC	ENSBTAG00000000432	TCRA	hypothetical protein LOC785621  [Source:RefSeq peptide;Acc:NP_001091944]
Chr10	22733442	G	C	9	0.667	INTRONIC	ENSBTAG00000000432	TCRA	hypothetical protein LOC785621  [Source:RefSeq peptide;Acc:NP_001091944]
Chr10	22734181	GA	G	10	0.6	NULL	ENSBTAG00000000432	TCRA	hypothetical protein LOC785621  [Source:RefSeq peptide;Acc:NP_001091944]
Chr10	22741706	T	C	7	0.479	"INTRONIC, INTRONIC"	ENSBTAG00000046464	NULL	
Chr10	22743065	C	A	5	0.485	"UPSTREAM, INTRONIC"	ENSBTAG00000000432	TCRA	
Chr10	22758666	AG	A	7	0.667	NULL	ENSBTAG00000000432	TCRA	hypothetical protein LOC785621  [Source:RefSeq peptide;Acc:NP_001091944]
Chr10	22769778	T	C	15	0.333	INTRONIC	ENSBTAG00000000432	TCRA	hypothetical protein LOC785621  [Source:RefSeq peptide;Acc:NP_001091944]
Chr10	22868222	TA	T	15	0.669	NULL	ENSBTAG00000000432	TCRA	hypothetical protein LOC785621  [Source:RefSeq peptide;Acc:NP_001091944]
Chr10	22868271	T	TG	22	0.526	NULL	ENSBTAG00000000432	TCRA	hypothetical protein LOC785621  [Source:RefSeq peptide;Acc:NP_001091944]
Chr10	22868546	A	G	27	0.493	INTRONIC	ENSBTAG00000000432	TCRA	hypothetical protein LOC785621  [Source:RefSeq peptide;Acc:NP_001091944]
Chr10	22870042	C	T	7	0.34	INTRONIC	ENSBTAG00000000432	TCRA	hypothetical protein LOC785621  [Source:RefSeq peptide;Acc:NP_001091944]
Chr10	22877644	G	C	9	0.2	INTRONIC	ENSBTAG00000000432	TCRA	hypothetical protein LOC785621  [Source:RefSeq peptide;Acc:NP_001091944]
Chr10	22879785	G	A	6	0.333	INTRONIC	ENSBTAG00000000432	TCRA	hypothetical protein LOC785621  [Source:RefSeq peptide;Acc:NP_001091944]
Chr10	22883721	TG	T	14	0.739	NULL	ENSBTAG00000000432	TCRA	hypothetical protein LOC785621  [Source:RefSeq peptide;Acc:NP_001091944]
Chr10	22886437	T	C	7	0.4	INTRONIC	ENSBTAG00000000432	TCRA	hypothetical protein LOC785621  [Source:RefSeq peptide;Acc:NP_001091944]
Chr10	22890058	A	G	7	0.8	INTRONIC	ENSBTAG00000000432	TCRA	hypothetical protein LOC785621  [Source:RefSeq peptide;Acc:NP_001091944]
Chr10	22890531	G	C	6	0.6	INTRONIC	ENSBTAG00000000432	TCRA	hypothetical protein LOC785621  [Source:RefSeq peptide;Acc:NP_001091944]
Chr10	22892277	T	C	8	0.497	INTRONIC	ENSBTAG00000000432	TCRA	hypothetical protein LOC785621  [Source:RefSeq peptide;Acc:NP_001091944]
Chr10	22909067	G	A	5	0.405	INTRONIC	ENSBTAG00000000432	TCRA	hypothetical protein LOC785621  [Source:RefSeq peptide;Acc:NP_001091944]
Chr10	23097983	C	G	8	0.75	"INTRONIC, DOWNSTREAM"	ENSBTAG00000000432	TCRA	hypothetical protein LOC785621  [Source:RefSeq peptide;Acc:NP_001091944]
Chr10	23129912	C	T	16	0.6	INTRONIC	ENSBTAG00000000432	TCRA	hypothetical protein LOC785621  [Source:RefSeq peptide;Acc:NP_001091944]
Chr10	23133813	A	T	13	0.588	INTRONIC	ENSBTAG00000000432	TCRA	hypothetical protein LOC785621  [Source:RefSeq peptide;Acc:NP_001091944]
Chr10	23168830	A	G	5	0.485	INTRONIC	ENSBTAG00000000432	TCRA	hypothetical protein LOC785621  [Source:RefSeq peptide;Acc:NP_001091944]
Chr10	23169774	A	C	10	0.417	INTRONIC	ENSBTAG00000000432	TCRA	hypothetical protein LOC785621  [Source:RefSeq peptide;Acc:NP_001091944]
Chr10	23171184	A	G	8	0.4	INTRONIC	ENSBTAG00000000432	TCRA	hypothetical protein LOC785621  [Source:RefSeq peptide;Acc:NP_001091944]
Chr10	23195824	A	G	9	0.54	INTRONIC	ENSBTAG00000000432	TCRA	hypothetical protein LOC785621  [Source:RefSeq peptide;Acc:NP_001091944]
Chr10	23218657	A	G	4	0.5	"INTRONIC, DOWNSTREAM"	ENSBTAG00000000432	TCRA	hypothetical protein LOC785621  [Source:RefSeq peptide;Acc:NP_001091944]
Chr10	23260955	C	G	5	0.333	INTRONIC	ENSBTAG00000000432	TCRA	hypothetical protein LOC785621  [Source:RefSeq peptide;Acc:NP_001091944]
Chr10	23407161	G	A	7	0.32	DOWNSTREAM	ENSBTAG00000047091		
Chr10	23409075	C	G	8	0.75	UPSTREAM	ENSBTAG00000047091		
Chr10	23726477	C	G	12	0.503	DOWNSTREAM	ENSBTAG00000047909		
Chr10	24062915	TG	T	14	0.643	NULL	ENSBTAG00000005941	NULL	Uncharacterized protein [Source:UniProtKB/TrEMBL;Acc:E1BMM5]
Chr10	24063724	T	C	8	0.333	UPSTREAM	ENSBTAG00000005941		Uncharacterized protein [Source:UniProtKB/TrEMBL;Acc:E1BMM5]
Chr10	24759835	C	A	5	0.5	INTRONIC	ENSBTAG00000035785	NULL	
Chr10	24909543	T	C	19	0.658	UPSTREAM	ENSBTAG00000038060		Uncharacterized protein [Source:UniProtKB/TrEMBL;Acc:E1BLD7]
Chr10	24960279	T	C	6	0.387	UPSTREAM	ENSBTAG00000024659		Uncharacterized protein [Source:UniProtKB/TrEMBL;Acc:E1BMR1]
Chr10	25091493	T	C	10	0.333	DOWNSTREAM	ENSBTAG00000045883		
Chr10	25138812	A	G	6	0.5	UPSTREAM	ENSBTAG00000033045		
Chr10	25546714	C	A	13	0.665	DOWNSTREAM	ENSBTAG00000006514		Uncharacterized protein [Source:UniProtKB/TrEMBL;Acc:E1BHN1]
Chr10	25710438	T	C	11	0.608	DOWNSTREAM	ENSBTAG00000013249	A6QQL8_BOVIN	sal-like 2  [Source:RefSeq peptide;Acc:NP_001095582]
Chr10	25727386	C	T	5	0.25	"DOWNSTREAM, INTRONIC"	ENSBTAG00000015148	METTL3	N6-adenosine-methyltransferase 70 kDa subunit  [Source:RefSeq peptide;Acc:NP_001095708]
Chr10	25738579	C	T	6	0.2	INTRONIC	ENSBTAG00000015146	TOX4_BOVIN	TOX high mobility group box family member 4 [Source:UniProtKB/Swiss-Prot;Acc:Q0P5K4]
Chr10	25742325	G	C	9	0.167	INTRONIC	ENSBTAG00000015146	TOX4_BOVIN	TOX high mobility group box family member 4 [Source:UniProtKB/Swiss-Prot;Acc:Q0P5K4]
Chr10	25810929	G	A	9	0.541	"UPSTREAM, INTRONIC"	ENSBTAG00000020422	CHD8	chromodomain helicase DNA binding protein 8 [Source:HGNC Symbol;Acc:20153]
Chr10	25821411	A	G	10	0.414	"WITHIN_NON_CODING_GENE, INTRONIC"	ENSBTAG00000043196	snoU6-53	Small nucleolar RNA U6-53/MBII-28  [Source:RFAM;Acc:RF00377]
Chr10	25822589	T	C	7	0.5	"UPSTREAM, DOWNSTREAM, NON_SYNONYMOUS_CODING"	ENSBTAG00000020422	CHD8	chromodomain helicase DNA binding protein 8 [Source:HGNC Symbol;Acc:20153]
Chr10	25835240	A	G	5	0.2	INTRONIC	ENSBTAG00000020421	SUPT16H	suppressor of Ty 16 homolog (S. cerevisiae) [Source:HGNC Symbol;Acc:11465]
Chr10	25847368	T	TC	9	0.667	NULL	ENSBTAG00000020421	SUPT16H	suppressor of Ty 16 homolog (S. cerevisiae) [Source:HGNC Symbol;Acc:11465]
Chr10	25848755	C	T	4	0.5	INTRONIC	ENSBTAG00000020421	SUPT16H	suppressor of Ty 16 homolog (S. cerevisiae) [Source:HGNC Symbol;Acc:11465]
Chr10	25856997	A	G	5	0.5	INTRONIC	ENSBTAG00000020421	SUPT16H	suppressor of Ty 16 homolog (S. cerevisiae) [Source:HGNC Symbol;Acc:11465]
Chr10	25909935	G	A	5	0.25	"INTRONIC, INTRONIC, INTRONIC"	ENSBTAG00000004694	RPGRIP1	X-linked retinitis pigmentosa GTPase regulator-interacting protein 1  [Source:RefSeq peptide;Acc:NP_851377]
Chr10	25943666	A	G	7	0.6	INTRONIC	ENSBTAG00000011396	Q3SX47_BOVIN	heterogeneous nuclear ribonucleoprotein C  [Source:RefSeq peptide;Acc:NP_001029567]
Chr10	25969338	T	TA	6	0.556	NULL	ENSBTAG00000011396	Q3SX47_BOVIN	heterogeneous nuclear ribonucleoprotein C  [Source:RefSeq peptide;Acc:NP_001029567]
Chr10	26334213	G	A	6	0.5	UPSTREAM	ENSBTAG00000003769		
Chr10	26428408	C	T	5	0.25	"DOWNSTREAM, INTRONIC"	ENSBTAG00000019612	Q58DP6_BOVIN	angiogenin-1 precursor  [Source:RefSeq peptide;Acc:NP_001071612]
Chr10	26431364	G	A	5	0.421	"INTRONIC, DOWNSTREAM, INTRONIC"	ENSBTAG00000045492	Q2NKV1_BOVIN	angiogenin-1 precursor  [Source:RefSeq peptide;Acc:NP_001071612]
Chr10	26543552	T	A	4	0.25	UPSTREAM	ENSBTAG00000046058	RNASE11	"ribonuclease, RNase A family, 11 (non-active) [Source:HGNC Symbol;Acc:19269]"
Chr10	26808082	T	G	10	0.667	"INTRONIC, INTRONIC"	ENSBTAG00000009374	PARP2	poly (ADP-ribose) polymerase 2 [Source:HGNC Symbol;Acc:272]
Chr10	26949065	G	C	10	0.75	NON_SYNONYMOUS_CODING	ENSBTAG00000032798	F1MS80_BOVIN	Uncharacterized protein [Source:UniProtKB/TrEMBL;Acc:F1MS80]
Chr10	27083726	TA	T	6	0.6	NULL	ENSBTAG00000045521		
Chr10	27084161	A	G	4	0.333	"DOWNSTREAM, UPSTREAM, DOWNSTREAM"	ENSBTAG00000045521		
Chr10	27124854	T	C	9	0.461	UPSTREAM	ENSBTAG00000046970		
Chr10	27153838	G	A	4	0.333	SYNONYMOUS_CODING	ENSBTAG00000039416	NULL	
Chr10	27217167	G	A	6	0.25	SYNONYMOUS_CODING	ENSBTAG00000037411	F1MIF7_BOVIN	Uncharacterized protein [Source:UniProtKB/TrEMBL;Acc:F1MIF7]
Chr10	27303664	G	A	6	0.5	WITHIN_NON_CODING_GENE	ENSBTAG00000032783	NULL	
Chr10	27354676	C	T	6	0.2	WITHIN_NON_CODING_GENE	ENSBTAG00000032781	NULL	
Chr10	27406210	G	A	7	0.6	UPSTREAM	ENSBTAG00000035758	OR4K15	"olfactory receptor, family 4, subfamily K, member 15 [Source:HGNC Symbol;Acc:15353]"
Chr10	27716629	G	A	4	0.25	NON_SYNONYMOUS_CODING	ENSBTAG00000046009	NULL	
Chr10	27826710	G	A	6	0.5	UPSTREAM	ENSBTAG00000047566		
Chr10	27828083	T	C	6	0.667	SYNONYMOUS_CODING	ENSBTAG00000047566	NULL	
Chr10	27882087	T	A	5	0.667	DOWNSTREAM	ENSBTAG00000046207		
Chr10	27895867	C	A	5	0.485	UPSTREAM	ENSBTAG00000047465		
Chr10	28167472	T	C	8	0.25	UPSTREAM	ENSBTAG00000037647	F1MVU4_BOVIN	Uncharacterized protein [Source:UniProtKB/TrEMBL;Acc:F1MVU4]
Chr10	28224074	A	G	4	0.5	"INTRONIC, DOWNSTREAM"	ENSBTAG00000039884	NULL	
Chr10	28354625	T	G	6	0.2	"3PRIME_UTR, UPSTREAM, UPSTREAM"	ENSBTAG00000025632	NOP10	H/ACA ribonucleoprotein complex subunit 3  [Source:RefSeq peptide;Acc:NP_001107993]
Chr10	28402104	G	A	5	0.482	INTRONIC	ENSBTAG00000016236	SLC12A6	"solute carrier family 12 (potassium/chloride transporters), member 6 [Source:HGNC Symbol;Acc:10914]"
Chr10	28414091	T	C	5	0.2	INTRONIC	ENSBTAG00000016236	SLC12A6	"solute carrier family 12 (potassium/chloride transporters), member 6 [Source:HGNC Symbol;Acc:10914]"
Chr10	28418255	G	A	5	0.667	INTRONIC	ENSBTAG00000016236	SLC12A6	"solute carrier family 12 (potassium/chloride transporters), member 6 [Source:HGNC Symbol;Acc:10914]"
Chr10	28419007	G	A	6	0.387	INTRONIC	ENSBTAG00000016236	SLC12A6	"solute carrier family 12 (potassium/chloride transporters), member 6 [Source:HGNC Symbol;Acc:10914]"
Chr10	28445996	G	A	7	0.25	UPSTREAM	ENSBTAG00000006416	TMM85_BOVIN	Transmembrane protein 85 [Source:UniProtKB/Swiss-Prot;Acc:Q3T0K8]
Chr10	28477259	G	C	6	0.6	INTRONIC	ENSBTAG00000006413	C15orf29	chromosome 15 open reading frame 29 [Source:HGNC Symbol;Acc:26199]
Chr10	28489762	C	G	6	0.5	INTRONIC	ENSBTAG00000006413	C15orf29	chromosome 15 open reading frame 29 [Source:HGNC Symbol;Acc:26199]
Chr10	28501223	G	A	9	0.333	NON_SYNONYMOUS_CODING	ENSBTAG00000006413	C15orf29	chromosome 15 open reading frame 29 [Source:HGNC Symbol;Acc:26199]
Chr10	28564653	GC	G	10	0.67	NULL	ENSBTAG00000007385	A7YWQ2_BOVIN	hypothetical protein LOC615423 precursor  [Source:RefSeq peptide;Acc:NP_001092613]
Chr10	28597474	C	T	4	0.333	INTRONIC	ENSBTAG00000044029	AVEN	"apoptosis, caspase activation inhibitor [Source:HGNC Symbol;Acc:13509]"
Chr10	28637642	A	G	5	0.333	INTRONIC	ENSBTAG00000044029	AVEN	"apoptosis, caspase activation inhibitor [Source:HGNC Symbol;Acc:13509]"
Chr10	28661410	A	C	7	0.552	INTRONIC	ENSBTAG00000044029	AVEN	"apoptosis, caspase activation inhibitor [Source:HGNC Symbol;Acc:13509]"
Chr10	28664892	T	C	4	0.5	INTRONIC	ENSBTAG00000044029	AVEN	"apoptosis, caspase activation inhibitor [Source:HGNC Symbol;Acc:13509]"
Chr10	28712827	T	C	5	0.2	INTRONIC	ENSBTAG00000044029	AVEN	"apoptosis, caspase activation inhibitor [Source:HGNC Symbol;Acc:13509]"
Chr10	28776306	C	CT	7	0.667	NULL	ENSBTAG00000044029	AVEN	"apoptosis, caspase activation inhibitor [Source:HGNC Symbol;Acc:13509]"
Chr10	28791794	A	G	6	0.333	"DOWNSTREAM, INTRONIC"	ENSBTAG00000025642	RYR3	ryanodine receptor 3 [Source:HGNC Symbol;Acc:10485]
Chr10	28814812	C	T	6	0.5	"SYNONYMOUS_CODING, SYNONYMOUS_CODING"	ENSBTAG00000025642	RYR3	ryanodine receptor 3 [Source:HGNC Symbol;Acc:10485]
Chr10	28820207	G	A	4	0.25	"INTRONIC, INTRONIC"	ENSBTAG00000025642	RYR3	ryanodine receptor 3 [Source:HGNC Symbol;Acc:10485]
Chr10	28851545	C	T	6	0.75	"INTRONIC, INTRONIC"	ENSBTAG00000025642	RYR3	ryanodine receptor 3 [Source:HGNC Symbol;Acc:10485]
Chr10	28881010	T	C	6	0.5	"INTRONIC, INTRONIC"	ENSBTAG00000025642	RYR3	ryanodine receptor 3 [Source:HGNC Symbol;Acc:10485]
Chr10	28911522	C	G	5	0.25	"INTRONIC, INTRONIC"	ENSBTAG00000025642	RYR3	ryanodine receptor 3 [Source:HGNC Symbol;Acc:10485]
Chr10	28922419	G	A	5	0.421	"INTRONIC, INTRONIC"	ENSBTAG00000025642	RYR3	ryanodine receptor 3 [Source:HGNC Symbol;Acc:10485]
Chr10	28984165	C	T	7	0.8	"INTRONIC, INTRONIC"	ENSBTAG00000025642	RYR3	ryanodine receptor 3 [Source:HGNC Symbol;Acc:10485]
Chr10	28990768	T	A	6	0.25	"INTRONIC, INTRONIC"	ENSBTAG00000025642	RYR3	ryanodine receptor 3 [Source:HGNC Symbol;Acc:10485]
Chr10	29015202	G	A	5	0.4	"INTRONIC, INTRONIC"	ENSBTAG00000025642	RYR3	ryanodine receptor 3 [Source:HGNC Symbol;Acc:10485]
Chr10	29052839	T	C	5	0.422	"INTRONIC, INTRONIC"	ENSBTAG00000025642	RYR3	ryanodine receptor 3 [Source:HGNC Symbol;Acc:10485]
Chr10	29088491	G	A	4	0.5	"SYNONYMOUS_CODING, SYNONYMOUS_CODING"	ENSBTAG00000025642	RYR3	ryanodine receptor 3 [Source:HGNC Symbol;Acc:10485]
Chr10	29091073	C	T	7	0.516	"INTRONIC, INTRONIC"	ENSBTAG00000025642	RYR3	ryanodine receptor 3 [Source:HGNC Symbol;Acc:10485]
Chr10	29421559	CT	C	8	0.571	NULL	ENSBTAG00000021414	TMCO5B	transmembrane and coiled-coil domain-containing protein 5B  [Source:RefSeq peptide;Acc:NP_001069077]
Chr10	29697829	A	AT	7	0.571	NULL	ENSBTAG00000025634	FMN1	formin 1 [Source:HGNC Symbol;Acc:3768]
Chr10	29698996	T	C	6	0.333	INTRONIC	ENSBTAG00000025634	FMN1	formin 1 [Source:HGNC Symbol;Acc:3768]
Chr10	29722255	A	G	4	0.5	INTRONIC	ENSBTAG00000025634	FMN1	formin 1 [Source:HGNC Symbol;Acc:3768]
Chr10	29732616	C	T	8	0.333	INTRONIC	ENSBTAG00000025634	FMN1	formin 1 [Source:HGNC Symbol;Acc:3768]
Chr10	29742983	T	C	6	0.25	INTRONIC	ENSBTAG00000025634	FMN1	formin 1 [Source:HGNC Symbol;Acc:3768]
Chr10	29743874	G	A	6	0.5	INTRONIC	ENSBTAG00000025634	FMN1	formin 1 [Source:HGNC Symbol;Acc:3768]
Chr10	29745207	G	C	6	0.2	INTRONIC	ENSBTAG00000025634	FMN1	formin 1 [Source:HGNC Symbol;Acc:3768]
Chr10	29775955	T	G	4	0.333	INTRONIC	ENSBTAG00000025634	FMN1	formin 1 [Source:HGNC Symbol;Acc:3768]
Chr10	29776625	G	A	9	0.653	INTRONIC	ENSBTAG00000025634	FMN1	formin 1 [Source:HGNC Symbol;Acc:3768]
Chr10	29802445	G	A	5	0.333	"INTRONIC, INTRONIC"	ENSBTAG00000025634	FMN1	formin 1 [Source:HGNC Symbol;Acc:3768]
Chr10	30103540	G	A	6	0.2	INTRONIC	ENSBTAG00000032613	Q2HJG0_BOVIN	neuroendocrine protein 7B2  [Source:RefSeq peptide;Acc:NP_001039463]
Chr10	30111800	A	G	4	0.25	INTRONIC	ENSBTAG00000032613	Q2HJG0_BOVIN	neuroendocrine protein 7B2  [Source:RefSeq peptide;Acc:NP_001039463]
Chr10	30138926	G	A	6	0.333	"UPSTREAM, NON_SYNONYMOUS_CODING"	ENSBTAG00000020100	NULL	Rho GTPase activating protein 11B [Source:HGNC Symbol;Acc:15782]
Chr10	30148543	C	G	8	0.667	INTRONIC	ENSBTAG00000020100	NULL	Rho GTPase activating protein 11B [Source:HGNC Symbol;Acc:15782]
Chr10	30439391	A	G	5	0.25	INTRONIC	ENSBTAG00000012712	AQR	aquarius homolog (mouse) [Source:HGNC Symbol;Acc:29513]
Chr10	30443543	G	A	9	0.424	SYNONYMOUS_CODING	ENSBTAG00000012712	AQR	aquarius homolog (mouse) [Source:HGNC Symbol;Acc:29513]
Chr10	30461426	A	AT	9	0.538	NULL	ENSBTAG00000012712	AQR	aquarius homolog (mouse) [Source:HGNC Symbol;Acc:29513]
Chr10	30466021	T	A	7	0.5	INTRONIC	ENSBTAG00000012712	AQR	aquarius homolog (mouse) [Source:HGNC Symbol;Acc:29513]
Chr10	30921601	A	G	8	0.8	INTRONIC	ENSBTAG00000001364	ATBD4_BOVIN	ATP-binding domain-containing protein 4 [Source:UniProtKB/Swiss-Prot;Acc:Q2HJF5]
Chr10	30943041	C	T	4	0.25	INTRONIC	ENSBTAG00000001364	ATBD4_BOVIN	ATP-binding domain-containing protein 4 [Source:UniProtKB/Swiss-Prot;Acc:Q2HJF5]
Chr10	30950443	TA	T	7	0.556	NULL	ENSBTAG00000001364	ATBD4_BOVIN	ATP-binding domain-containing protein 4 [Source:UniProtKB/Swiss-Prot;Acc:Q2HJF5]
Chr10	30961902	A	G	8	0.2	INTRONIC	ENSBTAG00000001364	ATBD4_BOVIN	ATP-binding domain-containing protein 4 [Source:UniProtKB/Swiss-Prot;Acc:Q2HJF5]
Chr10	30970572	C	T	5	0.5	INTRONIC	ENSBTAG00000001364	ATBD4_BOVIN	ATP-binding domain-containing protein 4 [Source:UniProtKB/Swiss-Prot;Acc:Q2HJF5]
Chr10	30996300	C	T	4	0.333	INTRONIC	ENSBTAG00000001364	ATBD4_BOVIN	ATP-binding domain-containing protein 4 [Source:UniProtKB/Swiss-Prot;Acc:Q2HJF5]
Chr10	31019583	A	T	11	0.626	INTRONIC	ENSBTAG00000001364	ATBD4_BOVIN	ATP-binding domain-containing protein 4 [Source:UniProtKB/Swiss-Prot;Acc:Q2HJF5]
Chr10	31072641	A	G	4	0.5	INTRONIC	ENSBTAG00000001364	ATBD4_BOVIN	ATP-binding domain-containing protein 4 [Source:UniProtKB/Swiss-Prot;Acc:Q2HJF5]
Chr10	31076011	G	GA	12	0.583	NULL	ENSBTAG00000001364	ATBD4_BOVIN	ATP-binding domain-containing protein 4 [Source:UniProtKB/Swiss-Prot;Acc:Q2HJF5]
Chr10	31079030	G	A	5	0.5	INTRONIC	ENSBTAG00000001364	ATBD4_BOVIN	ATP-binding domain-containing protein 4 [Source:UniProtKB/Swiss-Prot;Acc:Q2HJF5]
Chr10	32229515	G	C	6	0.5	UPSTREAM	ENSBTAG00000042615	SNORA74	Small nucleolar RNA SNORA74  [Source:RFAM;Acc:RF00090]
Chr10	32328210	A	G	10	0.333	UPSTREAM	ENSBTAG00000002179	CO041_BOVIN	Uncharacterized protein C15orf41 homolog [Source:UniProtKB/Swiss-Prot;Acc:Q5E9S8]
Chr10	32406504	A	C	5	0.333	INTRONIC	ENSBTAG00000002179	CO041_BOVIN	Uncharacterized protein C15orf41 homolog [Source:UniProtKB/Swiss-Prot;Acc:Q5E9S8]
Chr10	32406829	T	C	4	0.5	INTRONIC	ENSBTAG00000002179	CO041_BOVIN	Uncharacterized protein C15orf41 homolog [Source:UniProtKB/Swiss-Prot;Acc:Q5E9S8]
Chr10	32455345	C	T	5	0.333	INTRONIC	ENSBTAG00000002179	CO041_BOVIN	Uncharacterized protein C15orf41 homolog [Source:UniProtKB/Swiss-Prot;Acc:Q5E9S8]
Chr10	32468843	T	C	6	0.364	INTRONIC	ENSBTAG00000002179	CO041_BOVIN	Uncharacterized protein C15orf41 homolog [Source:UniProtKB/Swiss-Prot;Acc:Q5E9S8]
Chr10	32477202	G	T	4	0.5	INTRONIC	ENSBTAG00000002179	CO041_BOVIN	Uncharacterized protein C15orf41 homolog [Source:UniProtKB/Swiss-Prot;Acc:Q5E9S8]
Chr10	32508783	G	A	4	0.5	INTRONIC	ENSBTAG00000002179	CO041_BOVIN	Uncharacterized protein C15orf41 homolog [Source:UniProtKB/Swiss-Prot;Acc:Q5E9S8]
Chr10	32524423	G	A	6	0.578	INTRONIC	ENSBTAG00000002179	CO041_BOVIN	Uncharacterized protein C15orf41 homolog [Source:UniProtKB/Swiss-Prot;Acc:Q5E9S8]
Chr10	32542381	C	A	6	0.5	"INTRONIC, UPSTREAM"	ENSBTAG00000002179	CO041_BOVIN	Uncharacterized protein C15orf41 homolog [Source:UniProtKB/Swiss-Prot;Acc:Q5E9S8]
Chr10	32550408	T	A	11	0.667	INTRONIC	ENSBTAG00000002179	CO041_BOVIN	Uncharacterized protein C15orf41 homolog [Source:UniProtKB/Swiss-Prot;Acc:Q5E9S8]
Chr10	32561509	C	T	5	0.4	INTRONIC	ENSBTAG00000002179	CO041_BOVIN	Uncharacterized protein C15orf41 homolog [Source:UniProtKB/Swiss-Prot;Acc:Q5E9S8]
Chr10	32680682	G	A	9	0.542	INTRONIC	ENSBTAG00000003172	MEIS2	Meis homeobox 2 [Source:HGNC Symbol;Acc:7001]
Chr10	32696871	T	C	4	0.25	INTRONIC	ENSBTAG00000003172	MEIS2	Meis homeobox 2 [Source:HGNC Symbol;Acc:7001]
Chr10	32710358	G	A	5	0.5	INTRONIC	ENSBTAG00000003172	MEIS2	Meis homeobox 2 [Source:HGNC Symbol;Acc:7001]
Chr10	32712051	G	C	9	0.333	INTRONIC	ENSBTAG00000003172	MEIS2	Meis homeobox 2 [Source:HGNC Symbol;Acc:7001]
Chr10	32712723	G	A	4	0.5	INTRONIC	ENSBTAG00000003172	MEIS2	Meis homeobox 2 [Source:HGNC Symbol;Acc:7001]
Chr10	32754358	A	C	4	0.5	INTRONIC	ENSBTAG00000003172	MEIS2	Meis homeobox 2 [Source:HGNC Symbol;Acc:7001]
Chr10	32825645	G	A	5	0.4	INTRONIC	ENSBTAG00000003172	MEIS2	Meis homeobox 2 [Source:HGNC Symbol;Acc:7001]
Chr10	32828741	C	T	6	0.667	INTRONIC	ENSBTAG00000003172	MEIS2	Meis homeobox 2 [Source:HGNC Symbol;Acc:7001]
Chr10	33664892	AG	A	9	0.556	NULL	ENSBTAG00000027162	TMCO5A	transmembrane and coiled-coil domain-containing protein 5A  [Source:RefSeq peptide;Acc:NP_001069935]
Chr10	34003042	C	G	6	0.667	INTRONIC	ENSBTAG00000032518	SPRED1	"sprouty-related, EVH1 domain containing 1 [Source:HGNC Symbol;Acc:20249]"
Chr10	34027142	A	G	7	0.2	INTRONIC	ENSBTAG00000032518	SPRED1	"sprouty-related, EVH1 domain containing 1 [Source:HGNC Symbol;Acc:20249]"
Chr10	34170921	G	A	4	0.315	"INTRONIC, INTRONIC, INTRONIC"	ENSBTAG00000021870	NULL	"family with sequence similarity 98, member B [Source:HGNC Symbol;Acc:26773]"
Chr10	34175050	G	A	5	0.667	"INTRONIC, INTRONIC, INTRONIC"	ENSBTAG00000021870	NULL	"family with sequence similarity 98, member B [Source:HGNC Symbol;Acc:26773]"
Chr10	34188249	A	G	8	0.536	"INTRONIC, INTRONIC, INTRONIC"	ENSBTAG00000021870	NULL	"family with sequence similarity 98, member B [Source:HGNC Symbol;Acc:26773]"
Chr10	34218682	C	CA	8	0.538	NULL	ENSBTAG00000021872	RASGRP1	RAS guanyl-releasing protein 1  [Source:RefSeq peptide;Acc:NP_001137550]
Chr10	34253676	C	T	7	0.5	INTRONIC	ENSBTAG00000021872	RASGRP1	RAS guanyl-releasing protein 1  [Source:RefSeq peptide;Acc:NP_001137550]
Chr10	34267316	A	AC	11	0.571	NULL	ENSBTAG00000021872	RASGRP1	RAS guanyl-releasing protein 1  [Source:RefSeq peptide;Acc:NP_001137550]
Chr10	35360369	G	A	9	0.5	INTRONIC	ENSBTAG00000012015	FSIP1	fibrous sheath interacting protein 1 [Source:HGNC Symbol;Acc:21674]
Chr10	35369216	C	T	5	0.2	INTRONIC	ENSBTAG00000012015	FSIP1	fibrous sheath interacting protein 1 [Source:HGNC Symbol;Acc:21674]
Chr10	35418421	G	C	8	0.667	INTRONIC	ENSBTAG00000012015	FSIP1	fibrous sheath interacting protein 1 [Source:HGNC Symbol;Acc:21674]
Chr10	35429662	A	G	9	0.429	INTRONIC	ENSBTAG00000012015	FSIP1	fibrous sheath interacting protein 1 [Source:HGNC Symbol;Acc:21674]
Chr10	35534572	A	G	6	0.4	INTRONIC	ENSBTAG00000012015	FSIP1	fibrous sheath interacting protein 1 [Source:HGNC Symbol;Acc:21674]
Chr10	35602315	T	G	4	0.5	INTRONIC	ENSBTAG00000016826	GPR176	G protein-coupled receptor 176 [Source:HGNC Symbol;Acc:32370]
Chr10	35630348	A	C	4	0.5	INTRONIC	ENSBTAG00000016826	GPR176	G protein-coupled receptor 176 [Source:HGNC Symbol;Acc:32370]
Chr10	35651191	C	G	4	0.5	INTRONIC	ENSBTAG00000016826	GPR176	G protein-coupled receptor 176 [Source:HGNC Symbol;Acc:32370]
Chr10	35668569	G	C	8	0.6	INTRONIC	ENSBTAG00000016826	GPR176	G protein-coupled receptor 176 [Source:HGNC Symbol;Acc:32370]
Chr10	35743020	G	A	8	0.5	INTRONIC	ENSBTAG00000014351	EIF2AK4	eukaryotic translation initiation factor 2 alpha kinase 4 [Source:HGNC Symbol;Acc:19687]
Chr10	35745461	G	A	8	0.4	INTRONIC	ENSBTAG00000014351	EIF2AK4	eukaryotic translation initiation factor 2 alpha kinase 4 [Source:HGNC Symbol;Acc:19687]
Chr10	35750962	C	T	5	0.667	INTRONIC	ENSBTAG00000014351	EIF2AK4	eukaryotic translation initiation factor 2 alpha kinase 4 [Source:HGNC Symbol;Acc:19687]
Chr10	35805246	T	C	7	0.5	"DOWNSTREAM, 3PRIME_UTR"	ENSBTAG00000014353	SRP14_BOVIN	Signal recognition particle 14 kDa protein [Source:UniProtKB/Swiss-Prot;Acc:A6QQL9]
Chr10	35914915	G	A	9	0.4	INTRONIC	ENSBTAG00000007237	BUB1B	mitotic checkpoint serine/threonine-protein kinase BUB1 beta  [Source:RefSeq peptide;Acc:NP_001138645]
Chr10	35924913	A	G	5	0.667	INTRONIC	ENSBTAG00000007237	BUB1B	mitotic checkpoint serine/threonine-protein kinase BUB1 beta  [Source:RefSeq peptide;Acc:NP_001138645]
Chr10	35941235	C	T	4	0.333	INTRONIC	ENSBTAG00000007237	BUB1B	mitotic checkpoint serine/threonine-protein kinase BUB1 beta  [Source:RefSeq peptide;Acc:NP_001138645]
Chr10	35995692	A	G	6	0.4	INTRONIC	ENSBTAG00000019076	PAK6	p21 protein (Cdc42/Rac)-activated kinase 6 [Source:HGNC Symbol;Acc:16061]
Chr10	36127519	G	A	13	0.689	"3PRIME_UTR, 3PRIME_UTR"	ENSBTAG00000032340	Q2TA15_BOVIN	TRAF4 associated factor 1  [Source:RefSeq peptide;Acc:NP_001033144]
Chr10	36145899	A	C	11	0.429	INTRONIC	ENSBTAG00000004409	IVD_BOVIN	"Isovaleryl-CoA dehydrogenase, mitochondrial [Source:UniProtKB/Swiss-Prot;Acc:Q3SZI8]"
Chr10	36285473	C	T	5	0.25	"DOWNSTREAM, DOWNSTREAM"	ENSBTAG00000003193	RPUSD2	RNA pseudouridylate synthase domain containing 2 [Source:HGNC Symbol;Acc:24180]
Chr10	36382291	TG	T	9	0.545	NULL	ENSBTAG00000002918	RAD51_BOVIN	DNA repair protein RAD51 homolog 1 [Source:UniProtKB/Swiss-Prot;Acc:Q2KJ94]
Chr10	36383454	G	A	6	0.2	INTRONIC	ENSBTAG00000002918	RAD51_BOVIN	DNA repair protein RAD51 homolog 1 [Source:UniProtKB/Swiss-Prot;Acc:Q2KJ94]
Chr10	36442235	A	C	5	0.5	INTRONIC	ENSBTAG00000013480	DJC17_BOVIN	DnaJ homolog subfamily C member 17 [Source:UniProtKB/Swiss-Prot;Acc:Q2KI83]
Chr10	36464669	T	C	4	0.315	"DOWNSTREAM, UPSTREAM, INTRONIC"	ENSBTAG00000013485	Q2HJ64_BOVIN	zinc finger FYVE domain-containing protein 19  [Source:RefSeq peptide;Acc:NP_001039537]
Chr10	36475037	G	T	5	0.25	INTRONIC	ENSBTAG00000013488	A5PK48_BOVIN	protein phosphatase 1 regulatory subunit 14D  [Source:RefSeq peptide;Acc:NP_001092639]
Chr10	36654524	A	T	9	0.2	INTRONIC	ENSBTAG00000010380	INO80	INO80 homolog (S. cerevisiae) [Source:HGNC Symbol;Acc:26956]
Chr10	36666576	G	A	6	0.667	INTRONIC	ENSBTAG00000010380	INO80	INO80 homolog (S. cerevisiae) [Source:HGNC Symbol;Acc:26956]
Chr10	36678310	T	C	5	0.5	NON_SYNONYMOUS_CODING	ENSBTAG00000010380	INO80	INO80 homolog (S. cerevisiae) [Source:HGNC Symbol;Acc:26956]
Chr10	36708342	C	T	5	0.25	INTRONIC	ENSBTAG00000010380	INO80	INO80 homolog (S. cerevisiae) [Source:HGNC Symbol;Acc:26956]
Chr10	36825995	CG	C	10	0.556	NULL	ENSBTAG00000008363	EXD1	exonuclease 3-prime-5-prime domain containing 1 [Source:HGNC Symbol;Acc:28507]
Chr10	36836248	G	T	6	0.5	"INTRONIC, UPSTREAM"	ENSBTAG00000027173	CHP1_BOVIN	Calcium-binding protein p22 [Source:UniProtKB/Swiss-Prot;Acc:Q3SYS6]
Chr10	36852368	A	G	7	0.5	INTRONIC	ENSBTAG00000027173	CHP1_BOVIN	Calcium-binding protein p22 [Source:UniProtKB/Swiss-Prot;Acc:Q3SYS6]
Chr10	36871275	C	T	7	0.25	3PRIME_UTR	ENSBTAG00000027173	CHP1_BOVIN	Calcium-binding protein p22 [Source:UniProtKB/Swiss-Prot;Acc:Q3SYS6]
Chr10	37014056	A	G	8	0.667	INTRONIC	ENSBTAG00000001671	RTF1	"Rtf1, Paf1/RNA polymerase II complex component, homolog (S. cerevisiae) [Source:HGNC Symbol;Acc:28996]"
Chr10	37086284	G	A	5	0.333	INTRONIC	ENSBTAG00000001694	TYRO3	TYRO3 protein tyrosine kinase [Source:HGNC Symbol;Acc:12446]
Chr10	37266839	G	C	7	0.4	NON_SYNONYMOUS_CODING	ENSBTAG00000015138	MGA	MAX gene associated [Source:HGNC Symbol;Acc:14010]
Chr10	37301957	T	C	4	0.333	INTRONIC	ENSBTAG00000015142	MAPKBP1	mitogen-activated protein kinase binding protein 1 [Source:HGNC Symbol;Acc:29536]
Chr10	37425674	A	G	7	0.566	INTRONIC	ENSBTAG00000006792	EHD4	EH-domain containing 4 [Source:HGNC Symbol;Acc:3245]
Chr10	37431727	G	A	4	0.25	INTRONIC	ENSBTAG00000006792	EHD4	EH-domain containing 4 [Source:HGNC Symbol;Acc:3245]
Chr10	37480204	T	C	4	0.5	INTRONIC	ENSBTAG00000006792	EHD4	EH-domain containing 4 [Source:HGNC Symbol;Acc:3245]
Chr10	37489391	C	G	5	0.4	INTRONIC	ENSBTAG00000006792	EHD4	EH-domain containing 4 [Source:HGNC Symbol;Acc:3245]
Chr10	37545948	T	A	6	0.333	"UPSTREAM, INTRONIC"	ENSBTAG00000021924	PLA2G4E	"phospholipase A2, group IVE [Source:HGNC Symbol;Acc:24791]"
Chr10	37674793	G	A	5	0.5	INTRONIC	ENSBTAG00000032055	VPS39	vacuolar protein sorting 39 homolog (S. cerevisiae) [Source:HGNC Symbol;Acc:20593]
Chr10	37686249	C	T	6	0.4	INTRONIC	ENSBTAG00000032055	VPS39	vacuolar protein sorting 39 homolog (S. cerevisiae) [Source:HGNC Symbol;Acc:20593]
Chr10	37727169	C	T	8	0.6	INTRONIC	ENSBTAG00000008863	A4FV22_BOVIN	transmembrane protein 87A  [Source:RefSeq peptide;Acc:NP_001076984]
Chr10	37728222	C	T	6	0.25	SYNONYMOUS_CODING	ENSBTAG00000008863	A4FV22_BOVIN	transmembrane protein 87A  [Source:RefSeq peptide;Acc:NP_001076984]
Chr10	37743617	T	C	6	0.333	INTRONIC	ENSBTAG00000008863	A4FV22_BOVIN	transmembrane protein 87A  [Source:RefSeq peptide;Acc:NP_001076984]
Chr10	37783657	A	G	7	0.558	INTRONIC	ENSBTAG00000008866	GANC	"glucosidase, alpha; neutral C [Source:HGNC Symbol;Acc:4139]"
Chr10	37836425	G	T	4	0.5	INTRONIC	ENSBTAG00000008868	A6QP82_BOVIN	calpain-3  [Source:RefSeq peptide;Acc:NP_776685]
Chr10	37865560	TA	T	9	0.583	NULL	ENSBTAG00000008868	A6QP82_BOVIN	calpain-3  [Source:RefSeq peptide;Acc:NP_776685]
Chr10	37929480	C	T	9	0.429	INTRONIC	ENSBTAG00000004079	ZFP106	zinc finger protein 106 homolog (mouse) [Source:HGNC Symbol;Acc:23240]
Chr10	37952649	G	A	8	0.25	INTRONIC	ENSBTAG00000005661	Q2T9M8_BOVIN	synaptosomal-associated protein 23  [Source:RefSeq peptide;Acc:NP_001069299]
Chr10	37963760	C	G	5	0.333	INTRONIC	ENSBTAG00000005661	Q2T9M8_BOVIN	synaptosomal-associated protein 23  [Source:RefSeq peptide;Acc:NP_001069299]
Chr10	38198549	A	G	4	0.5	SYNONYMOUS_CODING	ENSBTAG00000006470	TTBK2	tau tubulin kinase 2 [Source:HGNC Symbol;Acc:19141]
Chr10	38200301	A	T	7	0.667	INTRONIC	ENSBTAG00000006470	TTBK2	tau tubulin kinase 2 [Source:HGNC Symbol;Acc:19141]
Chr10	38309484	T	C	5	0.5	INTRONIC	ENSBTAG00000021087	UBR1	ubiquitin protein ligase E3 component n-recognin 1 [Source:HGNC Symbol;Acc:16808]
Chr10	38315208	G	T	8	0.4	INTRONIC	ENSBTAG00000021087	UBR1	ubiquitin protein ligase E3 component n-recognin 1 [Source:HGNC Symbol;Acc:16808]
Chr10	38387419	C	T	9	0.5	INTRONIC	ENSBTAG00000021087	UBR1	ubiquitin protein ligase E3 component n-recognin 1 [Source:HGNC Symbol;Acc:16808]
Chr10	38397596	C	G	5	0.5	INTRONIC	ENSBTAG00000021087	UBR1	ubiquitin protein ligase E3 component n-recognin 1 [Source:HGNC Symbol;Acc:16808]
Chr10	38415598	T	C	6	0.4	INTRONIC	ENSBTAG00000021087	UBR1	ubiquitin protein ligase E3 component n-recognin 1 [Source:HGNC Symbol;Acc:16808]
Chr10	38438427	CA	C	9	0.556	NULL	ENSBTAG00000021087	UBR1	ubiquitin protein ligase E3 component n-recognin 1 [Source:HGNC Symbol;Acc:16808]
Chr10	38480282	T	G	4	0.333	INTRONIC	ENSBTAG00000013031	TMEM62	transmembrane protein 62 [Source:HGNC Symbol;Acc:26269]
Chr10	38504262	G	C	6	0.333	"UPSTREAM, INTRONIC"	ENSBTAG00000013031	TMEM62	transmembrane protein 62 [Source:HGNC Symbol;Acc:26269]
Chr10	38509228	A	C	15	0.667	"INTRONIC, DOWNSTREAM"	ENSBTAG00000013032	CCNDBP1	cyclin-D1-binding protein 1  [Source:RefSeq peptide;Acc:NP_001040069]
Chr10	39913874	T	G	5	0.487	DOWNSTREAM	ENSBTAG00000005697	MDGA2	MAM domain containing glycosylphosphatidylinositol anchor 2 [Source:HGNC Symbol;Acc:19835]
Chr10	39914782	A	C	8	0.573	DOWNSTREAM	ENSBTAG00000005697	MDGA2	MAM domain containing glycosylphosphatidylinositol anchor 2 [Source:HGNC Symbol;Acc:19835]
Chr10	39978619	A	C	6	0.584	INTRONIC	ENSBTAG00000005697	MDGA2	MAM domain containing glycosylphosphatidylinositol anchor 2 [Source:HGNC Symbol;Acc:19835]
Chr10	39979898	T	C	8	0.25	INTRONIC	ENSBTAG00000005697	MDGA2	MAM domain containing glycosylphosphatidylinositol anchor 2 [Source:HGNC Symbol;Acc:19835]
Chr10	40060445	G	A	6	0.5	INTRONIC	ENSBTAG00000005697	MDGA2	MAM domain containing glycosylphosphatidylinositol anchor 2 [Source:HGNC Symbol;Acc:19835]
Chr10	40090053	A	G	4	0.5	INTRONIC	ENSBTAG00000005697	MDGA2	MAM domain containing glycosylphosphatidylinositol anchor 2 [Source:HGNC Symbol;Acc:19835]
Chr10	40122653	A	G	8	0.691	INTRONIC	ENSBTAG00000005697	MDGA2	MAM domain containing glycosylphosphatidylinositol anchor 2 [Source:HGNC Symbol;Acc:19835]
Chr10	40124998	T	C	6	0.4	INTRONIC	ENSBTAG00000005697	MDGA2	MAM domain containing glycosylphosphatidylinositol anchor 2 [Source:HGNC Symbol;Acc:19835]
Chr10	40141114	C	T	9	0.439	INTRONIC	ENSBTAG00000005697	MDGA2	MAM domain containing glycosylphosphatidylinositol anchor 2 [Source:HGNC Symbol;Acc:19835]
Chr10	40186133	T	A	6	0.25	INTRONIC	ENSBTAG00000005697	MDGA2	MAM domain containing glycosylphosphatidylinositol anchor 2 [Source:HGNC Symbol;Acc:19835]
Chr10	40229058	C	T	8	0.5	INTRONIC	ENSBTAG00000005697	MDGA2	MAM domain containing glycosylphosphatidylinositol anchor 2 [Source:HGNC Symbol;Acc:19835]
Chr10	40391042	CT	C	9	0.675	NULL	ENSBTAG00000005697	MDGA2	MAM domain containing glycosylphosphatidylinositol anchor 2 [Source:HGNC Symbol;Acc:19835]
Chr10	40442055	G	C	4	0.25	INTRONIC	ENSBTAG00000005697	MDGA2	MAM domain containing glycosylphosphatidylinositol anchor 2 [Source:HGNC Symbol;Acc:19835]
Chr10	42728931	C	A	8	0.5	INTRONIC	ENSBTAG00000004931	POLE2	DNA polymerase epsilon subunit 2  [Source:RefSeq peptide;Acc:NP_001098853]
Chr10	42739237	T	C	6	0.582	INTRONIC	ENSBTAG00000004931	POLE2	DNA polymerase epsilon subunit 2  [Source:RefSeq peptide;Acc:NP_001098853]
Chr10	42782009	T	G	6	0.5	INTRONIC	ENSBTAG00000031697	KLHDC1	kelch domain containing 1 [Source:HGNC Symbol;Acc:19836]
Chr10	43093953	G	C	6	0.368	"DOWNSTREAM, INTRONIC"	ENSBTAG00000005547	MGC159550	hypothetical protein LOC540184  [Source:RefSeq peptide;Acc:NP_001103553]
Chr10	43104336	T	C	8	0.5	INTRONIC	ENSBTAG00000005550	SOS2	son of sevenless homolog 2 (Drosophila) [Source:HGNC Symbol;Acc:11188]
Chr10	43213907	G	A	6	0.5	"SYNONYMOUS_CODING, UPSTREAM"	ENSBTAG00000015200	L2HDH_BOVIN	"L-2-hydroxyglutarate dehydrogenase, mitochondrial [Source:UniProtKB/Swiss-Prot;Acc:A7MBI3]"
Chr10	43257700	C	T	5	0.421	INTRONIC	ENSBTAG00000015200	L2HDH_BOVIN	"L-2-hydroxyglutarate dehydrogenase, mitochondrial [Source:UniProtKB/Swiss-Prot;Acc:A7MBI3]"
Chr10	43266882	T	C	5	0.5	"UPSTREAM, INTRONIC"	ENSBTAG00000015202	ATP5S_BOVIN	"ATP synthase subunit s, mitochondrial [Source:UniProtKB/Swiss-Prot;Acc:P22027]"
Chr10	43272053	C	A	4	0.5	NON_SYNONYMOUS_CODING	ENSBTAG00000015202	ATP5S_BOVIN	"ATP synthase subunit s, mitochondrial [Source:UniProtKB/Swiss-Prot;Acc:P22027]"
Chr10	43293372	C	T	6	0.5	INTRONIC	ENSBTAG00000004780	A6QLF0_BOVIN	cyclin-dependent kinase-like 1  [Source:RefSeq peptide;Acc:NP_001094586]
Chr10	43376565	T	C	4	0.333	INTRONIC	ENSBTAG00000014792	MAP4K5	mitogen-activated protein kinase kinase kinase kinase 5 [Source:HGNC Symbol;Acc:6867]
Chr10	43508199	A	G	4	0.25	INTRONIC	ENSBTAG00000014312	ATLA1_BOVIN	Atlastin-1 [Source:UniProtKB/Swiss-Prot;Acc:Q58D72]
Chr10	43565397	C	CT	11	0.821	NULL	ENSBTAG00000014312	ATLA1_BOVIN	Atlastin-1 [Source:UniProtKB/Swiss-Prot;Acc:Q58D72]
Chr10	43600463	G	A	4	0.5	UPSTREAM	ENSBTAG00000001539	Q08DE4_BOVIN	Uncharacterized protein [Source:UniProtKB/TrEMBL;Acc:F1N6E1]
Chr10	43669636	G	A	4	0.333	"INTRONIC, INTRONIC, INTRONIC"	ENSBTAG00000020281	NIN	ninein (GSK3B interacting protein) [Source:HGNC Symbol;Acc:14906]
Chr10	43681965	G	A	7	0.294	"INTRONIC, INTRONIC, INTRONIC"	ENSBTAG00000020281	NIN	ninein (GSK3B interacting protein) [Source:HGNC Symbol;Acc:14906]
Chr10	43691207	C	T	4	0.5	"INTRONIC, INTRONIC, INTRONIC"	ENSBTAG00000020281	NIN	ninein (GSK3B interacting protein) [Source:HGNC Symbol;Acc:14906]
Chr10	43779205	C	T	6	0.5	INTRONIC	ENSBTAG00000044049	ABHD12B	abhydrolase domain containing 12B [Source:HGNC Symbol;Acc:19837]
Chr10	43779577	G	A	5	0.333	INTRONIC	ENSBTAG00000044049	ABHD12B	abhydrolase domain containing 12B [Source:HGNC Symbol;Acc:19837]
Chr10	43783058	A	AT	7	0.6	NULL	ENSBTAG00000044049	ABHD12B	abhydrolase domain containing 12B [Source:HGNC Symbol;Acc:19837]
Chr10	43874872	T	C	4	0.5	"INTRONIC, INTRONIC"	ENSBTAG00000010103	TRIM9_BOVIN	E3 ubiquitin-protein ligase TRIM9 [Source:UniProtKB/Swiss-Prot;Acc:Q29RQ5]
Chr10	43889666	A	G	4	0.25	"INTRONIC, INTRONIC"	ENSBTAG00000010103	TRIM9_BOVIN	E3 ubiquitin-protein ligase TRIM9 [Source:UniProtKB/Swiss-Prot;Acc:Q29RQ5]
Chr10	43931180	T	C	6	0.333	"INTRONIC, DOWNSTREAM, INTRONIC"	ENSBTAG00000010103	TRIM9_BOVIN	E3 ubiquitin-protein ligase TRIM9 [Source:UniProtKB/Swiss-Prot;Acc:Q29RQ5]
Chr10	43953656	G	A	4	0.333	"INTRONIC, INTRONIC"	ENSBTAG00000010103	TRIM9_BOVIN	E3 ubiquitin-protein ligase TRIM9 [Source:UniProtKB/Swiss-Prot;Acc:Q29RQ5]
Chr10	43977122	C	T	6	0.333	"INTRONIC, INTRONIC"	ENSBTAG00000010103	TRIM9_BOVIN	E3 ubiquitin-protein ligase TRIM9 [Source:UniProtKB/Swiss-Prot;Acc:Q29RQ5]
Chr10	44104510	T	A	6	0.333	INTRONIC	ENSBTAG00000011225	TMX1_BOVIN	Thioredoxin-related transmembrane protein 1 [Source:UniProtKB/Swiss-Prot;Acc:Q0Z7W6]
Chr10	44362134	G	A	5	0.405	INTRONIC	ENSBTAG00000031707	A6QLS6_BOVIN	FERM domain containing 6  [Source:RefSeq peptide;Acc:NP_001095603]
Chr10	44396740	G	C	6	0.466	INTRONIC	ENSBTAG00000031707	A6QLS6_BOVIN	FERM domain containing 6  [Source:RefSeq peptide;Acc:NP_001095603]
Chr10	44401761	A	G	17	0.429	INTRONIC	ENSBTAG00000031707	A6QLS6_BOVIN	FERM domain containing 6  [Source:RefSeq peptide;Acc:NP_001095603]
Chr10	44492121	C	T	4	0.333	INTRONIC	ENSBTAG00000031707	A6QLS6_BOVIN	FERM domain containing 6  [Source:RefSeq peptide;Acc:NP_001095603]
Chr10	44565774	T	C	5	0.421	INTRONIC	ENSBTAG00000031707	A6QLS6_BOVIN	FERM domain containing 6  [Source:RefSeq peptide;Acc:NP_001095603]
Chr10	44573058	G	T	11	0.375	INTRONIC	ENSBTAG00000031707	A6QLS6_BOVIN	FERM domain containing 6  [Source:RefSeq peptide;Acc:NP_001095603]
Chr10	44585543	A	G	4	0.25	INTRONIC	ENSBTAG00000031707	A6QLS6_BOVIN	FERM domain containing 6  [Source:RefSeq peptide;Acc:NP_001095603]
Chr10	44714712	C	CT	12	0.696	NULL	ENSBTAG00000003043	GBG2_BOVIN	Guanine nucleotide-binding protein G(I)/G(S)/G(O) subunit gamma-2 [Source:UniProtKB/Swiss-Prot;Acc:P63212]
Chr10	44723051	G	A	6	0.5	INTRONIC	ENSBTAG00000003043	GBG2_BOVIN	Guanine nucleotide-binding protein G(I)/G(S)/G(O) subunit gamma-2 [Source:UniProtKB/Swiss-Prot;Acc:P63212]
Chr10	44776640	G	C	6	0.333	INTRONIC	ENSBTAG00000003043	GBG2_BOVIN	Guanine nucleotide-binding protein G(I)/G(S)/G(O) subunit gamma-2 [Source:UniProtKB/Swiss-Prot;Acc:P63212]
Chr10	44828649	A	G	6	0.25	INTRONIC	ENSBTAG00000003043	GBG2_BOVIN	Guanine nucleotide-binding protein G(I)/G(S)/G(O) subunit gamma-2 [Source:UniProtKB/Swiss-Prot;Acc:P63212]
Chr10	44936225	C	T	7	0.544	INTRONIC	ENSBTAG00000021945	NID2	nidogen 2  [Source:RefSeq peptide;Acc:NP_001095535]
Chr10	44943065	A	G	5	0.5	INTRONIC	ENSBTAG00000021945	NID2	nidogen 2  [Source:RefSeq peptide;Acc:NP_001095535]
Chr10	44964520	T	C	8	0.333	INTRONIC	ENSBTAG00000021945	NID2	nidogen 2  [Source:RefSeq peptide;Acc:NP_001095535]
Chr10	44970486	C	G	5	0.2	INTRONIC	ENSBTAG00000021945	NID2	nidogen 2  [Source:RefSeq peptide;Acc:NP_001095535]
Chr10	44970524	T	C	6	0.75	INTRONIC	ENSBTAG00000021945	NID2	nidogen 2  [Source:RefSeq peptide;Acc:NP_001095535]
Chr10	44977572	G	A	5	0.667	INTRONIC	ENSBTAG00000021945	NID2	nidogen 2  [Source:RefSeq peptide;Acc:NP_001095535]
Chr10	45299534	G	T	5	0.333	INTRONIC	ENSBTAG00000008411	PLEKHO2	pleckstrin homology domain-containing family O member 2  [Source:RefSeq peptide;Acc:NP_001069751]
Chr10	45431321	A	C	4	0.25	SYNONYMOUS_CODING	ENSBTAG00000015806	A6QQI3_BOVIN	Uncharacterized protein [Source:UniProtKB/TrEMBL;Acc:F1N021]
Chr10	45477199	G	C	7	0.438	INTRONIC	ENSBTAG00000015808	ZNF609	zinc finger protein 609 [Source:HGNC Symbol;Acc:29003]
Chr10	45548735	C	T	13	0.465	INTRONIC	ENSBTAG00000015808	ZNF609	zinc finger protein 609 [Source:HGNC Symbol;Acc:29003]
Chr10	45550287	A	C	8	0.667	INTRONIC	ENSBTAG00000015808	ZNF609	zinc finger protein 609 [Source:HGNC Symbol;Acc:29003]
Chr10	45597157	A	G	9	0.5	INTRONIC	ENSBTAG00000015808	ZNF609	zinc finger protein 609 [Source:HGNC Symbol;Acc:29003]
Chr10	45614556	C	CA	7	0.625	NULL	ENSBTAG00000015808	ZNF609	zinc finger protein 609 [Source:HGNC Symbol;Acc:29003]
Chr10	45622585	C	T	4	0.25	INTRONIC	ENSBTAG00000015808	ZNF609	zinc finger protein 609 [Source:HGNC Symbol;Acc:29003]
Chr10	45687135	C	T	7	0.167	INTRONIC	ENSBTAG00000014493	TRIP4	activating signal cointegrator 1  [Source:RefSeq peptide;Acc:NP_001039816]
Chr10	45746760	C	A	6	0.667	"INTRONIC, INTRONIC"	ENSBTAG00000016823	KC1G1_BOVIN	Casein kinase I isoform gamma-1 [Source:UniProtKB/Swiss-Prot;Acc:A7E3X2]
Chr10	45783375	T	C	9	0.542	"INTRONIC, INTRONIC"	ENSBTAG00000016823	KC1G1_BOVIN	Casein kinase I isoform gamma-1 [Source:UniProtKB/Swiss-Prot;Acc:A7E3X2]
Chr10	45826754	A	T	5	0.25	"INTRONIC, INTRONIC"	ENSBTAG00000016823	KC1G1_BOVIN	Casein kinase I isoform gamma-1 [Source:UniProtKB/Swiss-Prot;Acc:A7E3X2]
Chr10	45830152	T	C	8	0.429	"INTRONIC, INTRONIC"	ENSBTAG00000016823	KC1G1_BOVIN	Casein kinase I isoform gamma-1 [Source:UniProtKB/Swiss-Prot;Acc:A7E3X2]
Chr10	45861271	A	C	4	0.5	"DOWNSTREAM, INTRONIC"	ENSBTAG00000016823	KC1G1_BOVIN	Casein kinase I isoform gamma-1 [Source:UniProtKB/Swiss-Prot;Acc:A7E3X2]
Chr10	45912459	TG	T	7	0.625	NULL	ENSBTAG00000002014	SNX1	sorting nexin-1  [Source:RefSeq peptide;Acc:NP_001039572]
Chr10	45919391	G	T	6	0.667	"INTRONIC, INTRONIC"	ENSBTAG00000002014	SNX1	sorting nexin-1  [Source:RefSeq peptide;Acc:NP_001039572]
Chr10	45923604	G	A	4	0.25	"INTRONIC, INTRONIC"	ENSBTAG00000002014	SNX1	sorting nexin-1  [Source:RefSeq peptide;Acc:NP_001039572]
Chr10	45950468	C	A	5	0.5	INTRONIC	ENSBTAG00000002012	B0JYN4_BOVIN	"family with sequence similarity 96, member A  [Source:RefSeq peptide;Acc:NP_001030282]"
Chr10	46021144	G	C	8	0.573	INTRONIC	ENSBTAG00000011820	DAPK2	death-associated protein kinase 2 [Source:HGNC Symbol;Acc:2675]
Chr10	46073318	G	A	5	0.333	INTRONIC	ENSBTAG00000011820	DAPK2	death-associated protein kinase 2 [Source:HGNC Symbol;Acc:2675]
Chr10	46076586	G	A	5	0.421	INTRONIC	ENSBTAG00000011820	DAPK2	death-associated protein kinase 2 [Source:HGNC Symbol;Acc:2675]
Chr10	46284223	A	T	8	0.167	INTRONIC	ENSBTAG00000019474	Q862P0_BOVIN	hect domain and RCC1-like domain 1  [Source:RefSeq peptide;Acc:NP_001096752]
Chr10	46322594	A	G	10	0.5	INTRONIC	ENSBTAG00000019474	Q862P0_BOVIN	hect domain and RCC1-like domain 1  [Source:RefSeq peptide;Acc:NP_001096752]
Chr10	46340456	G	A	7	0.667	INTRONIC	ENSBTAG00000019474	Q862P0_BOVIN	hect domain and RCC1-like domain 1  [Source:RefSeq peptide;Acc:NP_001096752]
Chr10	46349951	A	G	5	0.667	INTRONIC	ENSBTAG00000019474	Q862P0_BOVIN	hect domain and RCC1-like domain 1  [Source:RefSeq peptide;Acc:NP_001096752]
Chr10	46397366	CT	C	8	0.625	NULL	ENSBTAG00000019474	Q862P0_BOVIN	hect domain and RCC1-like domain 1  [Source:RefSeq peptide;Acc:NP_001096752]
Chr10	46480069	C	G	4	0.5	INTRONIC	ENSBTAG00000008805	F1N0I6_BOVIN	ubiquitin thiolesterase 3  [Source:RefSeq peptide;Acc:NP_001095593]
Chr10	46535820	A	G	6	0.25	INTRONIC	ENSBTAG00000008805	F1N0I6_BOVIN	ubiquitin thiolesterase 3  [Source:RefSeq peptide;Acc:NP_001095593]
Chr10	46539770	G	A	5	0.667	INTRONIC	ENSBTAG00000008805	F1N0I6_BOVIN	ubiquitin thiolesterase 3  [Source:RefSeq peptide;Acc:NP_001095593]
Chr10	46817342	C	G	7	0.558	INTRONIC	ENSBTAG00000010641	APH1B	anterior pharynx defective 1 homolog B (C. elegans) [Source:HGNC Symbol;Acc:24080]
Chr10	46894813	G	C	6	0.362	INTRONIC	ENSBTAG00000011146	F1N2J9_BOVIN	ras-related protein Rab-8B  [Source:RefSeq peptide;Acc:NP_001069785]
Chr10	46972029	A	C	6	0.75	INTRONIC	ENSBTAG00000017373	LACTB_BOVIN	"Serine beta-lactamase-like protein LACTB, mitochondrial [Source:UniProtKB/Swiss-Prot;Acc:P83095]"
Chr10	47322623	T	C	5	0.5	"UPSTREAM, INTRONIC"	ENSBTAG00000003667	TLN2	talin 2 [Source:HGNC Symbol;Acc:15447]
Chr10	47333957	G	C	6	0.333	INTRONIC	ENSBTAG00000003667	TLN2	talin 2 [Source:HGNC Symbol;Acc:15447]
Chr10	47390172	T	C	6	0.167	INTRONIC	ENSBTAG00000003667	TLN2	talin 2 [Source:HGNC Symbol;Acc:15447]
Chr10	47409227	T	C	11	0.459	INTRONIC	ENSBTAG00000003667	TLN2	talin 2 [Source:HGNC Symbol;Acc:15447]
Chr10	47448618	A	G	7	0.333	INTRONIC	ENSBTAG00000003667	TLN2	talin 2 [Source:HGNC Symbol;Acc:15447]
Chr10	47478625	G	T	5	0.421	INTRONIC	ENSBTAG00000003667	TLN2	talin 2 [Source:HGNC Symbol;Acc:15447]
Chr10	47534476	A	G	7	0.143	INTRONIC	ENSBTAG00000003667	TLN2	talin 2 [Source:HGNC Symbol;Acc:15447]
Chr10	47592814	C	A	5	0.667	INTRONIC	ENSBTAG00000003667	TLN2	talin 2 [Source:HGNC Symbol;Acc:15447]
Chr10	47621897	G	A	6	0.389	INTRONIC	ENSBTAG00000003667	TLN2	talin 2 [Source:HGNC Symbol;Acc:15447]
Chr10	47635893	TG	T	8	0.667	NULL	ENSBTAG00000003667	TLN2	talin 2 [Source:HGNC Symbol;Acc:15447]
Chr10	47640752	C	T	4	0.5	INTRONIC	ENSBTAG00000003667	TLN2	talin 2 [Source:HGNC Symbol;Acc:15447]
Chr10	47732180	T	C	4	0.333	INTRONIC	ENSBTAG00000003667	TLN2	talin 2 [Source:HGNC Symbol;Acc:15447]
Chr10	47747144	CT	C	8	0.6	NULL	ENSBTAG00000003667	TLN2	talin 2 [Source:HGNC Symbol;Acc:15447]
Chr10	48152318	A	G	5	0.25	INTRONIC	ENSBTAG00000038920	VPS13C	vacuolar protein sorting 13 homolog C (S. cerevisiae) [Source:HGNC Symbol;Acc:23594]
Chr10	48164205	C	T	5	0.333	INTRONIC	ENSBTAG00000038920	VPS13C	vacuolar protein sorting 13 homolog C (S. cerevisiae) [Source:HGNC Symbol;Acc:23594]
Chr10	48174672	C	T	6	0.5	SYNONYMOUS_CODING	ENSBTAG00000038920	VPS13C	vacuolar protein sorting 13 homolog C (S. cerevisiae) [Source:HGNC Symbol;Acc:23594]
Chr10	48180717	C	T	4	0.333	INTRONIC	ENSBTAG00000038920	VPS13C	vacuolar protein sorting 13 homolog C (S. cerevisiae) [Source:HGNC Symbol;Acc:23594]
Chr10	48195213	T	G	6	0.333	NON_SYNONYMOUS_CODING	ENSBTAG00000038920	VPS13C	vacuolar protein sorting 13 homolog C (S. cerevisiae) [Source:HGNC Symbol;Acc:23594]
Chr10	48219760	A	T	6	0.5	NON_SYNONYMOUS_CODING	ENSBTAG00000038920	VPS13C	vacuolar protein sorting 13 homolog C (S. cerevisiae) [Source:HGNC Symbol;Acc:23594]
Chr10	48224585	A	G	4	0.333	INTRONIC	ENSBTAG00000038920	VPS13C	vacuolar protein sorting 13 homolog C (S. cerevisiae) [Source:HGNC Symbol;Acc:23594]
Chr10	48233652	G	T	5	0.5	INTRONIC	ENSBTAG00000038920	VPS13C	vacuolar protein sorting 13 homolog C (S. cerevisiae) [Source:HGNC Symbol;Acc:23594]
Chr10	48240283	G	A	6	0.25	INTRONIC	ENSBTAG00000038920	VPS13C	vacuolar protein sorting 13 homolog C (S. cerevisiae) [Source:HGNC Symbol;Acc:23594]
Chr10	48984306	A	G	6	0.333	INTRONIC	ENSBTAG00000015904	RORA	RAR-related orphan receptor A [Source:HGNC Symbol;Acc:10258]
Chr10	49000138	G	T	8	0.2	INTRONIC	ENSBTAG00000015904	RORA	RAR-related orphan receptor A [Source:HGNC Symbol;Acc:10258]
Chr10	49029726	G	T	6	0.387	INTRONIC	ENSBTAG00000015904	RORA	RAR-related orphan receptor A [Source:HGNC Symbol;Acc:10258]
Chr10	49036323	A	G	5	0.4	INTRONIC	ENSBTAG00000015904	RORA	RAR-related orphan receptor A [Source:HGNC Symbol;Acc:10258]
Chr10	49081343	C	T	5	0.418	INTRONIC	ENSBTAG00000015904	RORA	RAR-related orphan receptor A [Source:HGNC Symbol;Acc:10258]
Chr10	49088718	G	A	5	0.333	INTRONIC	ENSBTAG00000015904	RORA	RAR-related orphan receptor A [Source:HGNC Symbol;Acc:10258]
Chr10	49093075	C	G	5	0.482	INTRONIC	ENSBTAG00000015904	RORA	RAR-related orphan receptor A [Source:HGNC Symbol;Acc:10258]
Chr10	49096024	T	A	5	0.5	INTRONIC	ENSBTAG00000015904	RORA	RAR-related orphan receptor A [Source:HGNC Symbol;Acc:10258]
Chr10	49187304	A	G	5	0.5	INTRONIC	ENSBTAG00000015904	RORA	RAR-related orphan receptor A [Source:HGNC Symbol;Acc:10258]
Chr10	49307430	G	A	8	0.497	INTRONIC	ENSBTAG00000015904	RORA	RAR-related orphan receptor A [Source:HGNC Symbol;Acc:10258]
Chr10	49335537	T	C	4	0.333	INTRONIC	ENSBTAG00000015904	RORA	RAR-related orphan receptor A [Source:HGNC Symbol;Acc:10258]
Chr10	49389278	G	A	4	0.315	INTRONIC	ENSBTAG00000015904	RORA	RAR-related orphan receptor A [Source:HGNC Symbol;Acc:10258]
Chr10	49392530	A	G	10	0.414	INTRONIC	ENSBTAG00000015904	RORA	RAR-related orphan receptor A [Source:HGNC Symbol;Acc:10258]
Chr10	49419203	T	A	4	0.5	INTRONIC	ENSBTAG00000015904	RORA	RAR-related orphan receptor A [Source:HGNC Symbol;Acc:10258]
Chr10	49419499	A	C	4	0.5	INTRONIC	ENSBTAG00000015904	RORA	RAR-related orphan receptor A [Source:HGNC Symbol;Acc:10258]
Chr10	49518509	G	A	7	0.531	INTRONIC	ENSBTAG00000015904	RORA	RAR-related orphan receptor A [Source:HGNC Symbol;Acc:10258]
Chr10	49533346	A	G	8	0.25	INTRONIC	ENSBTAG00000015904	RORA	RAR-related orphan receptor A [Source:HGNC Symbol;Acc:10258]
Chr10	49556203	T	A	9	0.444	INTRONIC	ENSBTAG00000015904	RORA	RAR-related orphan receptor A [Source:HGNC Symbol;Acc:10258]
Chr10	49585486	A	G	4	0.25	INTRONIC	ENSBTAG00000015904	RORA	RAR-related orphan receptor A [Source:HGNC Symbol;Acc:10258]
Chr10	49595561	T	A	4	0.25	INTRONIC	ENSBTAG00000015904	RORA	RAR-related orphan receptor A [Source:HGNC Symbol;Acc:10258]
Chr10	49629150	A	G	6	0.75	INTRONIC	ENSBTAG00000015904	RORA	RAR-related orphan receptor A [Source:HGNC Symbol;Acc:10258]
Chr10	49651539	C	T	5	0.25	INTRONIC	ENSBTAG00000015904	RORA	RAR-related orphan receptor A [Source:HGNC Symbol;Acc:10258]
Chr10	49675366	A	AT	10	0.583	NULL	ENSBTAG00000015904	RORA	RAR-related orphan receptor A [Source:HGNC Symbol;Acc:10258]
Chr10	49724484	G	A	10	0.5	INTRONIC	ENSBTAG00000015904	RORA	RAR-related orphan receptor A [Source:HGNC Symbol;Acc:10258]
Chr10	49731342	C	G	4	0.333	INTRONIC	ENSBTAG00000015904	RORA	RAR-related orphan receptor A [Source:HGNC Symbol;Acc:10258]
Chr10	49742117	C	T	6	0.2	INTRONIC	ENSBTAG00000015904	RORA	RAR-related orphan receptor A [Source:HGNC Symbol;Acc:10258]
Chr10	49750758	G	A	4	0.333	INTRONIC	ENSBTAG00000015904	RORA	RAR-related orphan receptor A [Source:HGNC Symbol;Acc:10258]
Chr10	49775550	C	CT	7	0.6	NULL	ENSBTAG00000005328	NARG2	NMDA receptor-regulated protein 2  [Source:RefSeq peptide;Acc:NP_001069733]
Chr10	49795762	G	A	5	0.421	INTRONIC	ENSBTAG00000005328	NARG2	NMDA receptor-regulated protein 2  [Source:RefSeq peptide;Acc:NP_001069733]
Chr10	49809727	A	C	4	0.333	INTRONIC	ENSBTAG00000005328	NARG2	NMDA receptor-regulated protein 2  [Source:RefSeq peptide;Acc:NP_001069733]
Chr10	49812753	A	G	5	0.25	INTRONIC	ENSBTAG00000005328	NARG2	NMDA receptor-regulated protein 2  [Source:RefSeq peptide;Acc:NP_001069733]
Chr10	49884492	G	A	7	0.2	INTRONIC	ENSBTAG00000009615	ANXA2_BOVIN	Annexin A2 [Source:UniProtKB/Swiss-Prot;Acc:P04272]
Chr10	49903082	G	A	5	0.333	SYNONYMOUS_CODING	ENSBTAG00000009615	ANXA2_BOVIN	Annexin A2 [Source:UniProtKB/Swiss-Prot;Acc:P04272]
Chr10	50667939	A	G	5	0.421	INTRONIC	ENSBTAG00000010298	Q32L01_BOVIN	transcription initiation factor IIA subunit 2  [Source:RefSeq peptide;Acc:NP_001032708]
Chr10	50670907	G	A	8	0.694	INTRONIC	ENSBTAG00000010298	Q32L01_BOVIN	transcription initiation factor IIA subunit 2  [Source:RefSeq peptide;Acc:NP_001032708]
Chr10	50676202	G	A	4	0.5	INTRONIC	ENSBTAG00000010298	Q32L01_BOVIN	transcription initiation factor IIA subunit 2  [Source:RefSeq peptide;Acc:NP_001032708]
Chr10	50900391	T	C	6	0.5	INTRONIC	ENSBTAG00000014699	FAM81A	"family with sequence similarity 81, member A [Source:HGNC Symbol;Acc:28379]"
Chr10	50908343	A	G	6	0.333	INTRONIC	ENSBTAG00000014699	FAM81A	"family with sequence similarity 81, member A [Source:HGNC Symbol;Acc:28379]"
Chr10	50916144	A	T	4	0.25	INTRONIC	ENSBTAG00000014699	FAM81A	"family with sequence similarity 81, member A [Source:HGNC Symbol;Acc:28379]"
Chr10	51019065	A	G	8	0.571	UPSTREAM	ENSBTAG00000021538	MYO1E	myosin IE [Source:HGNC Symbol;Acc:7599]
Chr10	51049053	A	G	9	0.167	INTRONIC	ENSBTAG00000021538	MYO1E	myosin IE [Source:HGNC Symbol;Acc:7599]
Chr10	51069572	G	A	4	0.333	INTRONIC	ENSBTAG00000021538	MYO1E	myosin IE [Source:HGNC Symbol;Acc:7599]
Chr10	51081909	A	C	4	0.333	INTRONIC	ENSBTAG00000021538	MYO1E	myosin IE [Source:HGNC Symbol;Acc:7599]
Chr10	51129781	G	A	4	0.5	INTRONIC	ENSBTAG00000021538	MYO1E	myosin IE [Source:HGNC Symbol;Acc:7599]
Chr10	51170497	A	G	6	0.333	INTRONIC	ENSBTAG00000021538	MYO1E	myosin IE [Source:HGNC Symbol;Acc:7599]
Chr10	51351206	T	C	7	0.667	INTRONIC	ENSBTAG00000014181	A6QLE0_BOVIN	E3 ubiquitin-protein ligase Arkadia  [Source:RefSeq peptide;Acc:NP_001095709]
Chr10	51365456	C	A	7	0.333	INTRONIC	ENSBTAG00000014181	A6QLE0_BOVIN	E3 ubiquitin-protein ligase Arkadia  [Source:RefSeq peptide;Acc:NP_001095709]
Chr10	51367819	C	T	6	0.667	INTRONIC	ENSBTAG00000014181	A6QLE0_BOVIN	E3 ubiquitin-protein ligase Arkadia  [Source:RefSeq peptide;Acc:NP_001095709]
Chr10	51377195	A	G	8	0.25	INTRONIC	ENSBTAG00000014181	A6QLE0_BOVIN	E3 ubiquitin-protein ligase Arkadia  [Source:RefSeq peptide;Acc:NP_001095709]
Chr10	51444325	G	A	6	0.5	INTRONIC	ENSBTAG00000011319	SLTM	"SAFB-like, transcription modulator [Source:HGNC Symbol;Acc:20709]"
Chr10	51451415	C	G	4	0.315	INTRONIC	ENSBTAG00000011319	SLTM	"SAFB-like, transcription modulator [Source:HGNC Symbol;Acc:20709]"
Chr10	51561015	C	CA	14	0.769	NULL	ENSBTAG00000012391	FA63B_BOVIN	Protein FAM63B [Source:UniProtKB/Swiss-Prot;Acc:Q2KI23]
Chr10	51640405	T	C	6	0.5	INTRONIC	ENSBTAG00000005481	ADA10_BOVIN	Disintegrin and metalloproteinase domain-containing protein 10 [Source:UniProtKB/Swiss-Prot;Acc:Q10741]
Chr10	51681252	G	C	4	0.5	INTRONIC	ENSBTAG00000005481	ADA10_BOVIN	Disintegrin and metalloproteinase domain-containing protein 10 [Source:UniProtKB/Swiss-Prot;Acc:Q10741]
Chr10	51724824	C	G	8	0.25	INTRONIC	ENSBTAG00000005481	ADA10_BOVIN	Disintegrin and metalloproteinase domain-containing protein 10 [Source:UniProtKB/Swiss-Prot;Acc:Q10741]
Chr10	51760071	A	G	4	0.5	INTRONIC	ENSBTAG00000005479	LIPC	"lipase, hepatic [Source:HGNC Symbol;Acc:6619]"
Chr10	51791255	C	T	8	0.473	INTRONIC	ENSBTAG00000005479	LIPC	"lipase, hepatic [Source:HGNC Symbol;Acc:6619]"
Chr10	51819016	G	A	6	0.387	"DOWNSTREAM, INTRONIC"	ENSBTAG00000005479	LIPC	"lipase, hepatic [Source:HGNC Symbol;Acc:6619]"
Chr10	52353954	C	G	7	0.4	INTRONIC	ENSBTAG00000010119	ALDH1A2	"aldehyde dehydrogenase 1 family, member A2 [Source:HGNC Symbol;Acc:15472]"
Chr10	53187667	T	C	5	0.5	INTRONIC	ENSBTAG00000002586	TCF12	transcription factor 12  [Source:RefSeq peptide;Acc:NP_001071353]
Chr10	53226614	C	T	6	0.333	INTRONIC	ENSBTAG00000002586	TCF12	transcription factor 12  [Source:RefSeq peptide;Acc:NP_001071353]
Chr10	53230045	T	A	7	0.5	INTRONIC	ENSBTAG00000002586	TCF12	transcription factor 12  [Source:RefSeq peptide;Acc:NP_001071353]
Chr10	53240093	CA	C	13	0.818	NULL	ENSBTAG00000002586	TCF12	transcription factor 12  [Source:RefSeq peptide;Acc:NP_001071353]
Chr10	53270774	T	C	7	0.383	INTRONIC	ENSBTAG00000002586	TCF12	transcription factor 12  [Source:RefSeq peptide;Acc:NP_001071353]
Chr10	53327594	A	C	7	0.5	INTRONIC	ENSBTAG00000002586	TCF12	transcription factor 12  [Source:RefSeq peptide;Acc:NP_001071353]
Chr10	53393411	C	T	4	0.5	INTRONIC	ENSBTAG00000002586	TCF12	transcription factor 12  [Source:RefSeq peptide;Acc:NP_001071353]
Chr10	53420994	T	TG	8	0.75	NULL	ENSBTAG00000002586	TCF12	transcription factor 12  [Source:RefSeq peptide;Acc:NP_001071353]
Chr10	53763899	G	A	7	0.167	INTRONIC	ENSBTAG00000001486	ZNF280D	Uncharacterized protein [Source:UniProtKB/TrEMBL;Acc:F1MNG4]
Chr10	53764596	C	G	12	0.6	INTRONIC	ENSBTAG00000001486	ZNF280D	Uncharacterized protein [Source:UniProtKB/TrEMBL;Acc:F1MNG4]
Chr10	53792911	A	C	9	0.167	INTRONIC	ENSBTAG00000001486	ZNF280D	Uncharacterized protein [Source:UniProtKB/TrEMBL;Acc:F1MNG4]
Chr10	54128123	C	CA	9	0.573	NULL	ENSBTAG00000031433	TEX9	testis expressed 9  [Source:RefSeq peptide;Acc:NP_001092476]
Chr10	54315467	G	A	9	0.5	INTRONIC	ENSBTAG00000000565	RFX7	"regulatory factor X, 7 [Source:HGNC Symbol;Acc:25777]"
Chr10	54601065	C	T	11	0.4	INTRONIC	ENSBTAG00000013793	NEDD4	"neural precursor cell expressed, developmentally down-regulated 4 [Source:HGNC Symbol;Acc:7727]"
Chr10	54608087	A	C	5	0.5	INTRONIC	ENSBTAG00000013793	NEDD4	"neural precursor cell expressed, developmentally down-regulated 4 [Source:HGNC Symbol;Acc:7727]"
Chr10	54609326	G	A	8	0.427	INTRONIC	ENSBTAG00000013793	NEDD4	"neural precursor cell expressed, developmentally down-regulated 4 [Source:HGNC Symbol;Acc:7727]"
Chr10	54618560	C	A	6	0.5	INTRONIC	ENSBTAG00000013793	NEDD4	"neural precursor cell expressed, developmentally down-regulated 4 [Source:HGNC Symbol;Acc:7727]"
Chr10	54775669	A	G	11	0.434	INTRONIC	ENSBTAG00000005848	PRTG	protogenin [Source:HGNC Symbol;Acc:26373]
Chr10	54805034	C	A	4	0.333	INTRONIC	ENSBTAG00000005848	PRTG	protogenin [Source:HGNC Symbol;Acc:26373]
Chr10	54829213	T	C	5	0.237	INTRONIC	ENSBTAG00000005848	PRTG	protogenin [Source:HGNC Symbol;Acc:26373]
Chr10	54907906	T	C	5	0.25	INTRONIC	ENSBTAG00000031388	DYX1C1	Uncharacterized protein [Source:UniProtKB/TrEMBL;Acc:E1BPX5]
Chr10	55008157	A	G	5	0.333	INTRONIC	ENSBTAG00000012741	CCPG1	DYX1C1-CCPG1 readthrough (non-protein coding) [Source:HGNC Symbol;Acc:43019]
Chr10	55031769	C	T	6	0.2	"NON_SYNONYMOUS_CODING, DOWNSTREAM"	ENSBTAG00000012740	PIGB	"phosphatidylinositol glycan anchor biosynthesis, class B [Source:HGNC Symbol;Acc:8959]"
Chr10	55139763	T	C	4	0.5	INTRONIC	ENSBTAG00000012408	A6QLB1_BOVIN	ras-related protein Rab-27A  [Source:RefSeq peptide;Acc:NP_001094740]
Chr10	55745834	C	A	5	0.4	INTRONIC	ENSBTAG00000025522	UNC13C	unc-13 homolog C (C. elegans) [Source:HGNC Symbol;Acc:23149]
Chr10	55750139	TG	T	7	0.667	NULL	ENSBTAG00000025522	UNC13C	unc-13 homolog C (C. elegans) [Source:HGNC Symbol;Acc:23149]
Chr10	55756685	G	A	6	0.5	INTRONIC	ENSBTAG00000025522	UNC13C	unc-13 homolog C (C. elegans) [Source:HGNC Symbol;Acc:23149]
Chr10	55772681	T	C	7	0.4	INTRONIC	ENSBTAG00000025522	UNC13C	unc-13 homolog C (C. elegans) [Source:HGNC Symbol;Acc:23149]
Chr10	55796436	C	T	6	0.2	INTRONIC	ENSBTAG00000025522	UNC13C	unc-13 homolog C (C. elegans) [Source:HGNC Symbol;Acc:23149]
Chr10	55917680	T	G	4	0.5	INTRONIC	ENSBTAG00000025522	UNC13C	unc-13 homolog C (C. elegans) [Source:HGNC Symbol;Acc:23149]
Chr10	56000896	T	C	4	0.5	INTRONIC	ENSBTAG00000025522	UNC13C	unc-13 homolog C (C. elegans) [Source:HGNC Symbol;Acc:23149]
Chr10	56025509	C	T	5	0.25	INTRONIC	ENSBTAG00000025522	UNC13C	unc-13 homolog C (C. elegans) [Source:HGNC Symbol;Acc:23149]
Chr10	56086483	T	C	6	0.333	INTRONIC	ENSBTAG00000025522	UNC13C	unc-13 homolog C (C. elegans) [Source:HGNC Symbol;Acc:23149]
Chr10	56108040	A	G	11	0.633	INTRONIC	ENSBTAG00000025522	UNC13C	unc-13 homolog C (C. elegans) [Source:HGNC Symbol;Acc:23149]
Chr10	56125512	G	A	5	0.482	INTRONIC	ENSBTAG00000025522	UNC13C	unc-13 homolog C (C. elegans) [Source:HGNC Symbol;Acc:23149]
Chr10	56182091	C	T	12	0.75	INTRONIC	ENSBTAG00000025522	UNC13C	unc-13 homolog C (C. elegans) [Source:HGNC Symbol;Acc:23149]
Chr10	56218845	T	C	4	0.333	INTRONIC	ENSBTAG00000025522	UNC13C	unc-13 homolog C (C. elegans) [Source:HGNC Symbol;Acc:23149]
Chr10	56243839	C	T	4	0.25	INTRONIC	ENSBTAG00000025522	UNC13C	unc-13 homolog C (C. elegans) [Source:HGNC Symbol;Acc:23149]
Chr10	56261920	C	G	6	0.667	INTRONIC	ENSBTAG00000025522	UNC13C	unc-13 homolog C (C. elegans) [Source:HGNC Symbol;Acc:23149]
Chr10	56272547	C	G	9	0.667	INTRONIC	ENSBTAG00000025522	UNC13C	unc-13 homolog C (C. elegans) [Source:HGNC Symbol;Acc:23149]
Chr10	56292208	G	A	5	0.5	INTRONIC	ENSBTAG00000025522	UNC13C	unc-13 homolog C (C. elegans) [Source:HGNC Symbol;Acc:23149]
Chr10	56294965	A	AC	8	0.556	NULL	ENSBTAG00000025522	UNC13C	unc-13 homolog C (C. elegans) [Source:HGNC Symbol;Acc:23149]
Chr10	56354048	T	C	6	0.5	INTRONIC	ENSBTAG00000025522	UNC13C	unc-13 homolog C (C. elegans) [Source:HGNC Symbol;Acc:23149]
Chr10	56364079	A	G	7	0.75	INTRONIC	ENSBTAG00000025522	UNC13C	unc-13 homolog C (C. elegans) [Source:HGNC Symbol;Acc:23149]
Chr10	56373209	A	C	7	0.75	INTRONIC	ENSBTAG00000025522	UNC13C	unc-13 homolog C (C. elegans) [Source:HGNC Symbol;Acc:23149]
Chr10	56691247	G	A	5	0.25	INTRONIC	ENSBTAG00000021876	WDR72	WD repeat domain 72 [Source:HGNC Symbol;Acc:26790]
Chr10	56699435	G	A	9	0.444	INTRONIC	ENSBTAG00000021876	WDR72	WD repeat domain 72 [Source:HGNC Symbol;Acc:26790]
Chr10	56715127	T	A	7	0.434	INTRONIC	ENSBTAG00000021876	WDR72	WD repeat domain 72 [Source:HGNC Symbol;Acc:26790]
Chr10	56724176	G	C	10	0.571	INTRONIC	ENSBTAG00000021876	WDR72	WD repeat domain 72 [Source:HGNC Symbol;Acc:26790]
Chr10	57832841	A	G	4	0.25	INTRONIC	ENSBTAG00000024958	FAM214A	KIAA1370 [Source:HGNC Symbol;Acc:25609]
Chr10	57884584	T	C	8	0.667	"UPSTREAM, INTRONIC"	ENSBTAG00000024958	FAM214A	KIAA1370 [Source:HGNC Symbol;Acc:25609]
Chr10	57901939	C	T	6	0.25	INTRONIC	ENSBTAG00000024958	FAM214A	KIAA1370 [Source:HGNC Symbol;Acc:25609]
Chr10	57909570	C	CT	7	0.6	NULL	ENSBTAG00000024958	FAM214A	KIAA1370 [Source:HGNC Symbol;Acc:25609]
Chr10	57932066	A	G	9	0.542	"INTRONIC, UPSTREAM"	ENSBTAG00000011022	ARP19_BOVIN	cAMP-regulated phosphoprotein 19 [Source:UniProtKB/Swiss-Prot;Acc:Q28055]
Chr10	58026089	A	G	7	0.558	"INTRONIC, UPSTREAM"	ENSBTAG00000006489	MYO5A	"myosin VA (heavy chain 12, myoxin) [Source:HGNC Symbol;Acc:7602]"
Chr10	58034964	T	A	7	0.5	"INTRONIC, INTRONIC"	ENSBTAG00000006489	MYO5A	"myosin VA (heavy chain 12, myoxin) [Source:HGNC Symbol;Acc:7602]"
Chr10	58073005	G	A	8	0.608	"INTRONIC, INTRONIC"	ENSBTAG00000006489	MYO5A	"myosin VA (heavy chain 12, myoxin) [Source:HGNC Symbol;Acc:7602]"
Chr10	58111292	T	C	8	0.542	INTRONIC	ENSBTAG00000006489	MYO5A	"myosin VA (heavy chain 12, myoxin) [Source:HGNC Symbol;Acc:7602]"
Chr10	58115970	AT	A	7	0.625	NULL	ENSBTAG00000006489	MYO5A	"myosin VA (heavy chain 12, myoxin) [Source:HGNC Symbol;Acc:7602]"
Chr10	58136908	C	T	6	0.25	INTRONIC	ENSBTAG00000006489	MYO5A	"myosin VA (heavy chain 12, myoxin) [Source:HGNC Symbol;Acc:7602]"
Chr10	58183031	G	A	6	0.581	INTRONIC	ENSBTAG00000003763	MYO5C	myosin VC [Source:HGNC Symbol;Acc:7604]
Chr10	58186551	G	A	6	0.581	INTRONIC	ENSBTAG00000003763	MYO5C	myosin VC [Source:HGNC Symbol;Acc:7604]
Chr10	58217474	A	G	5	0.333	INTRONIC	ENSBTAG00000003763	MYO5C	myosin VC [Source:HGNC Symbol;Acc:7604]
Chr10	58241748	G	C	6	0.5	INTRONIC	ENSBTAG00000003763	MYO5C	myosin VC [Source:HGNC Symbol;Acc:7604]
Chr10	58249846	C	G	6	0.5	NON_SYNONYMOUS_CODING	ENSBTAG00000003763	MYO5C	myosin VC [Source:HGNC Symbol;Acc:7604]
Chr10	58251632	G	T	4	0.333	INTRONIC	ENSBTAG00000003763	MYO5C	myosin VC [Source:HGNC Symbol;Acc:7604]
Chr10	58272270	C	T	4	0.333	INTRONIC	ENSBTAG00000003763	MYO5C	myosin VC [Source:HGNC Symbol;Acc:7604]
Chr10	58341512	G	A	5	0.333	DOWNSTREAM	ENSBTAG00000005429		Uncharacterized protein [Source:UniProtKB/TrEMBL;Acc:E1B9B3]
Chr10	58441315	T	C	5	0.5	INTRONIC	ENSBTAG00000005865	MAPK6	mitogen-activated protein kinase 6 [Source:HGNC Symbol;Acc:6879]
Chr10	58517979	A	G	5	0.485	INTRONIC	ENSBTAG00000013830	A4FUW5_BOVIN	RNA polymerase-associated protein LEO1  [Source:RefSeq peptide;Acc:NP_001076073]
Chr10	58543300	T	C	8	0.667	3PRIME_UTR	ENSBTAG00000013830	A4FUW5_BOVIN	RNA polymerase-associated protein LEO1  [Source:RefSeq peptide;Acc:NP_001076073]
Chr10	58621261	T	C	7	0.2	INTRONIC	ENSBTAG00000019601	NULL	
Chr10	58634655	T	C	6	0.364	INTRONIC	ENSBTAG00000019601	NULL	
Chr10	58640643	A	G	8	0.2	INTRONIC	ENSBTAG00000019601	NULL	
Chr10	58666975	C	T	5	0.5	INTRONIC	ENSBTAG00000014011	TMOD2	tropomodulin 2 (neuronal) [Source:HGNC Symbol;Acc:11872]
Chr10	58684017	T	G	6	0.5	INTRONIC	ENSBTAG00000014011	TMOD2	tropomodulin 2 (neuronal) [Source:HGNC Symbol;Acc:11872]
Chr10	58700682	C	T	12	0.625	INTRONIC	ENSBTAG00000014011	TMOD2	tropomodulin 2 (neuronal) [Source:HGNC Symbol;Acc:11872]
Chr10	58748766	T	C	7	0.75	"DOWNSTREAM, DOWNSTREAM"	ENSBTAG00000017677	A6QLI2_BOVIN	secretogranin-3  [Source:RefSeq peptide;Acc:NP_001095567]
Chr10	58756936	T	C	8	0.5	INTRONIC	ENSBTAG00000017677	A6QLI2_BOVIN	secretogranin-3  [Source:RefSeq peptide;Acc:NP_001095567]
Chr10	58926027	A	T	6	0.333	INTRONIC	ENSBTAG00000000737	DMXL2	Dmx-like 2 [Source:HGNC Symbol;Acc:2938]
Chr10	58959023	T	C	6	0.25	INTRONIC	ENSBTAG00000000737	DMXL2	Dmx-like 2 [Source:HGNC Symbol;Acc:2938]
Chr10	58960821	A	G	10	0.414	INTRONIC	ENSBTAG00000000737	DMXL2	Dmx-like 2 [Source:HGNC Symbol;Acc:2938]
Chr10	58960838	G	A	9	0.556	INTRONIC	ENSBTAG00000000737	DMXL2	Dmx-like 2 [Source:HGNC Symbol;Acc:2938]
Chr10	58968932	A	G	5	0.235	INTRONIC	ENSBTAG00000000737	DMXL2	Dmx-like 2 [Source:HGNC Symbol;Acc:2938]
Chr10	58986617	G	A	6	0.25	INTRONIC	ENSBTAG00000000737	DMXL2	Dmx-like 2 [Source:HGNC Symbol;Acc:2938]
Chr10	59228106	G	A	4	0.5	INTRONIC	ENSBTAG00000014890	F2Z4F2_BOVIN	cytochrome P450 19A1  [Source:RefSeq peptide;Acc:NP_776730]
Chr10	59269608	G	C	5	0.667	INTRONIC	ENSBTAG00000014890	F2Z4F2_BOVIN	cytochrome P450 19A1  [Source:RefSeq peptide;Acc:NP_776730]
Chr10	59283910	A	T	7	0.4	DOWNSTREAM	ENSBTAG00000014890	F2Z4F2_BOVIN	cytochrome P450 19A1  [Source:RefSeq peptide;Acc:NP_776730]
Chr10	59577964	TC	T	12	0.667	NULL	ENSBTAG00000013616	AP4E1	"adaptor-related protein complex 4, epsilon 1 subunit [Source:HGNC Symbol;Acc:573]"
Chr10	59616819	G	C	7	0.25	INTRONIC	ENSBTAG00000013616	AP4E1	"adaptor-related protein complex 4, epsilon 1 subunit [Source:HGNC Symbol;Acc:573]"
Chr10	59631449	AT	A	7	0.6	NULL	ENSBTAG00000013616	AP4E1	"adaptor-related protein complex 4, epsilon 1 subunit [Source:HGNC Symbol;Acc:573]"
Chr10	59791014	A	AT	12	0.533	NULL	ENSBTAG00000011831	SPPL2A	Uncharacterized protein [Source:UniProtKB/TrEMBL;Acc:F1MG08]
Chr10	59907950	G	A	9	0.5	INTRONIC	ENSBTAG00000031165	TRPM7	"transient receptor potential cation channel, subfamily M, member 7 [Source:HGNC Symbol;Acc:17994]"
Chr10	59971309	G	A	5	0.485	INTRONIC	ENSBTAG00000011929	USP50	ubiquitin specific peptidase 50  [Source:RefSeq peptide;Acc:NP_001073699]
Chr10	59979821	C	G	5	0.5	"INTRONIC, UPSTREAM, UPSTREAM, DOWNSTREAM, DOWNSTREAM"	ENSBTAG00000011929	USP50	ubiquitin specific peptidase 50  [Source:RefSeq peptide;Acc:NP_001073699]
Chr10	59994738	G	A	6	0.25	"INTRONIC, INTRONIC"	ENSBTAG00000011916	Q0IIM6_BOVIN	ubiquitin carboxyl-terminal hydrolase 8  [Source:RefSeq peptide;Acc:NP_001069594]
Chr10	60001346	C	T	6	0.584	"5PRIME_UTR, NON_SYNONYMOUS_CODING"	ENSBTAG00000011916	Q0IIM6_BOVIN	ubiquitin carboxyl-terminal hydrolase 8  [Source:RefSeq peptide;Acc:NP_001069594]
Chr10	60017578	C	T	6	0.5	"INTRONIC, INTRONIC"	ENSBTAG00000011916	Q0IIM6_BOVIN	ubiquitin carboxyl-terminal hydrolase 8  [Source:RefSeq peptide;Acc:NP_001069594]
Chr10	60081980	T	G	5	0.5	INTRONIC	ENSBTAG00000022801	GABP1_BOVIN	GA-binding protein subunit beta-1 [Source:UniProtKB/Swiss-Prot;Acc:Q1RMI3]
Chr10	60123068	G	C	7	0.552	INTRONIC	ENSBTAG00000022801	GABP1_BOVIN	GA-binding protein subunit beta-1 [Source:UniProtKB/Swiss-Prot;Acc:Q1RMI3]
Chr10	60160198	A	C	4	0.5	INTRONIC	ENSBTAG00000009911	DCHS_BOVIN	Histidine decarboxylase [Source:UniProtKB/Swiss-Prot;Acc:Q5EA83]
Chr10	60444303	A	T	8	0.6	"INTRONIC, INTRONIC"	ENSBTAG00000011936	ATP8B4	"ATPase, class I, type 8B, member 4 [Source:HGNC Symbol;Acc:13536]"
Chr10	60465482	A	G	5	0.485	"INTRONIC, INTRONIC"	ENSBTAG00000011936	ATP8B4	"ATPase, class I, type 8B, member 4 [Source:HGNC Symbol;Acc:13536]"
Chr10	60481934	G	T	4	0.5	"INTRONIC, INTRONIC"	ENSBTAG00000011936	ATP8B4	"ATPase, class I, type 8B, member 4 [Source:HGNC Symbol;Acc:13536]"
Chr10	60552048	C	A	7	0.4	"INTRONIC, INTRONIC"	ENSBTAG00000011936	ATP8B4	"ATPase, class I, type 8B, member 4 [Source:HGNC Symbol;Acc:13536]"
Chr10	60564045	G	A	5	0.4	"INTRONIC, INTRONIC"	ENSBTAG00000011936	ATP8B4	"ATPase, class I, type 8B, member 4 [Source:HGNC Symbol;Acc:13536]"
Chr10	60595900	T	G	7	0.5	"INTRONIC, DOWNSTREAM"	ENSBTAG00000011936	ATP8B4	"ATPase, class I, type 8B, member 4 [Source:HGNC Symbol;Acc:13536]"
Chr10	61025942	A	G	5	0.333	INTRONIC	ENSBTAG00000004013	FGF7	fibroblast growth factor 7 [Source:HGNC Symbol;Acc:3685]
Chr10	61039955	C	T	8	0.2	INTRONIC	ENSBTAG00000004013	FGF7	fibroblast growth factor 7 [Source:HGNC Symbol;Acc:3685]
Chr10	61063117	T	C	4	0.25	INTRONIC	ENSBTAG00000004013	FGF7	fibroblast growth factor 7 [Source:HGNC Symbol;Acc:3685]
Chr10	61284719	CCA	C	7	0.586	NULL	ENSBTAG00000004011	GALK2	N-acetylgalactosamine kinase  [Source:RefSeq peptide;Acc:NP_001033259]
Chr10	61618782	G	A	7	0.25	INTRONIC	ENSBTAG00000022583	NULL	"SHC (Src homology 2 domain containing) family, member 4 [Source:HGNC Symbol;Acc:16743]"
Chr10	61634388	G	C	4	0.5	INTRONIC	ENSBTAG00000022583	NULL	"SHC (Src homology 2 domain containing) family, member 4 [Source:HGNC Symbol;Acc:16743]"
Chr10	61701449	G	A	5	0.487	INTRONIC	ENSBTAG00000011661	CEP152	centrosomal protein 152kDa [Source:HGNC Symbol;Acc:29298]
Chr10	61728655	T	TA	8	0.667	NULL	ENSBTAG00000011661	CEP152	centrosomal protein 152kDa [Source:HGNC Symbol;Acc:29298]
Chr10	61747552	A	G	6	0.25	INTRONIC	ENSBTAG00000011661	CEP152	centrosomal protein 152kDa [Source:HGNC Symbol;Acc:29298]
Chr10	61887150	C	CT	8	0.6	NULL	ENSBTAG00000002278	FBN1	fibrillin-1 precursor  [Source:RefSeq peptide;Acc:NP_776478]
Chr10	61907870	A	G	8	0.473	INTRONIC	ENSBTAG00000002278	FBN1	fibrillin-1 precursor  [Source:RefSeq peptide;Acc:NP_776478]
Chr10	61934673	G	A	5	0.25	INTRONIC	ENSBTAG00000002278	FBN1	fibrillin-1 precursor  [Source:RefSeq peptide;Acc:NP_776478]
Chr10	61939908	G	A	4	0.5	INTRONIC	ENSBTAG00000002278	FBN1	fibrillin-1 precursor  [Source:RefSeq peptide;Acc:NP_776478]
Chr10	61969994	C	T	4	0.5	INTRONIC	ENSBTAG00000002278	FBN1	fibrillin-1 precursor  [Source:RefSeq peptide;Acc:NP_776478]
Chr10	61981508	T	C	5	0.333	INTRONIC	ENSBTAG00000002278	FBN1	fibrillin-1 precursor  [Source:RefSeq peptide;Acc:NP_776478]
Chr10	62007668	G	A	7	0.667	INTRONIC	ENSBTAG00000002278	FBN1	fibrillin-1 precursor  [Source:RefSeq peptide;Acc:NP_776478]
Chr10	62031590	C	T	6	0.2	INTRONIC	ENSBTAG00000002278	FBN1	fibrillin-1 precursor  [Source:RefSeq peptide;Acc:NP_776478]
Chr10	62034946	A	G	5	0.5	INTRONIC	ENSBTAG00000002278	FBN1	fibrillin-1 precursor  [Source:RefSeq peptide;Acc:NP_776478]
Chr10	62076551	G	A	4	0.5	INTRONIC	ENSBTAG00000002278	FBN1	fibrillin-1 precursor  [Source:RefSeq peptide;Acc:NP_776478]
Chr10	62092137	G	C	7	0.25	INTRONIC	ENSBTAG00000002278	FBN1	fibrillin-1 precursor  [Source:RefSeq peptide;Acc:NP_776478]
Chr10	62100185	A	T	7	0.25	INTRONIC	ENSBTAG00000002278	FBN1	fibrillin-1 precursor  [Source:RefSeq peptide;Acc:NP_776478]
Chr10	62101017	C	T	4	0.5	INTRONIC	ENSBTAG00000002278	FBN1	fibrillin-1 precursor  [Source:RefSeq peptide;Acc:NP_776478]
Chr10	62111000	G	A	6	0.333	INTRONIC	ENSBTAG00000002278	FBN1	fibrillin-1 precursor  [Source:RefSeq peptide;Acc:NP_776478]
Chr10	62319660	C	T	4	0.5	DOWNSTREAM	ENSBTAG00000010145	SLC12A1	"solute carrier family 12 (sodium/potassium/chloride transporters), member 1 [Source:HGNC Symbol;Acc:10910]"
Chr10	62333389	T	C	5	0.333	INTRONIC	ENSBTAG00000010145	SLC12A1	"solute carrier family 12 (sodium/potassium/chloride transporters), member 1 [Source:HGNC Symbol;Acc:10910]"
Chr10	62372382	A	T	4	0.333	INTRONIC	ENSBTAG00000010145	SLC12A1	"solute carrier family 12 (sodium/potassium/chloride transporters), member 1 [Source:HGNC Symbol;Acc:10910]"
Chr10	62463739	CA	C	6	0.667	NULL	ENSBTAG00000008771	A6QQP0_BOVIN	myelin expression factor 2  [Source:RefSeq peptide;Acc:NP_001095555]
Chr10	62887110	A	G	7	0.303	INTRONIC	ENSBTAG00000016800	NULL	"sema domain, transmembrane domain (TM), and cytoplasmic domain, (semaphorin) 6D [Source:HGNC Symbol;Acc:16770]"
Chr10	62887850	C	T	5	0.25	INTRONIC	ENSBTAG00000016800	NULL	"sema domain, transmembrane domain (TM), and cytoplasmic domain, (semaphorin) 6D [Source:HGNC Symbol;Acc:16770]"
Chr10	62899347	C	G	5	0.2	INTRONIC	ENSBTAG00000016800	NULL	"sema domain, transmembrane domain (TM), and cytoplasmic domain, (semaphorin) 6D [Source:HGNC Symbol;Acc:16770]"
Chr10	62908252	T	C	7	0.167	INTRONIC	ENSBTAG00000016800	NULL	"sema domain, transmembrane domain (TM), and cytoplasmic domain, (semaphorin) 6D [Source:HGNC Symbol;Acc:16770]"
Chr10	62913034	G	A	7	0.539	INTRONIC	ENSBTAG00000016800	NULL	"sema domain, transmembrane domain (TM), and cytoplasmic domain, (semaphorin) 6D [Source:HGNC Symbol;Acc:16770]"
Chr10	63632736	T	A	5	0.333	NON_SYNONYMOUS_CODING	ENSBTAG00000006267	NULL	
Chr10	65191471	A	G	5	0.5	INTRONIC	ENSBTAG00000021019	ZNT4_BOVIN	Zinc transporter 4 [Source:UniProtKB/Swiss-Prot;Acc:Q9TTF3]
Chr10	65268883	A	G	4	0.5	INTRONIC	ENSBTAG00000018279	SPA5L_BOVIN	Spermatogenesis-associated protein 5-like protein 1 [Source:UniProtKB/Swiss-Prot;Acc:A7YSY2]
Chr10	65270600	G	T	8	0.55	INTRONIC	ENSBTAG00000018279	SPA5L_BOVIN	Spermatogenesis-associated protein 5-like protein 1 [Source:UniProtKB/Swiss-Prot;Acc:A7YSY2]
Chr10	65341647	T	C	8	0.75	DOWNSTREAM	ENSBTAG00000005586	GATM_BOVIN	"Glycine amidinotransferase, mitochondrial [Source:UniProtKB/Swiss-Prot;Acc:Q2HJ74]"
Chr10	65354421	G	C	5	0.405	DOWNSTREAM	ENSBTAG00000027251		
Chr10	65397572	T	C	5	0.25	INTRONIC	ENSBTAG00000016327	A4UQU4_BOVIN	Uncharacterized protein [Source:UniProtKB/TrEMBL;Acc:F1N428]
Chr10	65463357	C	G	5	0.5	UPSTREAM	ENSBTAG00000044398	bta-mir-2291	bta-mir-2291 [Source:miRBase;Acc:MI0011301]
Chr10	65606102	A	G	8	0.5	INTRONIC	ENSBTAG00000025496	DHSO_BOVIN	Sorbitol dehydrogenase [Source:UniProtKB/Swiss-Prot;Acc:Q58D31]
Chr10	65746346	T	G	5	0.25	UPSTREAM	ENSBTAG00000047170		
Chr10	65839440	C	T	5	0.5	INTRONIC	ENSBTAG00000014501	A7MB21_BOVIN	fermitin family member 2  [Source:RefSeq peptide;Acc:NP_001094734]
Chr10	65921172	G	C	8	0.4	"INTRONIC, INTRONIC"	ENSBTAG00000019924	DDHD1	phospholipase DDHD1  [Source:RefSeq peptide;Acc:NP_788816]
Chr10	65951690	T	G	7	0.25	"INTRONIC, INTRONIC"	ENSBTAG00000019924	DDHD1	phospholipase DDHD1  [Source:RefSeq peptide;Acc:NP_788816]
Chr10	67167387	T	TA	8	0.613	NULL	ENSBTAG00000019496	Q32PC4_BOVIN	cyclin-dependent kinase inhibitor 3  [Source:RefSeq peptide;Acc:NP_001035672]
Chr10	67167436	T	C	10	0.571	INTRONIC	ENSBTAG00000019496	Q32PC4_BOVIN	cyclin-dependent kinase inhibitor 3  [Source:RefSeq peptide;Acc:NP_001035672]
Chr10	67182187	T	C	8	0.555	"INTRONIC, INTRONIC"	ENSBTAG00000019500	CNIH_BOVIN	Protein cornichon homolog [Source:UniProtKB/Swiss-Prot;Acc:Q5BIN6]
Chr10	67253553	G	A	6	0.25	INTRONIC	ENSBTAG00000017141	CGRRF1	cell growth regulator with ring finger domain 1 [Source:HGNC Symbol;Acc:15528]
Chr10	67269357	T	A	5	0.333	INTRONIC	ENSBTAG00000017141	CGRRF1	cell growth regulator with ring finger domain 1 [Source:HGNC Symbol;Acc:15528]
Chr10	67443730	A	G	4	0.315	INTRONIC	ENSBTAG00000001468	A6QPG4_BOVIN	Uncharacterized protein [Source:UniProtKB/TrEMBL;Acc:F1MNI0]
Chr10	67445838	G	C	6	0.477	INTRONIC	ENSBTAG00000001468	A6QPG4_BOVIN	Uncharacterized protein [Source:UniProtKB/TrEMBL;Acc:F1MNI0]
Chr10	67453907	CA	C	7	0.538	NULL	ENSBTAG00000001468	A6QPG4_BOVIN	Uncharacterized protein [Source:UniProtKB/TrEMBL;Acc:F1MNI0]
Chr10	67470983	T	C	6	0.333	INTRONIC	ENSBTAG00000001468	A6QPG4_BOVIN	Uncharacterized protein [Source:UniProtKB/TrEMBL;Acc:F1MNI0]
Chr10	67490479	T	C	7	0.25	INTRONIC	ENSBTAG00000001468	A6QPG4_BOVIN	Uncharacterized protein [Source:UniProtKB/TrEMBL;Acc:F1MNI0]
Chr10	67605000	CTG	C	16	0.693	NULL	ENSBTAG00000040151	GCH1	GTP cyclohydrolase 1 [Source:HGNC Symbol;Acc:4193]
Chr10	67611788	C	G	5	0.667	INTRONIC	ENSBTAG00000040151	GCH1	GTP cyclohydrolase 1 [Source:HGNC Symbol;Acc:4193]
Chr10	67617780	A	G	6	0.667	INTRONIC	ENSBTAG00000040151	GCH1	GTP cyclohydrolase 1 [Source:HGNC Symbol;Acc:4193]
Chr10	67620232	C	A	4	0.5	INTRONIC	ENSBTAG00000040151	GCH1	GTP cyclohydrolase 1 [Source:HGNC Symbol;Acc:4193]
Chr10	67681951	T	C	4	0.5	3PRIME_UTR	ENSBTAG00000019120	WDHD1	WD repeat and HMG-box DNA binding protein 1 [Source:HGNC Symbol;Acc:23170]
Chr10	67732545	T	C	4	0.25	"UPSTREAM, INTRONIC"	ENSBTAG00000019120	WDHD1	WD repeat and HMG-box DNA binding protein 1 [Source:HGNC Symbol;Acc:23170]
Chr10	68087178	A	G	5	0.421	INTRONIC	ENSBTAG00000010795	ATG14	ATG14 autophagy related 14 homolog (S. cerevisiae) [Source:HGNC Symbol;Acc:19962]
Chr10	68097619	G	GT	8	0.571	NULL	ENSBTAG00000010795	ATG14	ATG14 autophagy related 14 homolog (S. cerevisiae) [Source:HGNC Symbol;Acc:19962]
Chr10	68116823	A	T	10	0.25	INTRONIC	ENSBTAG00000018277	TBPL2	TATA box binding protein like 2 [Source:HGNC Symbol;Acc:19841]
Chr10	68184587	C	T	5	0.333	DOWNSTREAM	ENSBTAG00000047067	5S_rRNA	5S ribosomal RNA  [Source:RFAM;Acc:RF00001]
Chr10	68311960	T	A	5	0.5	INTRONIC	ENSBTAG00000017713	KTN1	kinectin  [Source:RefSeq peptide;Acc:NP_001095675]
Chr10	68319331	T	C	8	0.333	INTRONIC	ENSBTAG00000017713	KTN1	kinectin  [Source:RefSeq peptide;Acc:NP_001095675]
Chr10	68330932	T	C	6	0.5	INTRONIC	ENSBTAG00000017713	KTN1	kinectin  [Source:RefSeq peptide;Acc:NP_001095675]
Chr10	68349294	T	C	6	0.5	INTRONIC	ENSBTAG00000017713	KTN1	kinectin  [Source:RefSeq peptide;Acc:NP_001095675]
Chr10	68785408	C	T	5	0.667	INTRONIC	ENSBTAG00000005141	PELI2	pellino homolog 2 (Drosophila) [Source:HGNC Symbol;Acc:8828]
Chr10	68796464	C	G	4	0.25	INTRONIC	ENSBTAG00000005141	PELI2	pellino homolog 2 (Drosophila) [Source:HGNC Symbol;Acc:8828]
Chr10	68840930	C	T	5	0.485	INTRONIC	ENSBTAG00000005141	PELI2	pellino homolog 2 (Drosophila) [Source:HGNC Symbol;Acc:8828]
Chr10	68844612	G	A	6	0.25	INTRONIC	ENSBTAG00000005141	PELI2	pellino homolog 2 (Drosophila) [Source:HGNC Symbol;Acc:8828]
Chr10	68864091	A	G	4	0.5	INTRONIC	ENSBTAG00000005141	PELI2	pellino homolog 2 (Drosophila) [Source:HGNC Symbol;Acc:8828]
Chr10	68868967	A	G	5	0.25	INTRONIC	ENSBTAG00000005141	PELI2	pellino homolog 2 (Drosophila) [Source:HGNC Symbol;Acc:8828]
Chr10	68874016	C	T	9	0.416	INTRONIC	ENSBTAG00000005141	PELI2	pellino homolog 2 (Drosophila) [Source:HGNC Symbol;Acc:8828]
Chr10	68876119	G	A	6	0.5	INTRONIC	ENSBTAG00000005141	PELI2	pellino homolog 2 (Drosophila) [Source:HGNC Symbol;Acc:8828]
Chr10	68899390	G	A	6	0.388	INTRONIC	ENSBTAG00000005141	PELI2	pellino homolog 2 (Drosophila) [Source:HGNC Symbol;Acc:8828]
Chr10	68940716	G	A	6	0.389	INTRONIC	ENSBTAG00000005141	PELI2	pellino homolog 2 (Drosophila) [Source:HGNC Symbol;Acc:8828]
Chr10	68940904	G	A	6	0.25	INTRONIC	ENSBTAG00000005141	PELI2	pellino homolog 2 (Drosophila) [Source:HGNC Symbol;Acc:8828]
Chr10	68961740	C	T	4	0.315	INTRONIC	ENSBTAG00000005141	PELI2	pellino homolog 2 (Drosophila) [Source:HGNC Symbol;Acc:8828]
Chr10	68974752	A	G	5	0.405	DOWNSTREAM	ENSBTAG00000005141	PELI2	pellino homolog 2 (Drosophila) [Source:HGNC Symbol;Acc:8828]
Chr10	69252012	A	G	6	0.333	INTRONIC	ENSBTAG00000030881	C10H14orf101	hypothetical protein LOC614796  [Source:RefSeq peptide;Acc:NP_001092609]
Chr10	69263791	A	C	6	0.25	INTRONIC	ENSBTAG00000030881	C10H14orf101	hypothetical protein LOC614796  [Source:RefSeq peptide;Acc:NP_001092609]
Chr10	69303973	T	C	9	0.333	INTRONIC	ENSBTAG00000030881	C10H14orf101	hypothetical protein LOC614796  [Source:RefSeq peptide;Acc:NP_001092609]
Chr10	69306677	A	G	5	0.25	INTRONIC	ENSBTAG00000030881	C10H14orf101	hypothetical protein LOC614796  [Source:RefSeq peptide;Acc:NP_001092609]
Chr10	69308193	T	A	8	0.5	INTRONIC	ENSBTAG00000030881	C10H14orf101	hypothetical protein LOC614796  [Source:RefSeq peptide;Acc:NP_001092609]
Chr10	69424433	C	T	8	0.25	UPSTREAM	ENSBTAG00000042081	Y_RNA	Y RNA  [Source:RFAM;Acc:RF00019]
Chr10	70018282	T	C	6	0.667	INTRONIC	ENSBTAG00000012998	NAA30	"N(alpha)-acetyltransferase 30, NatC catalytic subunit [Source:HGNC Symbol;Acc:19844]"
Chr10	70072253	C	T	5	0.333	INTRONIC	ENSBTAG00000009862	C14orf105	chromosome 14 open reading frame 105 [Source:HGNC Symbol;Acc:20189]
Chr10	70096315	T	A	11	0.636	INTRONIC	ENSBTAG00000009862	C14orf105	chromosome 14 open reading frame 105 [Source:HGNC Symbol;Acc:20189]
Chr10	70098484	A	G	6	0.388	NON_SYNONYMOUS_CODING	ENSBTAG00000009862	C14orf105	chromosome 14 open reading frame 105 [Source:HGNC Symbol;Acc:20189]
Chr10	70581497	A	G	7	0.4	INTRONIC	ENSBTAG00000020880	C10H14orf37	hypothetical protein LOC508562 precursor  [Source:RefSeq peptide;Acc:NP_001033149]
Chr10	70587361	G	A	6	0.667	SYNONYMOUS_CODING	ENSBTAG00000020880	C10H14orf37	hypothetical protein LOC508562 precursor  [Source:RefSeq peptide;Acc:NP_001033149]
Chr10	70601728	T	G	7	0.442	INTRONIC	ENSBTAG00000020880	C10H14orf37	hypothetical protein LOC508562 precursor  [Source:RefSeq peptide;Acc:NP_001033149]
Chr10	70608622	G	A	11	0.632	INTRONIC	ENSBTAG00000020880	C10H14orf37	hypothetical protein LOC508562 precursor  [Source:RefSeq peptide;Acc:NP_001033149]
Chr10	70609410	A	G	9	0.6	INTRONIC	ENSBTAG00000020880	C10H14orf37	hypothetical protein LOC508562 precursor  [Source:RefSeq peptide;Acc:NP_001033149]
Chr10	70610398	A	G	6	0.5	INTRONIC	ENSBTAG00000020880	C10H14orf37	hypothetical protein LOC508562 precursor  [Source:RefSeq peptide;Acc:NP_001033149]
Chr10	70720034	A	G	4	0.25	INTRONIC	ENSBTAG00000020880	C10H14orf37	hypothetical protein LOC508562 precursor  [Source:RefSeq peptide;Acc:NP_001033149]
Chr10	70786249	CT	C	6	0.571	NULL	ENSBTAG00000014392	ARP10_BOVIN	Actin-related protein 10 [Source:UniProtKB/Swiss-Prot;Acc:Q3ZBD2]
Chr10	70800726	T	C	9	0.4	INTRONIC	ENSBTAG00000002808	PSA3_BOVIN	Proteasome subunit alpha type-3 [Source:UniProtKB/Swiss-Prot;Acc:Q58DU5]
Chr10	70847843	A	T	6	0.25	INTRONIC	ENSBTAG00000018898	ARID4A	AT rich interactive domain 4A (RBP1-like) [Source:HGNC Symbol;Acc:9885]
Chr10	70879919	C	T	5	0.25	SYNONYMOUS_CODING	ENSBTAG00000018898	ARID4A	AT rich interactive domain 4A (RBP1-like) [Source:HGNC Symbol;Acc:9885]
Chr10	70880647	C	G	6	0.333	INTRONIC	ENSBTAG00000018898	ARID4A	AT rich interactive domain 4A (RBP1-like) [Source:HGNC Symbol;Acc:9885]
Chr10	70967322	A	C	7	0.4	INTRONIC	ENSBTAG00000004631	KIAA0586	KIAA0586 [Source:HGNC Symbol;Acc:19960]
Chr10	71001781	T	C	6	0.5	INTRONIC	ENSBTAG00000004631	KIAA0586	KIAA0586 [Source:HGNC Symbol;Acc:19960]
Chr10	71034432	G	C	5	0.333	INTRONIC	ENSBTAG00000004631	KIAA0586	KIAA0586 [Source:HGNC Symbol;Acc:19960]
Chr10	71744428	G	A	5	0.333	INTRONIC	ENSBTAG00000005984	A2VDK3_BOVIN	disheveled-associated activator of morphogenesis 1  [Source:RefSeq peptide;Acc:NP_001075057]
Chr10	71772912	T	G	6	0.333	INTRONIC	ENSBTAG00000005984	A2VDK3_BOVIN	disheveled-associated activator of morphogenesis 1  [Source:RefSeq peptide;Acc:NP_001075057]
Chr10	71777102	A	G	4	0.5	INTRONIC	ENSBTAG00000005984	A2VDK3_BOVIN	disheveled-associated activator of morphogenesis 1  [Source:RefSeq peptide;Acc:NP_001075057]
Chr10	71808878	G	A	6	0.5	"INTRONIC, DOWNSTREAM"	ENSBTAG00000005984	A2VDK3_BOVIN	disheveled-associated activator of morphogenesis 1  [Source:RefSeq peptide;Acc:NP_001075057]
Chr10	71821962	G	A	9	0.75	INTRONIC	ENSBTAG00000005984	A2VDK3_BOVIN	disheveled-associated activator of morphogenesis 1  [Source:RefSeq peptide;Acc:NP_001075057]
Chr10	71865019	T	C	4	0.333	INTRONIC	ENSBTAG00000005984	A2VDK3_BOVIN	disheveled-associated activator of morphogenesis 1  [Source:RefSeq peptide;Acc:NP_001075057]
Chr10	71911748	T	G	4	0.5	INTRONIC	ENSBTAG00000005984	A2VDK3_BOVIN	disheveled-associated activator of morphogenesis 1  [Source:RefSeq peptide;Acc:NP_001075057]
Chr10	72003384	T	C	6	0.333	"UPSTREAM, INTRONIC"	ENSBTAG00000030824	PRCM_BOVIN	Probable proline racemase [Source:UniProtKB/Swiss-Prot;Acc:Q3SX04]
Chr10	72006996	A	C	7	0.434	"INTRONIC, UPSTREAM"	ENSBTAG00000003371	A6H7J5_BOVIN	JNK1/MAPK8-associated membrane protein  [Source:RefSeq peptide;Acc:NP_001073716]
Chr10	72027148	C	T	4	0.5	"DOWNSTREAM, 3PRIME_UTR"	ENSBTAG00000003371	A6H7J5_BOVIN	Uncharacterized protein C14orf38 homolog [Source:UniProtKB/Swiss-Prot;Acc:Q2T9Z6]
Chr10	72055380	A	G	5	0.421	INTRONIC	ENSBTAG00000011448	CN038_BOVIN	Uncharacterized protein C14orf38 homolog [Source:UniProtKB/Swiss-Prot;Acc:Q2T9Z6]
Chr10	72060120	G	A	6	0.5	INTRONIC	ENSBTAG00000011448	CN038_BOVIN	Uncharacterized protein C14orf38 homolog [Source:UniProtKB/Swiss-Prot;Acc:Q2T9Z6]
Chr10	72112016	T	C	7	0.552	"3PRIME_UTR, 3PRIME_UTR"	ENSBTAG00000011451	Q1LZ76_BOVIN	reticulon-1  [Source:RefSeq peptide;Acc:NP_001069434]
Chr10	72112085	T	C	5	0.473	"INTRONIC, INTRONIC"	ENSBTAG00000011451	Q1LZ76_BOVIN	reticulon-1  [Source:RefSeq peptide;Acc:NP_001069434]
Chr10	72112370	T	G	4	0.25	"INTRONIC, INTRONIC"	ENSBTAG00000011451	Q1LZ76_BOVIN	reticulon-1  [Source:RefSeq peptide;Acc:NP_001069434]
Chr10	72112754	G	A	8	0.5	"INTRONIC, INTRONIC"	ENSBTAG00000011451	Q1LZ76_BOVIN	reticulon-1  [Source:RefSeq peptide;Acc:NP_001069434]
Chr10	72140783	T	C	6	0.387	"INTRONIC, INTRONIC"	ENSBTAG00000011451	Q1LZ76_BOVIN	reticulon-1  [Source:RefSeq peptide;Acc:NP_001069434]
Chr10	72195835	C	T	4	0.5	INTRONIC	ENSBTAG00000011451	Q1LZ76_BOVIN	reticulon-1  [Source:RefSeq peptide;Acc:NP_001069434]
Chr10	72205002	G	A	4	0.333	INTRONIC	ENSBTAG00000011451	Q1LZ76_BOVIN	reticulon-1  [Source:RefSeq peptide;Acc:NP_001069434]
Chr10	72417947	G	A	7	0.552	"INTRONIC, INTRONIC"	ENSBTAG00000003090	LRRC9	
Chr10	72428793	C	A	15	0.719	"INTRONIC, INTRONIC"	ENSBTAG00000003090	LRRC9	
Chr10	72438999	A	G	4	0.25	"INTRONIC, INTRONIC"	ENSBTAG00000003090	LRRC9	
Chr10	72455549	C	G	6	0.388	"INTRONIC, INTRONIC"	ENSBTAG00000003090	LRRC9	
Chr10	72580004	T	A	8	0.407	INTRONIC	ENSBTAG00000014096	C14orf135	chromosome 14 open reading frame 135 [Source:HGNC Symbol;Acc:20349]
Chr10	72600223	C	T	8	0.333	INTRONIC	ENSBTAG00000014096	C14orf135	chromosome 14 open reading frame 135 [Source:HGNC Symbol;Acc:20349]
Chr10	72628007	G	A	5	0.25	INTRONIC	ENSBTAG00000020729	Q24K14_BOVIN	dehydrogenase/reductase SDR family member 7  [Source:RefSeq peptide;Acc:NP_001039627]
Chr10	72759038	C	CT	6	0.571	NULL	ENSBTAG00000018127	PPM1A_BOVIN	Protein phosphatase 1A [Source:UniProtKB/Swiss-Prot;Acc:O62829]
Chr10	73217312	T	C	5	0.333	INTRONIC	ENSBTAG00000030801	Q3SX39_BOVIN	CDK-activating kinase assembly factor MAT1  [Source:RefSeq peptide;Acc:NP_001098879]
Chr10	73255306	T	C	8	0.5	INTRONIC	ENSBTAG00000030801	Q3SX39_BOVIN	CDK-activating kinase assembly factor MAT1  [Source:RefSeq peptide;Acc:NP_001098879]
Chr10	73285336	A	G	5	0.25	INTRONIC	ENSBTAG00000030801	Q3SX39_BOVIN	CDK-activating kinase assembly factor MAT1  [Source:RefSeq peptide;Acc:NP_001098879]
Chr10	73294533	G	A	5	0.25	INTRONIC	ENSBTAG00000030801	Q3SX39_BOVIN	CDK-activating kinase assembly factor MAT1  [Source:RefSeq peptide;Acc:NP_001098879]
Chr10	73312727	G	GT	10	0.583	NULL	ENSBTAG00000030801	Q3SX39_BOVIN	CDK-activating kinase assembly factor MAT1  [Source:RefSeq peptide;Acc:NP_001098879]
Chr10	73340463	C	T	5	0.25	INTRONIC	ENSBTAG00000030801	Q3SX39_BOVIN	CDK-activating kinase assembly factor MAT1  [Source:RefSeq peptide;Acc:NP_001098879]
Chr10	73340757	G	C	14	0.357	INTRONIC	ENSBTAG00000030801	Q3SX39_BOVIN	CDK-activating kinase assembly factor MAT1  [Source:RefSeq peptide;Acc:NP_001098879]
Chr10	73403778	A	G	7	0.373	INTRONIC	ENSBTAG00000007931	SLC38A6	"solute carrier family 38, member 6 [Source:HGNC Symbol;Acc:19863]"
Chr10	73441901	T	G	5	0.421	INTRONIC	ENSBTAG00000007931	SLC38A6	"solute carrier family 38, member 6 [Source:HGNC Symbol;Acc:19863]"
Chr10	73696317	G	A	13	0.669	INTRONIC	ENSBTAG00000003276	PRKCH	protein kinase C eta type  [Source:RefSeq peptide;Acc:NP_001070331]
Chr10	73740199	T	C	5	0.4	INTRONIC	ENSBTAG00000003276	PRKCH	protein kinase C eta type  [Source:RefSeq peptide;Acc:NP_001070331]
Chr10	73749813	T	TC	7	0.571	NULL	ENSBTAG00000003276	PRKCH	protein kinase C eta type  [Source:RefSeq peptide;Acc:NP_001070331]
Chr10	73753728	T	G	5	0.5	INTRONIC	ENSBTAG00000003276	PRKCH	protein kinase C eta type  [Source:RefSeq peptide;Acc:NP_001070331]
Chr10	73771281	T	G	8	0.25	INTRONIC	ENSBTAG00000003276	PRKCH	protein kinase C eta type  [Source:RefSeq peptide;Acc:NP_001070331]
Chr10	73820416	G	C	8	0.4	INTRONIC	ENSBTAG00000003276	PRKCH	protein kinase C eta type  [Source:RefSeq peptide;Acc:NP_001070331]
Chr10	73911983	G	A	4	0.333	INTRONIC	ENSBTAG00000003276	PRKCH	protein kinase C eta type  [Source:RefSeq peptide;Acc:NP_001070331]
Chr10	73923098	GA	G	7	0.556	NULL	ENSBTAG00000003276	PRKCH	protein kinase C eta type  [Source:RefSeq peptide;Acc:NP_001070331]
Chr10	73924324	G	A	10	0.25	INTRONIC	ENSBTAG00000003276	PRKCH	protein kinase C eta type  [Source:RefSeq peptide;Acc:NP_001070331]
Chr10	74117454	A	G	7	0.167	NON_SYNONYMOUS_CODING	ENSBTAG00000020935	A0JND0_BOVIN	hypoxia-inducible factor 1-alpha  [Source:RefSeq peptide;Acc:NP_776764]
Chr10	74168031	C	T	5	0.333	INTRONIC	ENSBTAG00000020937	A6QQX2_BOVIN	snRNA-activating protein complex subunit 1  [Source:RefSeq peptide;Acc:NP_001094714]
Chr10	74385686	C	T	8	0.503	INTRONIC	ENSBTAG00000018947	SYT16	synaptotagmin XVI [Source:HGNC Symbol;Acc:23142]
Chr10	74407255	C	T	7	0.333	INTRONIC	ENSBTAG00000018947	SYT16	synaptotagmin XVI [Source:HGNC Symbol;Acc:23142]
Chr10	74422497	T	C	5	0.5	INTRONIC	ENSBTAG00000018947	SYT16	synaptotagmin XVI [Source:HGNC Symbol;Acc:23142]
Chr10	75249356	G	C	5	0.25	INTRONIC	ENSBTAG00000011379	KCNH5	"potassium voltage-gated channel, subfamily H (eag-related), member 5 [Source:HGNC Symbol;Acc:6254]"
Chr10	75282558	T	A	6	0.75	INTRONIC	ENSBTAG00000011379	KCNH5	"potassium voltage-gated channel, subfamily H (eag-related), member 5 [Source:HGNC Symbol;Acc:6254]"
Chr10	75414899	G	A	6	0.5	INTRONIC	ENSBTAG00000011379	KCNH5	"potassium voltage-gated channel, subfamily H (eag-related), member 5 [Source:HGNC Symbol;Acc:6254]"
Chr10	75454649	G	A	5	0.333	INTRONIC	ENSBTAG00000011379	KCNH5	"potassium voltage-gated channel, subfamily H (eag-related), member 5 [Source:HGNC Symbol;Acc:6254]"
Chr10	75454936	A	C	14	0.722	INTRONIC	ENSBTAG00000011379	KCNH5	"potassium voltage-gated channel, subfamily H (eag-related), member 5 [Source:HGNC Symbol;Acc:6254]"
Chr10	75465402	G	A	5	0.25	INTRONIC	ENSBTAG00000011379	KCNH5	"potassium voltage-gated channel, subfamily H (eag-related), member 5 [Source:HGNC Symbol;Acc:6254]"
Chr10	75484173	T	C	5	0.487	INTRONIC	ENSBTAG00000011379	KCNH5	"potassium voltage-gated channel, subfamily H (eag-related), member 5 [Source:HGNC Symbol;Acc:6254]"
Chr10	75516071	T	C	4	0.25	INTRONIC	ENSBTAG00000011379	KCNH5	"potassium voltage-gated channel, subfamily H (eag-related), member 5 [Source:HGNC Symbol;Acc:6254]"
Chr10	75621351	T	C	7	0.5	INTRONIC	ENSBTAG00000011379	KCNH5	"potassium voltage-gated channel, subfamily H (eag-related), member 5 [Source:HGNC Symbol;Acc:6254]"
Chr10	75623099	G	A	5	0.25	INTRONIC	ENSBTAG00000011379	KCNH5	"potassium voltage-gated channel, subfamily H (eag-related), member 5 [Source:HGNC Symbol;Acc:6254]"
Chr10	75797472	C	T	6	0.5	INTRONIC	ENSBTAG00000017200	A4FV20_BOVIN	rho-related GTP-binding protein RhoJ  [Source:RefSeq peptide;Acc:NP_001076967]
Chr10	75840620	T	C	6	0.5	INTRONIC	ENSBTAG00000017200	A4FV20_BOVIN	rho-related GTP-binding protein RhoJ  [Source:RefSeq peptide;Acc:NP_001076967]
Chr10	75852222	A	G	7	0.333	INTRONIC	ENSBTAG00000017200	A4FV20_BOVIN	rho-related GTP-binding protein RhoJ  [Source:RefSeq peptide;Acc:NP_001076967]
Chr10	75868030	C	T	5	0.25	INTRONIC	ENSBTAG00000017200	A4FV20_BOVIN	rho-related GTP-binding protein RhoJ  [Source:RefSeq peptide;Acc:NP_001076967]
Chr10	75956030	G	C	5	0.422	INTRONIC	ENSBTAG00000019784	2A5E_BOVIN	Serine/threonine-protein phosphatase 2A 56 kDa regulatory subunit epsilon isoform [Source:UniProtKB/Swiss-Prot;Acc:A4FV68]
Chr10	75964795	C	G	5	0.333	INTRONIC	ENSBTAG00000019784	2A5E_BOVIN	Serine/threonine-protein phosphatase 2A 56 kDa regulatory subunit epsilon isoform [Source:UniProtKB/Swiss-Prot;Acc:A4FV68]
Chr10	75984205	T	TG	6	0.667	NULL	ENSBTAG00000019784	2A5E_BOVIN	Serine/threonine-protein phosphatase 2A 56 kDa regulatory subunit epsilon isoform [Source:UniProtKB/Swiss-Prot;Acc:A4FV68]
Chr10	75996718	A	G	5	0.667	INTRONIC	ENSBTAG00000019784	2A5E_BOVIN	Serine/threonine-protein phosphatase 2A 56 kDa regulatory subunit epsilon isoform [Source:UniProtKB/Swiss-Prot;Acc:A4FV68]
Chr10	76010209	T	C	7	0.333	INTRONIC	ENSBTAG00000019784	2A5E_BOVIN	Serine/threonine-protein phosphatase 2A 56 kDa regulatory subunit epsilon isoform [Source:UniProtKB/Swiss-Prot;Acc:A4FV68]
Chr10	76067083	C	G	5	0.485	INTRONIC	ENSBTAG00000019784	2A5E_BOVIN	Serine/threonine-protein phosphatase 2A 56 kDa regulatory subunit epsilon isoform [Source:UniProtKB/Swiss-Prot;Acc:A4FV68]
Chr10	76155284	A	T	4	0.25	INTRONIC	ENSBTAG00000008815	WDR89_BOVIN	WD repeat-containing protein 89 [Source:UniProtKB/Swiss-Prot;Acc:Q3ZBK1]
Chr10	76157777	C	A	7	0.75	INTRONIC	ENSBTAG00000008815	WDR89_BOVIN	WD repeat-containing protein 89 [Source:UniProtKB/Swiss-Prot;Acc:Q3ZBK1]
Chr10	76171700	T	C	6	0.2	INTRONIC	ENSBTAG00000008815	WDR89_BOVIN	WD repeat-containing protein 89 [Source:UniProtKB/Swiss-Prot;Acc:Q3ZBK1]
Chr10	76196946	G	C	7	0.57	INTRONIC	ENSBTAG00000008815	WDR89_BOVIN	WD repeat-containing protein 89 [Source:UniProtKB/Swiss-Prot;Acc:Q3ZBK1]
Chr10	76259599	G	A	5	0.333	INTRONIC	ENSBTAG00000004430	A0JNA1_BOVIN	sphingosine-1-phosphate phosphatase 1  [Source:RefSeq peptide;Acc:NP_001071399]
Chr10	76384638	C	T	6	0.5	INTRONIC	ENSBTAG00000025450	SYNE2	"spectrin repeat containing, nuclear envelope 2 [Source:HGNC Symbol;Acc:17084]"
Chr10	76428053	G	A	8	0.418	INTRONIC	ENSBTAG00000025450	SYNE2	"spectrin repeat containing, nuclear envelope 2 [Source:HGNC Symbol;Acc:17084]"
Chr10	76441327	G	A	5	0.473	INTRONIC	ENSBTAG00000025450	SYNE2	"spectrin repeat containing, nuclear envelope 2 [Source:HGNC Symbol;Acc:17084]"
Chr10	76504371	T	A	6	0.389	INTRONIC	ENSBTAG00000025450	SYNE2	"spectrin repeat containing, nuclear envelope 2 [Source:HGNC Symbol;Acc:17084]"
Chr10	76506375	A	G	5	0.333	NON_SYNONYMOUS_CODING	ENSBTAG00000025450	SYNE2	"spectrin repeat containing, nuclear envelope 2 [Source:HGNC Symbol;Acc:17084]"
Chr10	76516464	G	A	9	0.571	INTRONIC	ENSBTAG00000025450	SYNE2	"spectrin repeat containing, nuclear envelope 2 [Source:HGNC Symbol;Acc:17084]"
Chr10	76630649	C	T	6	0.2	INTRONIC	ENSBTAG00000025450	SYNE2	"spectrin repeat containing, nuclear envelope 2 [Source:HGNC Symbol;Acc:17084]"
Chr10	76632342	GT	G	8	0.556	NULL	ENSBTAG00000025450	SYNE2	"spectrin repeat containing, nuclear envelope 2 [Source:HGNC Symbol;Acc:17084]"
Chr10	76651332	A	G	8	0.333	INTRONIC	ENSBTAG00000025450	SYNE2	"spectrin repeat containing, nuclear envelope 2 [Source:HGNC Symbol;Acc:17084]"
Chr10	76692784	A	G	7	0.434	NON_SYNONYMOUS_CODING	ENSBTAG00000025450	SYNE2	"spectrin repeat containing, nuclear envelope 2 [Source:HGNC Symbol;Acc:17084]"
Chr10	76693573	G	A	9	0.508	INTRONIC	ENSBTAG00000025450	SYNE2	"spectrin repeat containing, nuclear envelope 2 [Source:HGNC Symbol;Acc:17084]"
Chr10	76745139	G	A	7	0.5	INTRONIC	ENSBTAG00000004498	ESR2_BOVIN	Estrogen receptor beta [Source:UniProtKB/Swiss-Prot;Acc:Q9XSB5]
Chr10	76828117	C	T	4	0.5	INTRONIC	ENSBTAG00000013836	NULL	Uncharacterized protein [Source:UniProtKB/TrEMBL;Acc:E1B846]
Chr10	76910633	T	G	11	0.263	INTRONIC	ENSBTAG00000009641	A4FUD0_BOVIN	"C-1-tetrahydrofolate synthase, cytoplasmic  [Source:RefSeq peptide;Acc:NP_001076946]"
Chr10	76998744	T	A	7	0.5	"UPSTREAM, UPSTREAM, DOWNSTREAM, UPSTREAM"	ENSBTAG00000007809	PPP1R36	"protein phosphatase 1, regulatory subunit 36 [Source:HGNC Symbol;Acc:20097]"
Chr10	77209118	T	C	4	0.5	INTRONIC	ENSBTAG00000004732	SPTB	"spectrin, beta, erythrocytic [Source:HGNC Symbol;Acc:11274]"
Chr10	77272128	G	A	6	0.389	INTRONIC	ENSBTAG00000004732	SPTB	"spectrin, beta, erythrocytic [Source:HGNC Symbol;Acc:11274]"
Chr10	77370037	A	G	7	0.6	INTRONIC	ENSBTAG00000003469	CHUR_BOVIN	Protein Churchill [Source:UniProtKB/Swiss-Prot;Acc:Q2HJG7]
Chr10	77370880	G	C	9	0.438	INTRONIC	ENSBTAG00000003469	CHUR_BOVIN	Protein Churchill [Source:UniProtKB/Swiss-Prot;Acc:Q2HJG7]
Chr10	77398480	A	G	5	0.25	INTRONIC	ENSBTAG00000003474	RAB15_BOVIN	Ras-related protein Rab-15 [Source:UniProtKB/Swiss-Prot;Acc:Q1RMR4]
Chr10	77475054	G	A	5	0.235	INTRONIC	ENSBTAG00000005897	FNTB_BOVIN	Protein farnesyltransferase subunit beta [Source:UniProtKB/Swiss-Prot;Acc:P49355]
Chr10	77514680	A	C	4	0.25	DOWNSTREAM	ENSBTAG00000017994	A8E4Q8_BOVIN	protein max  [Source:RefSeq peptide;Acc:NP_001099103]
Chr10	77880593	A	G	6	0.5	UPSTREAM	ENSBTAG00000038667		
Chr10	78036918	C	T	5	0.333	INTRONIC	ENSBTAG00000019819	F1N4H9_BOVIN	"alpha-(1,6)-fucosyltransferase  [Source:RefSeq peptide;Acc:NP_803467]"
Chr10	78052153	G	C	4	0.5	INTRONIC	ENSBTAG00000019819	F1N4H9_BOVIN	"alpha-(1,6)-fucosyltransferase  [Source:RefSeq peptide;Acc:NP_803467]"
Chr10	78062777	C	T	8	0.5	INTRONIC	ENSBTAG00000019819	F1N4H9_BOVIN	"alpha-(1,6)-fucosyltransferase  [Source:RefSeq peptide;Acc:NP_803467]"
Chr10	78102620	C	G	8	0.2	INTRONIC	ENSBTAG00000019819	F1N4H9_BOVIN	"alpha-(1,6)-fucosyltransferase  [Source:RefSeq peptide;Acc:NP_803467]"
Chr10	78125211	C	T	5	0.333	INTRONIC	ENSBTAG00000019819	F1N4H9_BOVIN	"alpha-(1,6)-fucosyltransferase  [Source:RefSeq peptide;Acc:NP_803467]"
Chr10	78148608	C	T	5	0.421	INTRONIC	ENSBTAG00000019819	F1N4H9_BOVIN	"alpha-(1,6)-fucosyltransferase  [Source:RefSeq peptide;Acc:NP_803467]"
Chr10	78883070	T	C	4	0.5	INTRONIC	ENSBTAG00000014234	CN053_BOVIN	Uncharacterized protein C14orf53 homolog [Source:UniProtKB/Swiss-Prot;Acc:Q2YDE5]
Chr10	78883249	A	G	7	0.301	INTRONIC	ENSBTAG00000014234	CN053_BOVIN	Uncharacterized protein C14orf53 homolog [Source:UniProtKB/Swiss-Prot;Acc:Q2YDE5]
Chr10	78915458	G	A	7	0.333	"INTRONIC, INTRONIC"	ENSBTAG00000004171	GPHN	gephyrin  [Source:RefSeq peptide;Acc:NP_001071474]
Chr10	78952906	A	G	11	0.4	"INTRONIC, INTRONIC"	ENSBTAG00000004171	GPHN	gephyrin  [Source:RefSeq peptide;Acc:NP_001071474]
Chr10	78966169	G	A	5	0.25	"INTRONIC, INTRONIC"	ENSBTAG00000004171	GPHN	gephyrin  [Source:RefSeq peptide;Acc:NP_001071474]
Chr10	78988228	C	T	4	0.315	"INTRONIC, INTRONIC"	ENSBTAG00000004171	GPHN	gephyrin  [Source:RefSeq peptide;Acc:NP_001071474]
Chr10	79014593	C	G	4	0.25	"INTRONIC, INTRONIC"	ENSBTAG00000004171	GPHN	gephyrin  [Source:RefSeq peptide;Acc:NP_001071474]
Chr10	79017220	T	G	5	0.25	"INTRONIC, INTRONIC"	ENSBTAG00000004171	GPHN	gephyrin  [Source:RefSeq peptide;Acc:NP_001071474]
Chr10	79045354	TA	T	10	0.545	NULL	ENSBTAG00000004171	GPHN	gephyrin  [Source:RefSeq peptide;Acc:NP_001071474]
Chr10	79071240	T	C	7	0.5	"INTRONIC, INTRONIC"	ENSBTAG00000004171	GPHN	gephyrin  [Source:RefSeq peptide;Acc:NP_001071474]
Chr10	79110376	G	A	4	0.333	"INTRONIC, INTRONIC"	ENSBTAG00000004171	GPHN	gephyrin  [Source:RefSeq peptide;Acc:NP_001071474]
Chr10	79168531	T	C	9	0.25	"INTRONIC, INTRONIC"	ENSBTAG00000004171	GPHN	gephyrin  [Source:RefSeq peptide;Acc:NP_001071474]
Chr10	79189491	A	G	5	0.485	"INTRONIC, INTRONIC"	ENSBTAG00000004171	GPHN	gephyrin  [Source:RefSeq peptide;Acc:NP_001071474]
Chr10	79194892	GT	G	6	0.667	NULL	ENSBTAG00000004171	GPHN	gephyrin  [Source:RefSeq peptide;Acc:NP_001071474]
Chr10	79223503	C	T	8	0.333	"INTRONIC, INTRONIC"	ENSBTAG00000004171	GPHN	gephyrin  [Source:RefSeq peptide;Acc:NP_001071474]
Chr10	79234862	G	T	6	0.5	"INTRONIC, INTRONIC"	ENSBTAG00000004171	GPHN	gephyrin  [Source:RefSeq peptide;Acc:NP_001071474]
Chr10	79262437	C	T	6	0.667	"INTRONIC, INTRONIC"	ENSBTAG00000004171	GPHN	gephyrin  [Source:RefSeq peptide;Acc:NP_001071474]
Chr10	79274533	TC	T	10	0.571	NULL	ENSBTAG00000004171	GPHN	gephyrin  [Source:RefSeq peptide;Acc:NP_001071474]
Chr10	79275115	AC	A	8	0.538	NULL	ENSBTAG00000004171	GPHN	gephyrin  [Source:RefSeq peptide;Acc:NP_001071474]
Chr10	79308669	C	A	10	0.333	INTRONIC	ENSBTAG00000004171	GPHN	gephyrin  [Source:RefSeq peptide;Acc:NP_001071474]
Chr10	79358946	G	C	4	0.5	INTRONIC	ENSBTAG00000004171	GPHN	gephyrin  [Source:RefSeq peptide;Acc:NP_001071474]
Chr10	79361019	C	G	4	0.333	INTRONIC	ENSBTAG00000004171	GPHN	gephyrin  [Source:RefSeq peptide;Acc:NP_001071474]
Chr10	79434685	CT	C	9	0.538	NULL	ENSBTAG00000004171	GPHN	gephyrin  [Source:RefSeq peptide;Acc:NP_001071474]
Chr10	79478036	CA	C	7	0.6	NULL	ENSBTAG00000010239	FAM71D	hypothetical protein LOC618905  [Source:RefSeq peptide;Acc:NP_001040090]
Chr10	79591672	AT	A	7	0.571	NULL	ENSBTAG00000016309	Q2KJ66_BOVIN	V-type proton ATPase subunit D  [Source:RefSeq peptide;Acc:NP_001068609]
Chr10	79591971	T	C	10	0.143	"SYNONYMOUS_CODING, SYNONYMOUS_CODING"	ENSBTAG00000016309	Q2KJ66_BOVIN	V-type proton ATPase subunit D  [Source:RefSeq peptide;Acc:NP_001068609]
Chr10	79697216	A	G	6	0.333	INTRONIC	ENSBTAG00000012900	T229B_BOVIN	Transmembrane protein 229B [Source:UniProtKB/Swiss-Prot;Acc:Q5EA70]
Chr10	79701218	C	G	4	0.333	INTRONIC	ENSBTAG00000012900	T229B_BOVIN	Transmembrane protein 229B [Source:UniProtKB/Swiss-Prot;Acc:Q5EA70]
Chr10	79702842	G	A	4	0.333	INTRONIC	ENSBTAG00000012900	T229B_BOVIN	Transmembrane protein 229B [Source:UniProtKB/Swiss-Prot;Acc:Q5EA70]
Chr10	79705190	A	G	5	0.5	INTRONIC	ENSBTAG00000012900	T229B_BOVIN	Transmembrane protein 229B [Source:UniProtKB/Swiss-Prot;Acc:Q5EA70]
Chr10	79785584	A	G	5	0.235	INTRONIC	ENSBTAG00000018297	PLEKHH1	"pleckstrin homology domain containing, family H (with MyTH4 domain) member 1 [Source:HGNC Symbol;Acc:17733]"
Chr10	79815434	C	A	5	0.25	"DOWNSTREAM, INTRONIC"	ENSBTAG00000018299	PIGH	
Chr10	80089647	A	G	4	0.25	"INTRONIC, INTRONIC"	ENSBTAG00000001945	ARG2	"arginase-2, mitochondrial precursor  [Source:RefSeq peptide;Acc:NP_001017942]"
Chr10	80125391	G	A	5	0.25	INTRONIC	ENSBTAG00000001948	VTI1B	vesicle transport through interaction with t-SNAREs homolog 1B  [Source:RefSeq peptide;Acc:NP_001073115]
Chr10	80183542	G	A	7	0.563	INTRONIC	ENSBTAG00000014334	ZFY26_BOVIN	Zinc finger FYVE domain-containing protein 26 [Source:UniProtKB/Swiss-Prot;Acc:E1BLZ4]
Chr10	80205043	G	A	5	0.25	INTRONIC	ENSBTAG00000014334	ZFY26_BOVIN	Zinc finger FYVE domain-containing protein 26 [Source:UniProtKB/Swiss-Prot;Acc:E1BLZ4]
Chr10	80225265	G	T	6	0.167	INTRONIC	ENSBTAG00000014334	ZFY26_BOVIN	Zinc finger FYVE domain-containing protein 26 [Source:UniProtKB/Swiss-Prot;Acc:E1BLZ4]
Chr10	80302754	T	C	5	0.333	INTRONIC	ENSBTAG00000018971	RAD51B	RAD51 homolog B (S. cerevisiae) [Source:HGNC Symbol;Acc:9822]
Chr10	80304719	TA	T	7	0.583	NULL	ENSBTAG00000018971	RAD51B	RAD51 homolog B (S. cerevisiae) [Source:HGNC Symbol;Acc:9822]
Chr10	80319425	A	G	11	0.4	INTRONIC	ENSBTAG00000018971	RAD51B	RAD51 homolog B (S. cerevisiae) [Source:HGNC Symbol;Acc:9822]
Chr10	80333398	T	C	7	0.5	INTRONIC	ENSBTAG00000018971	RAD51B	RAD51 homolog B (S. cerevisiae) [Source:HGNC Symbol;Acc:9822]
Chr10	80342911	A	G	7	0.4	INTRONIC	ENSBTAG00000018971	RAD51B	RAD51 homolog B (S. cerevisiae) [Source:HGNC Symbol;Acc:9822]
Chr10	80388165	C	A	6	0.5	INTRONIC	ENSBTAG00000018971	RAD51B	RAD51 homolog B (S. cerevisiae) [Source:HGNC Symbol;Acc:9822]
Chr10	80487917	G	A	4	0.333	INTRONIC	ENSBTAG00000018971	RAD51B	RAD51 homolog B (S. cerevisiae) [Source:HGNC Symbol;Acc:9822]
Chr10	80505077	T	TA	9	0.545	NULL	ENSBTAG00000018971	RAD51B	RAD51 homolog B (S. cerevisiae) [Source:HGNC Symbol;Acc:9822]
Chr10	80518596	A	G	4	0.25	INTRONIC	ENSBTAG00000018971	RAD51B	RAD51 homolog B (S. cerevisiae) [Source:HGNC Symbol;Acc:9822]
Chr10	80534667	A	G	4	0.25	INTRONIC	ENSBTAG00000018971	RAD51B	RAD51 homolog B (S. cerevisiae) [Source:HGNC Symbol;Acc:9822]
Chr10	80537144	A	AT	8	0.667	NULL	ENSBTAG00000018971	RAD51B	RAD51 homolog B (S. cerevisiae) [Source:HGNC Symbol;Acc:9822]
Chr10	80599960	C	T	5	0.25	INTRONIC	ENSBTAG00000018971	RAD51B	RAD51 homolog B (S. cerevisiae) [Source:HGNC Symbol;Acc:9822]
Chr10	80966238	G	A	8	0.542	3PRIME_UTR	ENSBTAG00000025434	A7MB98_BOVIN	butyrate response factor 1  [Source:RefSeq peptide;Acc:NP_001094704]
Chr10	81073876	C	CA	7	0.571	NULL	ENSBTAG00000018255	ACTN1_BOVIN	Alpha-actinin-1 [Source:UniProtKB/Swiss-Prot;Acc:Q3B7N2]
Chr10	81208346	C	T	5	0.4	INTRONIC	ENSBTAG00000021225	DCAF5	DDB1 and CUL4 associated factor 5 [Source:HGNC Symbol;Acc:20224]
Chr10	81215159	T	C	9	0.143	INTRONIC	ENSBTAG00000021225	DCAF5	DDB1 and CUL4 associated factor 5 [Source:HGNC Symbol;Acc:20224]
Chr10	81220138	C	T	9	0.4	INTRONIC	ENSBTAG00000021225	DCAF5	DDB1 and CUL4 associated factor 5 [Source:HGNC Symbol;Acc:20224]
Chr10	81227319	G	A	4	0.333	INTRONIC	ENSBTAG00000021225	DCAF5	DDB1 and CUL4 associated factor 5 [Source:HGNC Symbol;Acc:20224]
Chr10	81259261	A	C	8	0.2	INTRONIC	ENSBTAG00000021225	DCAF5	DDB1 and CUL4 associated factor 5 [Source:HGNC Symbol;Acc:20224]
Chr10	81344294	G	A	7	0.531	UPSTREAM	ENSBTAG00000010052	EXD2	exonuclease 3-prime-5-prime domain containing 2 [Source:HGNC Symbol;Acc:20217]
Chr10	81373554	G	C	5	0.667	INTRONIC	ENSBTAG00000010052	EXD2	exonuclease 3-prime-5-prime domain containing 2 [Source:HGNC Symbol;Acc:20217]
Chr10	81376282	G	C	4	0.333	DOWNSTREAM	ENSBTAG00000010052	EXD2	exonuclease 3-prime-5-prime domain containing 2 [Source:HGNC Symbol;Acc:20217]
Chr10	81421411	C	T	9	0.25	INTRONIC	ENSBTAG00000009998	A6QLD9_BOVIN	putative polypeptide N-acetylgalactosaminyltransferase-like protein 1  [Source:RefSeq peptide;Acc:NP_001094597]
Chr10	81457744	A	T	5	0.25	INTRONIC	ENSBTAG00000009998	A6QLD9_BOVIN	putative polypeptide N-acetylgalactosaminyltransferase-like protein 1  [Source:RefSeq peptide;Acc:NP_001094597]
Chr10	81532579	T	C	7	0.489	"INTRONIC, UPSTREAM, UPSTREAM"	ENSBTAG00000017798	ERH_BOVIN	Enhancer of rudimentary homolog [Source:UniProtKB/Swiss-Prot;Acc:Q3SZC0]
Chr10	81574167	T	C	5	0.333	INTRONIC	ENSBTAG00000017811	SLC39A9	zinc transporter ZIP9  [Source:RefSeq peptide;Acc:NP_001094661]
Chr10	81981109	G	A	4	0.315	INTRONIC	ENSBTAG00000030599	A0JNE0_BOVIN	SPARC-related modular calcium-binding protein 1  [Source:RefSeq peptide;Acc:NP_001073239]
Chr10	81985909	T	A	5	0.333	INTRONIC	ENSBTAG00000030599	A0JNE0_BOVIN	SPARC-related modular calcium-binding protein 1  [Source:RefSeq peptide;Acc:NP_001073239]
Chr10	82035177	T	C	4	0.333	INTRONIC	ENSBTAG00000030599	A0JNE0_BOVIN	SPARC-related modular calcium-binding protein 1  [Source:RefSeq peptide;Acc:NP_001073239]
Chr10	82061257	A	G	8	0.5	INTRONIC	ENSBTAG00000030599	A0JNE0_BOVIN	SPARC-related modular calcium-binding protein 1  [Source:RefSeq peptide;Acc:NP_001073239]
Chr10	82081346	G	A	5	0.5	INTRONIC	ENSBTAG00000030599	A0JNE0_BOVIN	SPARC-related modular calcium-binding protein 1  [Source:RefSeq peptide;Acc:NP_001073239]
Chr10	82101651	A	G	6	0.5	INTRONIC	ENSBTAG00000030599	A0JNE0_BOVIN	SPARC-related modular calcium-binding protein 1  [Source:RefSeq peptide;Acc:NP_001073239]
Chr10	82217013	T	C	10	0.515	INTRONIC	ENSBTAG00000027080	SLC8A3	"solute carrier family 8 (sodium/calcium exchanger), member 3 [Source:HGNC Symbol;Acc:11070]"
Chr10	82221036	G	A	4	0.333	INTRONIC	ENSBTAG00000027080	SLC8A3	"solute carrier family 8 (sodium/calcium exchanger), member 3 [Source:HGNC Symbol;Acc:11070]"
Chr10	82269580	C	T	4	0.333	INTRONIC	ENSBTAG00000027080	SLC8A3	"solute carrier family 8 (sodium/calcium exchanger), member 3 [Source:HGNC Symbol;Acc:11070]"
Chr10	82356370	G	C	5	0.25	INTRONIC	ENSBTAG00000007586	SYNJ2BP	synaptojanin-2-binding protein  [Source:RefSeq peptide;Acc:NP_001030432]
Chr10	82488197	C	T	7	0.2	WITHIN_NON_CODING_GENE	ENSBTAG00000046600	NULL	
Chr10	82508014	C	G	7	0.333	NON_SYNONYMOUS_CODING	ENSBTAG00000003715	ADAM21	ADAM metallopeptidase domain 21 [Source:HGNC Symbol;Acc:200]
Chr10	82578750	A	C	10	0.333	"INTRONIC, UPSTREAM, INTRONIC"	ENSBTAG00000006786	MED6_BOVIN	Mediator of RNA polymerase II transcription subunit 6 [Source:UniProtKB/Swiss-Prot;Acc:Q3SZY9]
Chr10	82745772	C	T	4	0.333	INTRONIC	ENSBTAG00000005700	MAP3K9	mitogen-activated protein kinase kinase kinase 9 [Source:HGNC Symbol;Acc:6861]
Chr10	82747832	A	G	7	0.558	INTRONIC	ENSBTAG00000005700	MAP3K9	mitogen-activated protein kinase kinase kinase 9 [Source:HGNC Symbol;Acc:6861]
Chr10	82755731	T	A	7	0.346	INTRONIC	ENSBTAG00000005700	MAP3K9	mitogen-activated protein kinase kinase kinase 9 [Source:HGNC Symbol;Acc:6861]
Chr10	82756904	C	T	4	0.5	INTRONIC	ENSBTAG00000005700	MAP3K9	mitogen-activated protein kinase kinase kinase 9 [Source:HGNC Symbol;Acc:6861]
Chr10	82762615	C	T	9	0.524	INTRONIC	ENSBTAG00000005700	MAP3K9	mitogen-activated protein kinase kinase kinase 9 [Source:HGNC Symbol;Acc:6861]
Chr10	82771604	C	A	6	0.466	INTRONIC	ENSBTAG00000005700	MAP3K9	mitogen-activated protein kinase kinase kinase 9 [Source:HGNC Symbol;Acc:6861]
Chr10	82787038	C	G	7	0.294	INTRONIC	ENSBTAG00000005700	MAP3K9	mitogen-activated protein kinase kinase kinase 9 [Source:HGNC Symbol;Acc:6861]
Chr10	82802969	C	G	5	0.5	INTRONIC	ENSBTAG00000005700	MAP3K9	mitogen-activated protein kinase kinase kinase 9 [Source:HGNC Symbol;Acc:6861]
Chr10	82896625	G	A	6	0.2	INTRONIC	ENSBTAG00000012565	PCNX	pecanex homolog (Drosophila) [Source:HGNC Symbol;Acc:19740]
Chr10	82943148	C	A	16	0.704	INTRONIC	ENSBTAG00000012565	PCNX	pecanex homolog (Drosophila) [Source:HGNC Symbol;Acc:19740]
Chr10	82971663	C	G	6	0.75	INTRONIC	ENSBTAG00000012565	PCNX	pecanex homolog (Drosophila) [Source:HGNC Symbol;Acc:19740]
Chr10	83035741	A	G	4	0.333	INTRONIC	ENSBTAG00000012565	PCNX	pecanex homolog (Drosophila) [Source:HGNC Symbol;Acc:19740]
Chr10	83039954	A	AT	10	0.556	NULL	ENSBTAG00000012565	PCNX	pecanex homolog (Drosophila) [Source:HGNC Symbol;Acc:19740]
Chr10	83525874	A	G	4	0.5	INTRONIC	ENSBTAG00000015805	SIPA1L1	signal-induced proliferation-associated 1 like 1 [Source:HGNC Symbol;Acc:20284]
Chr10	83548043	G	A	6	0.25	INTRONIC	ENSBTAG00000015805	SIPA1L1	signal-induced proliferation-associated 1 like 1 [Source:HGNC Symbol;Acc:20284]
Chr10	83575069	GC	G	9	0.583	NULL	ENSBTAG00000015805	SIPA1L1	signal-induced proliferation-associated 1 like 1 [Source:HGNC Symbol;Acc:20284]
Chr10	83595141	G	A	6	0.578	INTRONIC	ENSBTAG00000015805	SIPA1L1	signal-induced proliferation-associated 1 like 1 [Source:HGNC Symbol;Acc:20284]
Chr10	83619488	GT	G	7	0.556	NULL	ENSBTAG00000015805	SIPA1L1	signal-induced proliferation-associated 1 like 1 [Source:HGNC Symbol;Acc:20284]
Chr10	84388217	A	G	5	0.667	INTRONIC	ENSBTAG00000014189	RGS6	regulator of G-protein signaling 6 [Source:HGNC Symbol;Acc:10002]
Chr10	84502365	T	C	8	0.6	INTRONIC	ENSBTAG00000025458	DPF3	"D4, zinc and double PHD fingers, family 3 [Source:HGNC Symbol;Acc:17427]"
Chr10	84514101	G	A	4	0.5	INTRONIC	ENSBTAG00000025458	DPF3	"D4, zinc and double PHD fingers, family 3 [Source:HGNC Symbol;Acc:17427]"
Chr10	84563036	T	C	4	0.5	INTRONIC	ENSBTAG00000025458	DPF3	"D4, zinc and double PHD fingers, family 3 [Source:HGNC Symbol;Acc:17427]"
Chr10	84644885	T	C	4	0.5	INTRONIC	ENSBTAG00000025458	DPF3	"D4, zinc and double PHD fingers, family 3 [Source:HGNC Symbol;Acc:17427]"
Chr10	84645302	G	A	7	0.2	INTRONIC	ENSBTAG00000025458	DPF3	"D4, zinc and double PHD fingers, family 3 [Source:HGNC Symbol;Acc:17427]"
Chr10	84875020	G	C	7	0.2	"INTRONIC, INTRONIC"	ENSBTAG00000011041	ZFYVE1	"zinc finger, FYVE domain containing 1 [Source:HGNC Symbol;Acc:13180]"
Chr10	84913012	C	T	5	0.25	"UPSTREAM, UPSTREAM"	ENSBTAG00000011041	ZFYVE1	"zinc finger, FYVE domain containing 1 [Source:HGNC Symbol;Acc:13180]"
Chr10	85031890	T	C	6	0.25	"INTRONIC, INTRONIC"	ENSBTAG00000011757	PSN1_BOVIN	Presenilin-1Presenilin-1 NTF subunitPresenilin-1 CTF subunitPresenilin-1 CTF12 [Source:UniProtKB/Swiss-Prot;Acc:Q9XT97]
Chr10	85072752	T	C	4	0.333	"3PRIME_UTR, 3PRIME_UTR"	ENSBTAG00000011757	PSN1_BOVIN	Presenilin-1Presenilin-1 NTF subunitPresenilin-1 CTF subunitPresenilin-1 CTF12 [Source:UniProtKB/Swiss-Prot;Acc:Q9XT97]
Chr10	85169407	C	T	7	0.4	"INTRONIC, INTRONIC"	ENSBTAG00000011683	NUMB	protein numb homolog  [Source:RefSeq peptide;Acc:NP_001095421]
Chr10	85169952	C	T	10	0.333	"INTRONIC, INTRONIC"	ENSBTAG00000011683	NUMB	protein numb homolog  [Source:RefSeq peptide;Acc:NP_001095421]
Chr10	85328943	G	T	5	0.667	"DOWNSTREAM, INTRONIC"	ENSBTAG00000002842	HEATR4	HEAT repeat containing 4 [Source:HGNC Symbol;Acc:16761]
Chr10	85360902	T	C	4	0.25	INTRONIC	ENSBTAG00000046814	ACOT2	"acyl-coenzyme A thioesterase 2, mitochondrial  [Source:RefSeq peptide;Acc:NP_001095408]"
Chr10	85378436	G	C	9	0.571	INTRONIC	ENSBTAG00000002843	A5PJL7_BOVIN	acyl-CoA thioesterase 4  [Source:RefSeq peptide;Acc:NP_001092411]
Chr10	85434138	A	T	6	0.667	INTRONIC	ENSBTAG00000010270	NULL	Uncharacterized protein [Source:UniProtKB/TrEMBL;Acc:E1BBG0]
Chr10	85487142	T	G	4	0.5	INTRONIC	ENSBTAG00000015930	DNAL1_BOVIN	"Dynein light chain 1, axonemal [Source:UniProtKB/Swiss-Prot;Acc:Q2KID4]"
Chr10	85488938	A	G	4	0.5	INTRONIC	ENSBTAG00000015930	DNAL1_BOVIN	"Dynein light chain 1, axonemal [Source:UniProtKB/Swiss-Prot;Acc:Q2KID4]"
Chr10	85670984	A	G	6	0.25	"INTRONIC, INTRONIC, DOWNSTREAM"	ENSBTAG00000020327	ZN410_BOVIN	Zinc finger protein 410 [Source:UniProtKB/Swiss-Prot;Acc:Q5EAC5]
Chr10	85726794	A	C	13	0.429	"UPSTREAM, INTRONIC"	ENSBTAG00000020331	COQ6	ubiquinone biosynthesis monooxygenase COQ6  [Source:RefSeq peptide;Acc:NP_001039558]
Chr10	85743592	C	T	4	0.5	"3PRIME_UTR, DOWNSTREAM"	ENSBTAG00000020334	ENTP5_BOVIN	Ectonucleoside triphosphate diphosphohydrolase 5 [Source:UniProtKB/Swiss-Prot;Acc:E1BPW0]
Chr10	85792346	A	G	6	0.333	INTRONIC	ENSBTAG00000018467	C14orf45	chromosome 14 open reading frame 45 [Source:HGNC Symbol;Acc:19855]
Chr10	85793380	T	C	6	0.4	INTRONIC	ENSBTAG00000018467	C14orf45	chromosome 14 open reading frame 45 [Source:HGNC Symbol;Acc:19855]
Chr10	85835249	G	C	4	0.5	"INTRONIC, UPSTREAM"	ENSBTAG00000018469	F1N7K8_BOVIN	methylmalonate-semialdehyde dehydrogenase  [Source:RefSeq peptide;Acc:NP_787005]
Chr10	85851181	G	A	6	0.667	INTRONIC	ENSBTAG00000030557	LIN52	protein lin-52 homolog  [Source:RefSeq peptide;Acc:NP_001095786]
Chr10	85885528	GA	G	7	0.611	NULL	ENSBTAG00000030557	LIN52	protein lin-52 homolog  [Source:RefSeq peptide;Acc:NP_001095786]
Chr10	85885648	A	G	15	0.341	INTRONIC	ENSBTAG00000030557	LIN52	protein lin-52 homolog  [Source:RefSeq peptide;Acc:NP_001095786]
Chr10	85885756	G	A	17	0.635	INTRONIC	ENSBTAG00000030557	LIN52	protein lin-52 homolog  [Source:RefSeq peptide;Acc:NP_001095786]
Chr10	85936669	G	A	5	0.5	INTRONIC	ENSBTAG00000030557	LIN52	protein lin-52 homolog  [Source:RefSeq peptide;Acc:NP_001095786]
Chr10	86024662	C	A	5	0.487	3PRIME_UTR	ENSBTAG00000014633	F1N3B4_BOVIN	"ATP-binding cassette, sub-family D, member 4  [Source:RefSeq peptide;Acc:NP_001015636]"
Chr10	86181566	C	G	4	0.333	"DOWNSTREAM, UPSTREAM"	ENSBTAG00000021956	ISCA2_BOVIN	"Iron-sulfur cluster assembly 2 homolog, mitochondrial [Source:UniProtKB/Swiss-Prot;Acc:Q2TBG7]"
Chr10	86243467	C	T	13	0.58	INTRONIC	ENSBTAG00000021957	LTBP2	latent-transforming growth factor beta-binding protein 2  [Source:RefSeq peptide;Acc:NP_776810]
Chr10	86345303	C	T	5	0.4	INTRONIC	ENSBTAG00000020379	LOC539472	hypothetical protein LOC539472  [Source:RefSeq peptide;Acc:NP_001069633]
Chr10	86354041	T	C	6	0.333	INTRONIC	ENSBTAG00000020379	LOC539472	hypothetical protein LOC539472  [Source:RefSeq peptide;Acc:NP_001069633]
Chr10	86360988	T	TA	6	0.556	NULL	ENSBTAG00000020379	LOC539472	hypothetical protein LOC539472  [Source:RefSeq peptide;Acc:NP_001069633]
Chr10	86392146	G	A	9	0.55	SYNONYMOUS_CODING	ENSBTAG00000020381	FCF1_BOVIN	rRNA-processing protein FCF1 homolog [Source:UniProtKB/Swiss-Prot;Acc:Q32PD0]
Chr10	86430001	A	G	7	0.5	INTRONIC	ENSBTAG00000008287	YLPM1	YLP motif containing 1 [Source:HGNC Symbol;Acc:17798]
Chr10	86435171	A	C	5	0.333	INTRONIC	ENSBTAG00000008287	YLPM1	YLP motif containing 1 [Source:HGNC Symbol;Acc:17798]
Chr10	86536704	G	A	5	0.667	INTRONIC	ENSBTAG00000006463	F1MEQ3_BOVIN	"dihydrolipoyllysine-residue succinyltransferase component of 2-oxoglutarate dehydrogenase complex, mitochondrial  [Source:RefSeq peptide;Acc:NP_001068750]"
Chr10	86716923	C	T	4	0.25	INTRONIC	ENSBTAG00000013983	ZC2HC1C	"family with sequence similarity 164, member C [Source:HGNC Symbol;Acc:20354]"
Chr10	86743158	G	A	5	0.667	INTRONIC	ENSBTAG00000016612	NEK9	NIMA (never in mitosis gene a)- related kinase 9 [Source:HGNC Symbol;Acc:18591]
Chr10	87185710	C	G	4	0.333	INTRONIC	ENSBTAG00000040078	NULL	
Chr10	87274524	T	G	6	0.584	INTRONIC	ENSBTAG00000045886	STARD4	StAR-related lipid transfer (START) domain containing 4 [Source:HGNC Symbol;Acc:18058]
Chr10	87884540	T	C	8	0.5	INTRONIC	ENSBTAG00000011985	NULL	Uncharacterized protein [Source:UniProtKB/TrEMBL;Acc:F1N4Y1]
Chr10	87929977	C	T	6	0.75	SYNONYMOUS_CODING	ENSBTAG00000025403	TTLL5	"tubulin tyrosine ligase-like family, member 5 [Source:HGNC Symbol;Acc:19963]"
Chr10	87933375	G	A	6	0.4	INTRONIC	ENSBTAG00000025403	TTLL5	"tubulin tyrosine ligase-like family, member 5 [Source:HGNC Symbol;Acc:19963]"
Chr10	87935233	G	C	4	0.5	INTRONIC	ENSBTAG00000025403	TTLL5	"tubulin tyrosine ligase-like family, member 5 [Source:HGNC Symbol;Acc:19963]"
Chr10	87945075	G	C	4	0.25	INTRONIC	ENSBTAG00000025403	TTLL5	"tubulin tyrosine ligase-like family, member 5 [Source:HGNC Symbol;Acc:19963]"
Chr10	87999927	C	T	5	0.333	INTRONIC	ENSBTAG00000025403	TTLL5	"tubulin tyrosine ligase-like family, member 5 [Source:HGNC Symbol;Acc:19963]"
Chr10	88014728	A	G	6	0.4	INTRONIC	ENSBTAG00000025403	TTLL5	"tubulin tyrosine ligase-like family, member 5 [Source:HGNC Symbol;Acc:19963]"
Chr10	88018349	A	G	7	0.542	INTRONIC	ENSBTAG00000025403	TTLL5	"tubulin tyrosine ligase-like family, member 5 [Source:HGNC Symbol;Acc:19963]"
Chr10	88078278	C	A	9	0.25	INTRONIC	ENSBTAG00000025403	TTLL5	"tubulin tyrosine ligase-like family, member 5 [Source:HGNC Symbol;Acc:19963]"
Chr10	88086153	TA	T	7	0.571	NULL	ENSBTAG00000025403	TTLL5	"tubulin tyrosine ligase-like family, member 5 [Source:HGNC Symbol;Acc:19963]"
Chr10	88088225	T	C	4	0.333	INTRONIC	ENSBTAG00000025403	TTLL5	"tubulin tyrosine ligase-like family, member 5 [Source:HGNC Symbol;Acc:19963]"
Chr10	88107793	G	GT	8	0.667	NULL	ENSBTAG00000025403	TTLL5	"tubulin tyrosine ligase-like family, member 5 [Source:HGNC Symbol;Acc:19963]"
Chr10	88107799	A	G	8	0.5	INTRONIC	ENSBTAG00000025403	TTLL5	"tubulin tyrosine ligase-like family, member 5 [Source:HGNC Symbol;Acc:19963]"
Chr10	88145713	A	G	6	0.333	INTRONIC	ENSBTAG00000025403	TTLL5	"tubulin tyrosine ligase-like family, member 5 [Source:HGNC Symbol;Acc:19963]"
Chr10	88154187	A	G	12	0.4	INTRONIC	ENSBTAG00000025403	TTLL5	"tubulin tyrosine ligase-like family, member 5 [Source:HGNC Symbol;Acc:19963]"
Chr10	88167676	G	A	8	0.333	INTRONIC	ENSBTAG00000025403	TTLL5	"tubulin tyrosine ligase-like family, member 5 [Source:HGNC Symbol;Acc:19963]"
Chr10	88205843	G	T	5	0.667	INTRONIC	ENSBTAG00000025403	TTLL5	"tubulin tyrosine ligase-like family, member 5 [Source:HGNC Symbol;Acc:19963]"
Chr10	88211349	C	G	8	0.542	INTRONIC	ENSBTAG00000025403	TTLL5	"tubulin tyrosine ligase-like family, member 5 [Source:HGNC Symbol;Acc:19963]"
Chr10	88214134	C	T	4	0.333	INTRONIC	ENSBTAG00000025403	TTLL5	"tubulin tyrosine ligase-like family, member 5 [Source:HGNC Symbol;Acc:19963]"
Chr10	88247056	C	T	5	0.25	INTRONIC	ENSBTAG00000012004	A6QP91_BOVIN	transforming growth factor beta-3  [Source:RefSeq peptide;Acc:NP_001094653]
Chr10	88363464	T	C	4	0.25	INTRONIC	ENSBTAG00000012005	IFT43	hypothetical protein LOC513228  [Source:RefSeq peptide;Acc:NP_001035611]
Chr10	88372474	T	G	4	0.5	INTRONIC	ENSBTAG00000012005	IFT43	hypothetical protein LOC513228  [Source:RefSeq peptide;Acc:NP_001035611]
Chr10	88476173	T	G	6	0.333	"INTRONIC, INTRONIC"	ENSBTAG00000003084	A6QQN5_BOVIN	hypothetical protein LOC509393  [Source:RefSeq peptide;Acc:NP_001095382]
Chr10	88491841	G	A	7	0.333	"INTRONIC, INTRONIC"	ENSBTAG00000003084	A6QQN5_BOVIN	hypothetical protein LOC509393  [Source:RefSeq peptide;Acc:NP_001095382]
Chr10	88496079	A	G	6	0.389	"INTRONIC, INTRONIC"	ENSBTAG00000003084	A6QQN5_BOVIN	hypothetical protein LOC509393  [Source:RefSeq peptide;Acc:NP_001095382]
Chr10	88516664	T	C	4	0.25	"INTRONIC, INTRONIC"	ENSBTAG00000003084	A6QQN5_BOVIN	hypothetical protein LOC509393  [Source:RefSeq peptide;Acc:NP_001095382]
Chr10	88781933	A	G	6	0.5	INTRONIC	ENSBTAG00000012285	ESRRB	estrogen-related receptor beta [Source:HGNC Symbol;Acc:3473]
Chr10	89057238	A	G	6	0.5	INTRONIC	ENSBTAG00000019454	ANGEL1	angel homolog 1 (Drosophila) [Source:HGNC Symbol;Acc:19961]
Chr10	89655292	T	C	4	0.25	"INTRONIC, INTRONIC, INTRONIC"	ENSBTAG00000020471	SAMD15	sterile alpha motif domain containing 15 [Source:HGNC Symbol;Acc:18631]
Chr10	89659440	G	T	7	0.4	"DOWNSTREAM, DOWNSTREAM, DOWNSTREAM, DOWNSTREAM, DOWNSTREAM"	ENSBTAG00000020471	SAMD15	sterile alpha motif domain containing 15 [Source:HGNC Symbol;Acc:18631]
Chr10	89675060	C	A	4	0.5	"INTRONIC, INTRONIC, UPSTREAM"	ENSBTAG00000020474	NOXRED1	NADP-dependent oxidoreductase domain containing 1 [Source:HGNC Symbol;Acc:20487]
Chr10	89710737	G	A	4	0.25	"INTRONIC, UPSTREAM"	ENSBTAG00000020475	VIPAR_BOVIN	VPS33B-interacting protein [Source:UniProtKB/Swiss-Prot;Acc:A5D796]
Chr10	89761310	C	T	6	0.5	INTRONIC	ENSBTAG00000020480	A5PKM3_BOVIN	serine palmitoyltransferase 2  [Source:RefSeq peptide;Acc:NP_001092551]
Chr10	89804869	C	T	7	0.2	INTRONIC	ENSBTAG00000020480	A5PKM3_BOVIN	serine palmitoyltransferase 2  [Source:RefSeq peptide;Acc:NP_001092551]
Chr10	89828351	A	G	9	0.458	INTRONIC	ENSBTAG00000020480	A5PKM3_BOVIN	serine palmitoyltransferase 2  [Source:RefSeq peptide;Acc:NP_001092551]
Chr10	89909466	GA	G	6	0.571	NULL	ENSBTAG00000008133	A7E351_BOVIN	alkylated DNA repair protein alkB homolog 1  [Source:RefSeq peptide;Acc:NP_001095690]
Chr10	89923718	G	A	5	0.333	"SYNONYMOUS_CODING, DOWNSTREAM"	ENSBTAG00000008136	SNW1_BOVIN	SNW domain-containing protein 1 [Source:UniProtKB/Swiss-Prot;Acc:Q1JQE0]
Chr10	89954694	A	G	5	0.25	"SYNONYMOUS_CODING, DOWNSTREAM"	ENSBTAG00000008136	SNW1_BOVIN	U6 spliceosomal RNA  [Source:RFAM;Acc:RF00026]
Chr10	90017365	AG	A	8	0.568	NULL	ENSBTAG00000012106	ADCK1	aarF domain containing kinase 1  [Source:RefSeq peptide;Acc:NP_001070363]
Chr10	90068300	TA	T	9	0.571	NULL	ENSBTAG00000012106	ADCK1	aarF domain containing kinase 1  [Source:RefSeq peptide;Acc:NP_001070363]
Chr10	90074115	T	A	6	0.75	INTRONIC	ENSBTAG00000012106	ADCK1	aarF domain containing kinase 1  [Source:RefSeq peptide;Acc:NP_001070363]
Chr10	90123551	G	A	4	0.333	INTRONIC	ENSBTAG00000012106	ADCK1	aarF domain containing kinase 1  [Source:RefSeq peptide;Acc:NP_001070363]
Chr10	91646157	C	A	4	0.333	"INTRONIC, INTRONIC"	ENSBTAG00000025324	NULL	
Chr10	91701120	G	T	5	0.473	"INTRONIC, INTRONIC"	ENSBTAG00000025324	NULL	
Chr10	91705477	G	A	7	0.539	"INTRONIC, INTRONIC"	ENSBTAG00000025324	NULL	
Chr10	91747634	T	G	5	0.333	"INTRONIC, INTRONIC"	ENSBTAG00000025324	NULL	
Chr10	91841505	T	C	4	0.5	"INTRONIC, INTRONIC"	ENSBTAG00000025324	NULL	
Chr10	91892542	G	A	5	0.5	"DOWNSTREAM, INTRONIC, INTRONIC"	ENSBTAG00000025324	NULL	
Chr10	91911878	A	G	8	0.2	"INTRONIC, INTRONIC"	ENSBTAG00000025324	NULL	
Chr10	91935596	A	C	10	0.25	"INTRONIC, INTRONIC"	ENSBTAG00000025324	NULL	
Chr10	91939803	G	A	8	0.75	"INTRONIC, INTRONIC"	ENSBTAG00000025324	NULL	
Chr10	91961507	C	T	6	0.167	"INTRONIC, INTRONIC"	ENSBTAG00000025324	NULL	
Chr10	91984336	A	G	6	0.25	"INTRONIC, INTRONIC"	ENSBTAG00000025324	NULL	
Chr10	91986181	T	A	4	0.5	"INTRONIC, INTRONIC"	ENSBTAG00000025324	NULL	
Chr10	91987123	G	A	6	0.385	"INTRONIC, INTRONIC"	ENSBTAG00000025324	NULL	
Chr10	92030071	T	C	5	0.5	"INTRONIC, INTRONIC, UPSTREAM"	ENSBTAG00000025324	NULL	
Chr10	92035067	A	G	8	0.25	"INTRONIC, INTRONIC, INTRONIC"	ENSBTAG00000025324	NULL	
Chr10	92041666	A	G	4	0.315	"INTRONIC, INTRONIC, DOWNSTREAM"	ENSBTAG00000025324	NULL	
Chr10	92052083	A	G	8	0.5	"INTRONIC, INTRONIC"	ENSBTAG00000025324	NULL	
Chr10	92094307	G	C	6	0.2	"INTRONIC, INTRONIC"	ENSBTAG00000025324	NULL	
Chr10	92095267	T	C	4	0.5	"INTRONIC, INTRONIC"	ENSBTAG00000025324	NULL	
Chr10	92165449	C	T	5	0.4	"SPLICE_SITE, INTRONIC, SPLICE_SITE, INTRONIC"	ENSBTAG00000025324	NULL	
Chr10	92189088	G	A	7	0.324	"INTRONIC, INTRONIC"	ENSBTAG00000025324	NULL	
Chr10	92198825	T	A	5	0.5	"INTRONIC, INTRONIC"	ENSBTAG00000025324	NULL	
Chr10	92219624	G	C	7	0.427	"DOWNSTREAM, INTRONIC"	ENSBTAG00000025324	NULL	
Chr10	93180458	A	G	4	0.25	INTRONIC	ENSBTAG00000021708	NULL	Uncharacterized protein [Source:UniProtKB/TrEMBL;Acc:E1BP64]
Chr10	93204363	C	T	6	0.389	INTRONIC	ENSBTAG00000021708	NULL	Uncharacterized protein [Source:UniProtKB/TrEMBL;Acc:E1BP64]
Chr10	93227031	C	T	4	0.333	INTRONIC	ENSBTAG00000021708	NULL	Uncharacterized protein [Source:UniProtKB/TrEMBL;Acc:E1BP64]
Chr10	93227983	C	T	4	0.315	INTRONIC	ENSBTAG00000021708	NULL	Uncharacterized protein [Source:UniProtKB/TrEMBL;Acc:E1BP64]
Chr10	93245475	G	A	4	0.333	INTRONIC	ENSBTAG00000021708	NULL	Uncharacterized protein [Source:UniProtKB/TrEMBL;Acc:E1BP64]
Chr10	93247778	G	A	5	0.667	INTRONIC	ENSBTAG00000021708	NULL	Uncharacterized protein [Source:UniProtKB/TrEMBL;Acc:E1BP64]
Chr10	93259026	G	C	6	0.25	INTRONIC	ENSBTAG00000021708	NULL	Uncharacterized protein [Source:UniProtKB/TrEMBL;Acc:E1BP64]
Chr10	93323170	T	C	9	0.5	INTRONIC	ENSBTAG00000021708	NULL	Uncharacterized protein [Source:UniProtKB/TrEMBL;Acc:E1BP64]
Chr10	93345699	GA	G	9	0.6	NULL	ENSBTAG00000021708	NULL	Uncharacterized protein [Source:UniProtKB/TrEMBL;Acc:E1BP64]
Chr10	93362340	C	T	5	0.25	INTRONIC	ENSBTAG00000021708	NULL	Uncharacterized protein [Source:UniProtKB/TrEMBL;Acc:E1BP64]
Chr10	93487888	G	A	4	0.315	INTRONIC	ENSBTAG00000017489	F1N4F6_BOVIN	thyrotropin receptor precursor  [Source:RefSeq peptide;Acc:NP_776631]
Chr10	93518560	T	C	13	0.482	INTRONIC	ENSBTAG00000017489	F1N4F6_BOVIN	thyrotropin receptor precursor  [Source:RefSeq peptide;Acc:NP_776631]
Chr10	93554516	C	T	6	0.75	INTRONIC	ENSBTAG00000017489	F1N4F6_BOVIN	thyrotropin receptor precursor  [Source:RefSeq peptide;Acc:NP_776631]
Chr10	93567677	C	T	4	0.333	INTRONIC	ENSBTAG00000017489	F1N4F6_BOVIN	thyrotropin receptor precursor  [Source:RefSeq peptide;Acc:NP_776631]
Chr10	93625512	T	C	10	0.589	NON_SYNONYMOUS_CODING	ENSBTAG00000013652	NULL	"general transcription factor IIA, 1, 19/37kDa [Source:HGNC Symbol;Acc:4646]"
Chr10	93663993	T	C	10	0.25	INTRONIC	ENSBTAG00000013652	NULL	"general transcription factor IIA, 1, 19/37kDa [Source:HGNC Symbol;Acc:4646]"
Chr10	93676151	C	G	13	0.576	INTRONIC	ENSBTAG00000013652	NULL	"general transcription factor IIA, 1, 19/37kDa [Source:HGNC Symbol;Acc:4646]"
Chr10	93733049	C	T	8	0.667	INTRONIC	ENSBTAG00000025308	NULL	stonin 2 [Source:HGNC Symbol;Acc:30652]
Chr10	93747681	C	T	7	0.429	INTRONIC	ENSBTAG00000025308	NULL	stonin 2 [Source:HGNC Symbol;Acc:30652]
Chr10	93789004	C	T	9	0.2	INTRONIC	ENSBTAG00000025308	NULL	stonin 2 [Source:HGNC Symbol;Acc:30652]
Chr10	93794168	G	A	6	0.2	INTRONIC	ENSBTAG00000025308	NULL	stonin 2 [Source:HGNC Symbol;Acc:30652]
Chr10	93815582	A	G	7	0.333	INTRONIC	ENSBTAG00000025308	NULL	stonin 2 [Source:HGNC Symbol;Acc:30652]
Chr10	93919338	A	G	4	0.25	INTRONIC	ENSBTAG00000008083	SEL1L	sel-1 suppressor of lin-12-like (C. elegans) [Source:HGNC Symbol;Acc:10717]
Chr10	93950780	T	C	6	0.5	INTRONIC	ENSBTAG00000008083	SEL1L	sel-1 suppressor of lin-12-like (C. elegans) [Source:HGNC Symbol;Acc:10717]
Chr10	100745981	G	A	6	0.25	INTRONIC	ENSBTAG00000001124	GALC	galactosylceramidase [Source:HGNC Symbol;Acc:4115]
Chr10	100751863	A	G	9	0.4	INTRONIC	ENSBTAG00000001124	GALC	galactosylceramidase [Source:HGNC Symbol;Acc:4115]
Chr10	100755255	GA	G	7	0.556	NULL	ENSBTAG00000001124	GALC	galactosylceramidase [Source:HGNC Symbol;Acc:4115]
Chr10	100986645	C	A	4	0.5	INTRONIC	ENSBTAG00000019355	F1MLI5_BOVIN	Uncharacterized protein [Source:UniProtKB/TrEMBL;Acc:F1MLI5]
Chr10	101046556	G	A	6	0.333	INTRONIC	ENSBTAG00000019355	F1MLI5_BOVIN	Uncharacterized protein [Source:UniProtKB/TrEMBL;Acc:F1MLI5]
Chr10	101213778	A	G	7	0.558	INTRONIC	ENSBTAG00000030456	SPATA7	spermatogenesis-associated protein 7 homolog  [Source:RefSeq peptide;Acc:NP_001092398]
Chr10	101283878	T	C	5	0.25	INTRONIC	ENSBTAG00000018596	PTPN21	"protein tyrosine phosphatase, non-receptor type 21 [Source:HGNC Symbol;Acc:9651]"
Chr10	101296899	A	G	6	0.2	INTRONIC	ENSBTAG00000018596	PTPN21	"protein tyrosine phosphatase, non-receptor type 21 [Source:HGNC Symbol;Acc:9651]"
Chr10	101306038	T	C	6	0.25	INTRONIC	ENSBTAG00000018596	PTPN21	"protein tyrosine phosphatase, non-receptor type 21 [Source:HGNC Symbol;Acc:9651]"
Chr10	101395503	A	C	5	0.5	INTRONIC	ENSBTAG00000009994	EML5	echinoderm microtubule associated protein like 5 [Source:HGNC Symbol;Acc:18197]
Chr10	101411646	C	G	8	0.689	"SPLICE_SITE, INTRONIC"	ENSBTAG00000009994	EML5	echinoderm microtubule associated protein like 5 [Source:HGNC Symbol;Acc:18197]
Chr10	101493932	G	GA	6	0.545	NULL	ENSBTAG00000009994	EML5	echinoderm microtubule associated protein like 5 [Source:HGNC Symbol;Acc:18197]
Chr10	101508078	T	C	5	0.25	INTRONIC	ENSBTAG00000009994	EML5	echinoderm microtubule associated protein like 5 [Source:HGNC Symbol;Acc:18197]
Chr10	101576469	G	C	4	0.5	INTRONIC	ENSBTAG00000030432	TTC8	tetratricopeptide repeat domain 8 [Source:HGNC Symbol;Acc:20087]
Chr10	102038746	T	C	5	0.667	INTRONIC	ENSBTAG00000046684	FOXN3	forkhead box N3 [Source:HGNC Symbol;Acc:1928]
Chr10	102050268	T	C	5	0.25	INTRONIC	ENSBTAG00000046684	FOXN3	forkhead box N3 [Source:HGNC Symbol;Acc:1928]
Chr10	102067900	T	A	5	0.482	INTRONIC	ENSBTAG00000046684	FOXN3	forkhead box N3 [Source:HGNC Symbol;Acc:1928]
Chr10	102146650	A	C	4	0.333	"INTRONIC, INTRONIC"	ENSBTAG00000046684	FOXN3	forkhead box N3 [Source:HGNC Symbol;Acc:1928]
Chr10	102157317	G	A	7	0.667	"INTRONIC, INTRONIC"	ENSBTAG00000046684	FOXN3	forkhead box N3 [Source:HGNC Symbol;Acc:1928]
Chr10	102170221	G	T	15	0.492	"INTRONIC, INTRONIC"	ENSBTAG00000046684	FOXN3	forkhead box N3 [Source:HGNC Symbol;Acc:1928]
Chr10	102203142	A	C	6	0.5	"INTRONIC, INTRONIC"	ENSBTAG00000046684	FOXN3	forkhead box N3 [Source:HGNC Symbol;Acc:1928]
Chr10	102221870	T	C	7	0.167	"INTRONIC, INTRONIC"	ENSBTAG00000046684	FOXN3	forkhead box N3 [Source:HGNC Symbol;Acc:1928]
Chr10	102259108	C	T	7	0.324	"INTRONIC, INTRONIC"	ENSBTAG00000046684	FOXN3	forkhead box N3 [Source:HGNC Symbol;Acc:1928]
Chr10	102298994	T	C	7	0.25	"INTRONIC, INTRONIC"	ENSBTAG00000046684	FOXN3	forkhead box N3 [Source:HGNC Symbol;Acc:1928]
Chr10	103223048	G	T	5	0.5	"INTRONIC, INTRONIC, INTRONIC"	ENSBTAG00000006392	TTC7B	tetratricopeptide repeat domain 7B [Source:HGNC Symbol;Acc:19858]
Chr10	103243566	C	T	4	0.5	"INTRONIC, INTRONIC, INTRONIC"	ENSBTAG00000006392	TTC7B	tetratricopeptide repeat domain 7B [Source:HGNC Symbol;Acc:19858]
Chr10	103243676	G	A	5	0.5	"INTRONIC, INTRONIC, INTRONIC"	ENSBTAG00000006392	TTC7B	tetratricopeptide repeat domain 7B [Source:HGNC Symbol;Acc:19858]
Chr10	103298946	A	G	7	0.484	"INTRONIC, INTRONIC, INTRONIC"	ENSBTAG00000006392	TTC7B	tetratricopeptide repeat domain 7B [Source:HGNC Symbol;Acc:19858]
Chr10	103299697	C	T	7	0.531	"INTRONIC, INTRONIC, INTRONIC"	ENSBTAG00000006392	TTC7B	tetratricopeptide repeat domain 7B [Source:HGNC Symbol;Acc:19858]
Chr10	103518048	T	C	6	0.265	INTRONIC	ENSBTAG00000010906	RPS6KA5	"ribosomal protein S6 kinase, 90kDa, polypeptide 5 [Source:HGNC Symbol;Acc:10434]"
Chr10	103550447	C	T	5	0.487	INTRONIC	ENSBTAG00000010906	RPS6KA5	"ribosomal protein S6 kinase, 90kDa, polypeptide 5 [Source:HGNC Symbol;Acc:10434]"
Chr10	103552828	A	G	7	0.285	INTRONIC	ENSBTAG00000010906	RPS6KA5	"ribosomal protein S6 kinase, 90kDa, polypeptide 5 [Source:HGNC Symbol;Acc:10434]"
Chr10	103586284	G	A	7	0.167	INTRONIC	ENSBTAG00000010906	RPS6KA5	"ribosomal protein S6 kinase, 90kDa, polypeptide 5 [Source:HGNC Symbol;Acc:10434]"
Chr10	103627121	T	C	24	0.333	INTRONIC	ENSBTAG00000010906	RPS6KA5	"ribosomal protein S6 kinase, 90kDa, polypeptide 5 [Source:HGNC Symbol;Acc:10434]"
Chr10	103879000	A	T	4	0.333	INTRONIC	ENSBTAG00000012545	CASC4_BOVIN	Protein CASC4 [Source:UniProtKB/Swiss-Prot;Acc:A2VE10]
Chr10	103944986	C	CA	6	0.571	NULL	ENSBTAG00000015385	CTDSPL2	"CTD (carboxy-terminal domain, RNA polymerase II, polypeptide A) small phosphatase like 2 [Source:HGNC Symbol;Acc:26936]"
Chr10	103953414	GT	G	8	0.636	NULL	ENSBTAG00000015385	CTDSPL2	"CTD (carboxy-terminal domain, RNA polymerase II, polypeptide A) small phosphatase like 2 [Source:HGNC Symbol;Acc:26936]"
Chr10	104035061	T	C	5	0.333	INTRONIC	ENSBTAG00000000362	SPG11	spastic paraplegia 11 (autosomal recessive) [Source:HGNC Symbol;Acc:11226]
Chr10	104055960	T	A	7	0.25	SYNONYMOUS_CODING	ENSBTAG00000000362	SPG11	spastic paraplegia 11 (autosomal recessive) [Source:HGNC Symbol;Acc:11226]
Chr10	104063318	C	T	6	0.4	INTRONIC	ENSBTAG00000000362	SPG11	spastic paraplegia 11 (autosomal recessive) [Source:HGNC Symbol;Acc:11226]
Chr10	104068910	G	C	7	0.4	INTRONIC	ENSBTAG00000000362	SPG11	spastic paraplegia 11 (autosomal recessive) [Source:HGNC Symbol;Acc:11226]
Chr10	104199997	T	C	9	0.333	INTRONIC	ENSBTAG00000007518	TRIM69	tripartite motif containing 69 [Source:HGNC Symbol;Acc:17857]
Chr10	104211875	C	G	4	0.5	INTRONIC	ENSBTAG00000007518	TRIM69	tripartite motif containing 69 [Source:HGNC Symbol;Acc:17857]
Chr10	104214210	G	A	7	0.2	INTRONIC	ENSBTAG00000007518	TRIM69	tripartite motif containing 69 [Source:HGNC Symbol;Acc:17857]
Chr10	104232452	A	C	7	0.406	INTRONIC	ENSBTAG00000005954	C10H15orf43	hypothetical protein LOC768019  [Source:RefSeq peptide;Acc:NP_001070546]
Chr10	104238581	A	AT	7	0.6	NULL	ENSBTAG00000005954	C10H15orf43	hypothetical protein LOC768019  [Source:RefSeq peptide;Acc:NP_001070546]
Chr10	104262912	C	T	11	0.605	INTRONIC	ENSBTAG00000005954	C10H15orf43	hypothetical protein LOC768019  [Source:RefSeq peptide;Acc:NP_001070546]
Chr11	27013	T	C	7	0.442	UPSTREAM	ENSBTAG00000038257	E1BBR2_BOVIN	Uncharacterized protein [Source:UniProtKB/TrEMBL;Acc:E1BBR2]
Chr11	85686	C	T	8	0.5	INTRONIC	ENSBTAG00000020646	ZC3H6	zinc finger CCCH-type containing 6 [Source:HGNC Symbol;Acc:24762]
Chr11	170741	G	A	5	0.25	INTRONIC	ENSBTAG00000015965	Q17QY2_BOVIN	zinc finger CCCH domain-containing protein 8  [Source:RefSeq peptide;Acc:NP_001068759]
Chr11	290484	C	T	5	0.5	"INTRONIC, DOWNSTREAM"	ENSBTAG00000012099	TMEM87B	
Chr11	534102	T	A	8	0.389	"INTRONIC, INTRONIC"	ENSBTAG00000027991	ANAPC1	anaphase promoting complex subunit 1 [Source:HGNC Symbol;Acc:19988]
Chr11	583298	A	G	8	0.582	"INTRONIC, INTRONIC"	ENSBTAG00000027991	ANAPC1	anaphase promoting complex subunit 1 [Source:HGNC Symbol;Acc:19988]
Chr11	584247	T	A	6	0.667	"INTRONIC, INTRONIC"	ENSBTAG00000027991	ANAPC1	anaphase promoting complex subunit 1 [Source:HGNC Symbol;Acc:19988]
Chr11	1167041	T	C	5	0.2	INTRONIC	ENSBTAG00000024105	Q2YDF0_BOVIN	BCL2-like 11 (apoptosis facilitator)  [Source:RefSeq peptide;Acc:NP_001068778]
Chr11	1343141	T	C	5	0.25	INTRONIC	ENSBTAG00000004297	ACOXL	acyl-CoA oxidase-like [Source:HGNC Symbol;Acc:25621]
Chr11	1354263	G	A	7	0.4	INTRONIC	ENSBTAG00000004297	ACOXL	acyl-CoA oxidase-like [Source:HGNC Symbol;Acc:25621]
Chr11	1392608	A	AT	11	0.667	NULL	ENSBTAG00000004297	ACOXL	acyl-CoA oxidase-like [Source:HGNC Symbol;Acc:25621]
Chr11	1400562	G	T	5	0.25	INTRONIC	ENSBTAG00000004297	ACOXL	acyl-CoA oxidase-like [Source:HGNC Symbol;Acc:25621]
Chr11	1573832	T	C	4	0.25	INTRONIC	ENSBTAG00000021181	A6QLW0_BOVIN	mitotic checkpoint serine/threonine-protein kinase BUB1  [Source:RefSeq peptide;Acc:NP_001095481]
Chr11	1618511	T	TC	6	0.556	NULL	ENSBTAG00000046419	C4IXV8_BOVIN	two pore channel 3  [Source:RefSeq peptide;Acc:NP_001155123]
Chr11	1910245	G	A	5	0.437	INTRONIC	ENSBTAG00000008241	RT05_BOVIN	"28S ribosomal protein S5, mitochondrial [Source:UniProtKB/Swiss-Prot;Acc:Q2KID9]"
Chr11	1956756	A	C	6	0.5	"INTRONIC, UPSTREAM, DOWNSTREAM"	ENSBTAG00000001949	ZNF2	zinc finger protein 2  [Source:RefSeq peptide;Acc:NP_001039911]
Chr11	2087892	C	A	8	0.8	INTRONIC	ENSBTAG00000017955	NULL	"Kv channel interacting protein 3, calsenilin [Source:HGNC Symbol;Acc:15523]"
Chr11	2093758	G	A	6	0.508	INTRONIC	ENSBTAG00000017955	NULL	"Kv channel interacting protein 3, calsenilin [Source:HGNC Symbol;Acc:15523]"
Chr11	2364030	C	T	6	0.25	INTRONIC	ENSBTAG00000000848	SNRNP200	small nuclear ribonucleoprotein 200kDa (U5) [Source:HGNC Symbol;Acc:30859]
Chr11	2636936	T	G	4	0.315	INTRONIC	ENSBTAG00000003963	NULL	
Chr11	2656514	T	C	8	0.2	"INTRONIC, DOWNSTREAM, INTRONIC"	ENSBTAG00000003975	LMA2L_BOVIN	VIP36-like protein [Source:UniProtKB/Swiss-Prot;Acc:Q2HJD1]
Chr11	2664155	GA	G	7	0.571	NULL	ENSBTAG00000003975	LMA2L_BOVIN	VIP36-like protein [Source:UniProtKB/Swiss-Prot;Acc:Q2HJD1]
Chr11	2722852	A	AT	9	0.536	NULL	ENSBTAG00000019213	CNNM4	cyclin M4 [Source:HGNC Symbol;Acc:105]
Chr11	2744654	A	G	10	0.4	INTRONIC	ENSBTAG00000010846	CNNM3	cyclin M3 [Source:HGNC Symbol;Acc:104]
Chr11	2867927	T	C	5	0.235	"INTRONIC, INTRONIC"	ENSBTAG00000006019	FAM178B	"family with sequence similarity 178, member B [Source:HGNC Symbol;Acc:28036]"
Chr11	3026118	T	A	4	0.315	INTRONIC	ENSBTAG00000005892	ZAP70	zeta-chain (TCR) associated protein kinase 70kDa [Source:HGNC Symbol;Acc:12858]
Chr11	3107581	C	T	4	0.333	INTRONIC	ENSBTAG00000006744	TMEM131	transmembrane protein 131 [Source:HGNC Symbol;Acc:30366]
Chr11	3145038	C	G	5	0.667	INTRONIC	ENSBTAG00000006744	TMEM131	transmembrane protein 131 [Source:HGNC Symbol;Acc:30366]
Chr11	3148851	T	TA	7	0.571	NULL	ENSBTAG00000006744	TMEM131	transmembrane protein 131 [Source:HGNC Symbol;Acc:30366]
Chr11	3153333	C	CT	8	0.571	NULL	ENSBTAG00000006744	TMEM131	transmembrane protein 131 [Source:HGNC Symbol;Acc:30366]
Chr11	3418111	T	TA	8	0.625	NULL	ENSBTAG00000034384	NULL	von Willebrand factor A domain containing 3B [Source:HGNC Symbol;Acc:28385]
Chr11	3581664	CA	C	9	0.538	NULL	ENSBTAG00000009834	CNGA3_BOVIN	Cyclic nucleotide-gated cation channel alpha-3 [Source:UniProtKB/Swiss-Prot;Acc:Q29441]
Chr11	3759060	A	G	7	0.5	3PRIME_UTR	ENSBTAG00000014873	COA5_BOVIN	Cytochrome c oxidase assembly factor 5 [Source:UniProtKB/Swiss-Prot;Acc:Q3ZCK8]
Chr11	3762580	C	T	5	0.5	INTRONIC	ENSBTAG00000014873	COA5_BOVIN	Cytochrome c oxidase assembly factor 5 [Source:UniProtKB/Swiss-Prot;Acc:Q3ZCK8]
Chr11	3767937	C	T	7	0.333	INTRONIC	ENSBTAG00000014873	COA5_BOVIN	Cytochrome c oxidase assembly factor 5 [Source:UniProtKB/Swiss-Prot;Acc:Q3ZCK8]
Chr11	3770144	C	T	7	0.4	INTRONIC	ENSBTAG00000014873	COA5_BOVIN	Cytochrome c oxidase assembly factor 5 [Source:UniProtKB/Swiss-Prot;Acc:Q3ZCK8]
Chr11	3791471	T	C	6	0.5	"UPSTREAM, INTRONIC"	ENSBTAG00000014873	COA5_BOVIN	Cytochrome c oxidase assembly factor 5 [Source:UniProtKB/Swiss-Prot;Acc:Q3ZCK8]
Chr11	3803100	A	G	4	0.333	DOWNSTREAM	ENSBTAG00000014877	UNC50	protein unc-50 homolog  [Source:RefSeq peptide;Acc:NP_001014921]
Chr11	3803277	C	T	5	0.5	DOWNSTREAM	ENSBTAG00000014877	UNC50	protein unc-50 homolog  [Source:RefSeq peptide;Acc:NP_001014921]
Chr11	3818477	A	T	8	0.5	INTRONIC	ENSBTAG00000010388	MGAT4A	"alpha-1,3-mannosyl-glycoprotein 4-beta-N-acetylglucosaminyltransferase A  [Source:RefSeq peptide;Acc:NP_803486]"
Chr11	3876895	G	A	4	0.5	INTRONIC	ENSBTAG00000010388	MGAT4A	"alpha-1,3-mannosyl-glycoprotein 4-beta-N-acetylglucosaminyltransferase A  [Source:RefSeq peptide;Acc:NP_803486]"
Chr11	3918033	C	CA	28	0.83	NULL	ENSBTAG00000010388	MGAT4A	"alpha-1,3-mannosyl-glycoprotein 4-beta-N-acetylglucosaminyltransferase A  [Source:RefSeq peptide;Acc:NP_803486]"
Chr11	4185862	C	T	5	0.5	INTRONIC	ENSBTAG00000018991	TSGA10	"testis specific, 10 [Source:HGNC Symbol;Acc:14927]"
Chr11	4186418	A	T	9	0.55	INTRONIC	ENSBTAG00000018991	TSGA10	"testis specific, 10 [Source:HGNC Symbol;Acc:14927]"
Chr11	4190333	A	G	4	0.333	INTRONIC	ENSBTAG00000018991	TSGA10	"testis specific, 10 [Source:HGNC Symbol;Acc:14927]"
Chr11	4211344	C	T	6	0.333	INTRONIC	ENSBTAG00000018991	TSGA10	"testis specific, 10 [Source:HGNC Symbol;Acc:14927]"
Chr11	4228790	T	C	6	0.667	INTRONIC	ENSBTAG00000018991	TSGA10	"testis specific, 10 [Source:HGNC Symbol;Acc:14927]"
Chr11	4231761	G	C	12	0.167	INTRONIC	ENSBTAG00000018991	TSGA10	"testis specific, 10 [Source:HGNC Symbol;Acc:14927]"
Chr11	4457236	A	AT	9	0.556	NULL	ENSBTAG00000034255	EIF5B	eukaryotic translation initiation factor 5B  [Source:RefSeq peptide;Acc:NP_001033242]
Chr11	4502335	A	G	5	0.235	"DOWNSTREAM, DOWNSTREAM"	ENSBTAG00000043999	REV1	REV1 homolog (S. cerevisiae) [Source:HGNC Symbol;Acc:14060]
Chr11	4517010	T	C	5	0.5	INTRONIC	ENSBTAG00000043999	REV1	REV1 homolog (S. cerevisiae) [Source:HGNC Symbol;Acc:14060]
Chr11	4539578	G	T	6	0.5	INTRONIC	ENSBTAG00000043999	REV1	REV1 homolog (S. cerevisiae) [Source:HGNC Symbol;Acc:14060]
Chr11	4562053	T	C	13	0.2	INTRONIC	ENSBTAG00000043999	REV1	REV1 homolog (S. cerevisiae) [Source:HGNC Symbol;Acc:14060]
Chr11	4568927	G	T	8	0.25	INTRONIC	ENSBTAG00000043999	REV1	REV1 homolog (S. cerevisiae) [Source:HGNC Symbol;Acc:14060]
Chr11	4578357	C	T	6	0.25	INTRONIC	ENSBTAG00000043999	REV1	REV1 homolog (S. cerevisiae) [Source:HGNC Symbol;Acc:14060]
Chr11	5921407	C	T	5	0.485	INTRONIC	ENSBTAG00000019697	A4IFH3_BOVIN	neuronal PAS domain-containing protein 2  [Source:RefSeq peptide;Acc:NP_001077232]
Chr11	5971756	T	G	5	0.487	INTRONIC	ENSBTAG00000019697	A4IFH3_BOVIN	neuronal PAS domain-containing protein 2  [Source:RefSeq peptide;Acc:NP_001077232]
Chr11	6024314	T	C	6	0.5	INTRONIC	ENSBTAG00000025898	TBC1D8	"TBC1 domain family, member 8 (with GRAM domain) [Source:HGNC Symbol;Acc:17791]"
Chr11	6289996	C	T	6	0.5	INTRONIC	ENSBTAG00000021161	CREG2	cellular repressor of E1A-stimulated genes 2 [Source:HGNC Symbol;Acc:14272]
Chr11	6291090	A	G	4	0.333	INTRONIC	ENSBTAG00000021161	CREG2	cellular repressor of E1A-stimulated genes 2 [Source:HGNC Symbol;Acc:14272]
Chr11	6736153	A	G	5	0.5	INTRONIC	ENSBTAG00000006343	Q2KIE7_BOVIN	interleukin-1 receptor type 2  [Source:RefSeq peptide;Acc:NP_001039675]
Chr11	7167879	C	A	6	0.387	INTRONIC	ENSBTAG00000001034	NULL	interleukin 18 receptor 1 [Source:HGNC Symbol;Acc:5988]
Chr11	7273436	C	G	4	0.5	INTRONIC	ENSBTAG00000024075	SLC9A4	"solute carrier family 9 (sodium/hydrogen exchanger), member 4 [Source:HGNC Symbol;Acc:11077]"
Chr11	7328414	C	T	5	0.25	INTRONIC	ENSBTAG00000001706	E1BB11_BOVIN	Sodium/hydrogen exchanger [Source:UniProtKB/TrEMBL;Acc:E1BB11]
Chr11	7361336	G	A	5	0.25	INTRONIC	ENSBTAG00000001706	E1BB11_BOVIN	Sodium/hydrogen exchanger [Source:UniProtKB/TrEMBL;Acc:E1BB11]
Chr11	7363245	T	G	5	0.5	INTRONIC	ENSBTAG00000001706	E1BB11_BOVIN	Sodium/hydrogen exchanger [Source:UniProtKB/TrEMBL;Acc:E1BB11]
Chr11	7386881	T	A	7	0.5	INTRONIC	ENSBTAG00000001706	E1BB11_BOVIN	Sodium/hydrogen exchanger [Source:UniProtKB/TrEMBL;Acc:E1BB11]
Chr11	7455687	G	A	6	0.167	INTRONIC	ENSBTAG00000038462	TM182_BOVIN	Transmembrane protein 182 [Source:UniProtKB/Swiss-Prot;Acc:A4IF75]
Chr11	7804169	A	G	6	0.4	DOWNSTREAM	ENSBTAG00000042285	U6	U6 spliceosomal RNA  [Source:RFAM;Acc:RF00026]
Chr11	9249837	C	CT	7	0.538	NULL	ENSBTAG00000012332	ASHWN_BOVIN	Ashwin [Source:UniProtKB/Swiss-Prot;Acc:A2VDP0]
Chr11	9291447	C	T	5	0.5	INTRONIC	ENSBTAG00000001086	FHL2_BOVIN	Four and a half LIM domains protein 2 [Source:UniProtKB/Swiss-Prot;Acc:Q2KI95]
Chr11	9472985	T	C	4	0.333	INTRONIC	ENSBTAG00000015575	Q9BEG7_BOVIN	Tachikinin receptor 1 [Source:UniProtKB/TrEMBL;Acc:Q9BEG7]
Chr11	9496354	G	A	5	0.5	INTRONIC	ENSBTAG00000015575	Q9BEG7_BOVIN	Tachikinin receptor 1 [Source:UniProtKB/TrEMBL;Acc:Q9BEG7]
Chr11	9504190	G	T	5	0.5	INTRONIC	ENSBTAG00000015575	Q9BEG7_BOVIN	Tachikinin receptor 1 [Source:UniProtKB/TrEMBL;Acc:Q9BEG7]
Chr11	9544291	T	C	5	0.2	INTRONIC	ENSBTAG00000015575	Q9BEG7_BOVIN	Tachikinin receptor 1 [Source:UniProtKB/TrEMBL;Acc:Q9BEG7]
Chr11	9551629	G	C	5	0.333	INTRONIC	ENSBTAG00000015575	Q9BEG7_BOVIN	Tachikinin receptor 1 [Source:UniProtKB/TrEMBL;Acc:Q9BEG7]
Chr11	9572539	AT	A	9	0.625	NULL	ENSBTAG00000015575	Q9BEG7_BOVIN	Tachikinin receptor 1 [Source:UniProtKB/TrEMBL;Acc:Q9BEG7]
Chr11	9616760	A	T	4	0.5	INTRONIC	ENSBTAG00000015575	Q9BEG7_BOVIN	Tachikinin receptor 1 [Source:UniProtKB/TrEMBL;Acc:Q9BEG7]
Chr11	9618008	T	C	7	0.531	INTRONIC	ENSBTAG00000015575	Q9BEG7_BOVIN	Tachikinin receptor 1 [Source:UniProtKB/TrEMBL;Acc:Q9BEG7]
Chr11	9980086	G	A	5	0.2	INTRONIC	ENSBTAG00000006988	C2orf65	chromosome 2 open reading frame 65 [Source:HGNC Symbol;Acc:25183]
Chr11	10142681	G	A	6	0.376	"DOWNSTREAM, DOWNSTREAM, 3PRIME_UTR"	ENSBTAG00000016599	RM53_BOVIN	"39S ribosomal protein L53, mitochondrial [Source:UniProtKB/Swiss-Prot;Acc:Q2HJF1]"
Chr11	10295443	C	T	10	0.694	"INTRONIC, UPSTREAM"	ENSBTAG00000004884	SLC4A5	"solute carrier family 4, sodium bicarbonate cotransporter, member 5 [Source:HGNC Symbol;Acc:18168]"
Chr11	10351350	T	C	4	0.333	INTRONIC	ENSBTAG00000004884	SLC4A5	"solute carrier family 4, sodium bicarbonate cotransporter, member 5 [Source:HGNC Symbol;Acc:18168]"
Chr11	10360834	T	C	6	0.2	INTRONIC	ENSBTAG00000004884	SLC4A5	"solute carrier family 4, sodium bicarbonate cotransporter, member 5 [Source:HGNC Symbol;Acc:18168]"
Chr11	10379277	G	A	7	0.5	INTRONIC	ENSBTAG00000004884	SLC4A5	"solute carrier family 4, sodium bicarbonate cotransporter, member 5 [Source:HGNC Symbol;Acc:18168]"
Chr11	10413415	G	A	6	0.5	INTRONIC	ENSBTAG00000004881	MTDC_BOVIN	"Bifunctional methylenetetrahydrofolate dehydrogenase/cyclohydrolase, mitochondrialNAD-dependent methylenetetrahydrofolate dehydrogenaseMethenyltetrahydrofolate cyclohydrolase [Source:UniProtKB/Swiss-Prot;Acc:Q0P5C2]"
Chr11	10463757	AG	A	7	0.667	NULL	ENSBTAG00000006259	Q0VCJ5_BOVIN	mps one binder kinase activator-like 1B  [Source:RefSeq peptide;Acc:NP_001069806]
Chr11	10551844	G	A	7	0.286	INTRONIC	ENSBTAG00000022381	TET3	tet methylcytosine dioxygenase 3 [Source:HGNC Symbol;Acc:28313]
Chr11	10567269	C	T	4	0.5	INTRONIC	ENSBTAG00000022381	TET3	tet methylcytosine dioxygenase 3 [Source:HGNC Symbol;Acc:28313]
Chr11	10572796	C	G	8	0.667	INTRONIC	ENSBTAG00000022381	TET3	tet methylcytosine dioxygenase 3 [Source:HGNC Symbol;Acc:28313]
Chr11	10572810	C	A	10	0.532	INTRONIC	ENSBTAG00000022381	TET3	tet methylcytosine dioxygenase 3 [Source:HGNC Symbol;Acc:28313]
Chr11	10592745	A	G	5	0.485	INTRONIC	ENSBTAG00000022381	TET3	tet methylcytosine dioxygenase 3 [Source:HGNC Symbol;Acc:28313]
Chr11	10721729	G	A	5	0.2	INTRONIC	ENSBTAG00000015441	ACTG2	"actin, gamma 2, smooth muscle, enteric [Source:HGNC Symbol;Acc:145]"
Chr11	10861196	G	A	4	0.333	"UPSTREAM, UPSTREAM, DOWNSTREAM"	ENSBTAG00000044622	bta-mir-2295	bta-mir-2295 [Source:miRBase;Acc:MI0011305]
Chr11	10863425	G	A	6	0.333	"INTRONIC, UPSTREAM"	ENSBTAG00000011176	E1BN75_BOVIN	Uncharacterized protein [Source:UniProtKB/TrEMBL;Acc:E1BN75]
Chr11	10895506	C	T	5	0.333	INTRONIC	ENSBTAG00000011172	ALMS1	Alstrom syndrome 1 [Source:HGNC Symbol;Acc:428]
Chr11	10935442	A	G	7	0.303	INTRONIC	ENSBTAG00000011172	ALMS1	Alstrom syndrome 1 [Source:HGNC Symbol;Acc:428]
Chr11	10937063	T	C	8	0.2	INTRONIC	ENSBTAG00000011172	ALMS1	Alstrom syndrome 1 [Source:HGNC Symbol;Acc:428]
Chr11	10939938	C	T	4	0.5	INTRONIC	ENSBTAG00000011172	ALMS1	Alstrom syndrome 1 [Source:HGNC Symbol;Acc:428]
Chr11	10968021	G	A	8	0.277	INTRONIC	ENSBTAG00000011172	ALMS1	Alstrom syndrome 1 [Source:HGNC Symbol;Acc:428]
Chr11	10976879	A	G	6	0.333	INTRONIC	ENSBTAG00000011172	ALMS1	Alstrom syndrome 1 [Source:HGNC Symbol;Acc:428]
Chr11	11003862	G	A	9	0.5	INTRONIC	ENSBTAG00000011172	ALMS1	Alstrom syndrome 1 [Source:HGNC Symbol;Acc:428]
Chr11	11036455	T	C	6	0.387	INTRONIC	ENSBTAG00000011172	ALMS1	Alstrom syndrome 1 [Source:HGNC Symbol;Acc:428]
Chr11	11186925	G	A	8	0.5	INTRONIC	ENSBTAG00000012756	TCPH_BOVIN	T-complex protein 1 subunit eta [Source:UniProtKB/Swiss-Prot;Acc:Q2NKZ1]
Chr11	11326982	G	A	11	0.5	INTRONIC	ENSBTAG00000006162	RAB11FIP5	RAB11 family interacting protein 5 (class I) [Source:HGNC Symbol;Acc:24845]
Chr11	11414133	A	G	13	0.4	INTRONIC	ENSBTAG00000018555	SFXN5	sideroflexin-5  [Source:RefSeq peptide;Acc:NP_001069382]
Chr11	11458045	G	A	4	0.315	INTRONIC	ENSBTAG00000018555	SFXN5	sideroflexin-5  [Source:RefSeq peptide;Acc:NP_001069382]
Chr11	11540910	C	T	4	0.5	3PRIME_UTR	ENSBTAG00000021961	SPR	sepiapterin reductase  [Source:RefSeq peptide;Acc:NP_001069471]
Chr11	11626182	G	A	11	0.429	INTRONIC	ENSBTAG00000020799	EXOC6B	SEC15-like 2  [Source:RefSeq peptide;Acc:NP_001069884]
Chr11	11653539	C	CT	9	0.667	NULL	ENSBTAG00000020799	EXOC6B	SEC15-like 2  [Source:RefSeq peptide;Acc:NP_001069884]
Chr11	11672927	A	G	4	0.333	INTRONIC	ENSBTAG00000020799	EXOC6B	SEC15-like 2  [Source:RefSeq peptide;Acc:NP_001069884]
Chr11	11691840	G	C	5	0.5	INTRONIC	ENSBTAG00000020799	EXOC6B	SEC15-like 2  [Source:RefSeq peptide;Acc:NP_001069884]
Chr11	11748432	G	C	6	0.333	INTRONIC	ENSBTAG00000020799	EXOC6B	SEC15-like 2  [Source:RefSeq peptide;Acc:NP_001069884]
Chr11	11752145	G	A	7	0.5	INTRONIC	ENSBTAG00000020799	EXOC6B	SEC15-like 2  [Source:RefSeq peptide;Acc:NP_001069884]
Chr11	11787592	G	C	6	0.4	INTRONIC	ENSBTAG00000020799	EXOC6B	SEC15-like 2  [Source:RefSeq peptide;Acc:NP_001069884]
Chr11	11797973	G	A	8	0.5	INTRONIC	ENSBTAG00000020799	EXOC6B	SEC15-like 2  [Source:RefSeq peptide;Acc:NP_001069884]
Chr11	11800518	C	T	7	0.5	INTRONIC	ENSBTAG00000020799	EXOC6B	SEC15-like 2  [Source:RefSeq peptide;Acc:NP_001069884]
Chr11	11844636	C	T	4	0.25	INTRONIC	ENSBTAG00000020799	EXOC6B	SEC15-like 2  [Source:RefSeq peptide;Acc:NP_001069884]
Chr11	11940265	C	G	9	0.6	INTRONIC	ENSBTAG00000020799	EXOC6B	SEC15-like 2  [Source:RefSeq peptide;Acc:NP_001069884]
Chr11	12051082	G	A	9	0.319	INTRONIC	ENSBTAG00000020799	EXOC6B	SEC15-like 2  [Source:RefSeq peptide;Acc:NP_001069884]
Chr11	12056290	T	C	8	0.286	INTRONIC	ENSBTAG00000020799	EXOC6B	SEC15-like 2  [Source:RefSeq peptide;Acc:NP_001069884]
Chr11	12096007	G	C	4	0.5	INTRONIC	ENSBTAG00000020799	EXOC6B	SEC15-like 2  [Source:RefSeq peptide;Acc:NP_001069884]
Chr11	12106181	G	A	8	0.667	INTRONIC	ENSBTAG00000020799	EXOC6B	SEC15-like 2  [Source:RefSeq peptide;Acc:NP_001069884]
Chr11	12127336	C	T	10	0.75	INTRONIC	ENSBTAG00000020799	EXOC6B	SEC15-like 2  [Source:RefSeq peptide;Acc:NP_001069884]
Chr11	12216736	G	A	5	0.25	INTRONIC	ENSBTAG00000020799	EXOC6B	SEC15-like 2  [Source:RefSeq peptide;Acc:NP_001069884]
Chr11	12240954	T	C	5	0.5	INTRONIC	ENSBTAG00000020799	EXOC6B	SEC15-like 2  [Source:RefSeq peptide;Acc:NP_001069884]
Chr11	12268693	A	G	9	0.572	INTRONIC	ENSBTAG00000020799	EXOC6B	SEC15-like 2  [Source:RefSeq peptide;Acc:NP_001069884]
Chr11	12286591	G	A	7	0.167	INTRONIC	ENSBTAG00000020799	EXOC6B	SEC15-like 2  [Source:RefSeq peptide;Acc:NP_001069884]
Chr11	12923640	G	A	5	0.25	INTRONIC	ENSBTAG00000013290	DYSF	dysferlin  [Source:RefSeq peptide;Acc:NP_001095960]
Chr11	12959428	C	T	5	0.405	INTRONIC	ENSBTAG00000013290	DYSF	dysferlin  [Source:RefSeq peptide;Acc:NP_001095960]
Chr11	13107560	T	A	6	0.25	INTRONIC	ENSBTAG00000013290	DYSF	dysferlin  [Source:RefSeq peptide;Acc:NP_001095960]
Chr11	13222444	C	T	4	0.5	INTRONIC	ENSBTAG00000009242	ZNF638	zinc finger protein 638 [Source:HGNC Symbol;Acc:17894]
Chr11	13512670	C	T	10	0.833	INTRONIC	ENSBTAG00000010605	E1BBM6_BOVIN	Uncharacterized protein [Source:UniProtKB/TrEMBL;Acc:E1BBM6]
Chr11	13587821	A	G	4	0.5	INTRONIC	ENSBTAG00000004560	CLEC4F	"C-type lectin domain family 4, member F [Source:HGNC Symbol;Acc:25357]"
Chr11	13619245	A	G	5	0.667	DOWNSTREAM	ENSBTAG00000008905	B2D2I8_BOVIN	Folliculogenesis specific basic helix-loop-helix [Source:UniProtKB/TrEMBL;Acc:B2D2I8]
Chr11	13730132	A	C	8	0.167	INTRONIC	ENSBTAG00000009076	ADD2	beta-adducin  [Source:RefSeq peptide;Acc:NP_001092479]
Chr11	13732920	T	C	6	0.333	INTRONIC	ENSBTAG00000009076	ADD2	beta-adducin  [Source:RefSeq peptide;Acc:NP_001092479]
Chr11	13733053	C	A	5	0.333	INTRONIC	ENSBTAG00000009076	ADD2	beta-adducin  [Source:RefSeq peptide;Acc:NP_001092479]
Chr11	13985299	G	A	4	0.5	DOWNSTREAM	ENSBTAG00000000783	TGFA	"transforming growth factor, alpha [Source:HGNC Symbol;Acc:11765]"
Chr11	14217508	A	C	5	0.25	"INTRONIC, INTRONIC"	ENSBTAG00000012519	XDH	xanthine dehydrogenase/oxidase  [Source:RefSeq peptide;Acc:NP_776397]
Chr11	14270388	G	A	5	0.25	INTRONIC	ENSBTAG00000012519	XDH	xanthine dehydrogenase/oxidase  [Source:RefSeq peptide;Acc:NP_776397]
Chr11	14282572	T	TG	7	0.571	NULL	ENSBTAG00000012519	XDH	xanthine dehydrogenase/oxidase  [Source:RefSeq peptide;Acc:NP_776397]
Chr11	14359797	T	C	16	0.799	INTRONIC	ENSBTAG00000003108	NULL	Uncharacterized protein [Source:UniProtKB/TrEMBL;Acc:E1BJY8]
Chr11	14577594	T	C	9	0.5	INTRONIC	ENSBTAG00000007734	MEMO1	protein MEMO1  [Source:RefSeq peptide;Acc:NP_001069863]
Chr11	14596639	G	A	6	0.4	INTRONIC	ENSBTAG00000007734	MEMO1	protein MEMO1  [Source:RefSeq peptide;Acc:NP_001069863]
Chr11	14626709	C	T	8	0.503	INTRONIC	ENSBTAG00000007734	MEMO1	protein MEMO1  [Source:RefSeq peptide;Acc:NP_001069863]
Chr11	14748148	C	A	7	0.143	INTRONIC	ENSBTAG00000021694	SPAST_BOVIN	Spastin [Source:UniProtKB/Swiss-Prot;Acc:A2VDN5]
Chr11	14815253	T	C	8	0.5	INTRONIC	ENSBTAG00000010898	ZNT6_BOVIN	Zinc transporter 6 [Source:UniProtKB/Swiss-Prot;Acc:Q0VC54]
Chr11	14859038	C	T	12	0.428	INTRONIC	ENSBTAG00000008223	NLRC4	"NLR family, CARD domain containing 4 [Source:HGNC Symbol;Acc:16412]"
Chr11	14872911	T	C	4	0.5	INTRONIC	ENSBTAG00000008223	NLRC4	"NLR family, CARD domain containing 4 [Source:HGNC Symbol;Acc:16412]"
Chr11	14923241	C	T	5	0.5	SYNONYMOUS_CODING	ENSBTAG00000033041	YIPF4	"Yip1 domain family, member 4 [Source:HGNC Symbol;Acc:28145]"
Chr11	14986626	A	G	4	0.333	INTRONIC	ENSBTAG00000027932	NULL	baculoviral IAP repeat containing 6 [Source:HGNC Symbol;Acc:13516]
Chr11	14992845	C	CT	7	0.571	NULL	ENSBTAG00000027932	NULL	baculoviral IAP repeat containing 6 [Source:HGNC Symbol;Acc:13516]
Chr11	15022902	G	A	7	0.5	INTRONIC	ENSBTAG00000027932	NULL	baculoviral IAP repeat containing 6 [Source:HGNC Symbol;Acc:13516]
Chr11	15111959	A	G	7	0.75	SYNONYMOUS_CODING	ENSBTAG00000027932	NULL	baculoviral IAP repeat containing 6 [Source:HGNC Symbol;Acc:13516]
Chr11	15135942	G	A	4	0.315	INTRONIC	ENSBTAG00000027932	NULL	baculoviral IAP repeat containing 6 [Source:HGNC Symbol;Acc:13516]
Chr11	15191714	G	GT	8	0.556	NULL	ENSBTAG00000027932	NULL	baculoviral IAP repeat containing 6 [Source:HGNC Symbol;Acc:13516]
Chr11	15243353	T	A	6	0.5	INTRONIC	ENSBTAG00000033010	TTC27	tetratricopeptide repeat protein 27  [Source:RefSeq peptide;Acc:NP_001069330]
Chr11	15256174	C	G	4	0.25	INTRONIC	ENSBTAG00000033010	TTC27	tetratricopeptide repeat protein 27  [Source:RefSeq peptide;Acc:NP_001069330]
Chr11	15308337	T	G	4	0.315	INTRONIC	ENSBTAG00000033010	TTC27	tetratricopeptide repeat protein 27  [Source:RefSeq peptide;Acc:NP_001069330]
Chr11	15321983	C	T	6	0.667	INTRONIC	ENSBTAG00000033010	TTC27	tetratricopeptide repeat protein 27  [Source:RefSeq peptide;Acc:NP_001069330]
Chr11	15324836	A	C	5	0.4	INTRONIC	ENSBTAG00000033010	TTC27	tetratricopeptide repeat protein 27  [Source:RefSeq peptide;Acc:NP_001069330]
Chr11	15345263	G	T	12	0.167	INTRONIC	ENSBTAG00000033010	TTC27	tetratricopeptide repeat protein 27  [Source:RefSeq peptide;Acc:NP_001069330]
Chr11	15495546	A	G	4	0.315	INTRONIC	ENSBTAG00000019839	LTBP1	latent-transforming growth factor beta-binding protein 1  [Source:RefSeq peptide;Acc:NP_001096561]
Chr11	15505207	T	C	5	0.5	"INTRONIC, UPSTREAM"	ENSBTAG00000019839	LTBP1	latent-transforming growth factor beta-binding protein 1  [Source:RefSeq peptide;Acc:NP_001096561]
Chr11	15508813	G	A	8	0.25	INTRONIC	ENSBTAG00000019839	LTBP1	latent-transforming growth factor beta-binding protein 1  [Source:RefSeq peptide;Acc:NP_001096561]
Chr11	15524047	T	C	5	0.5	INTRONIC	ENSBTAG00000019839	LTBP1	latent-transforming growth factor beta-binding protein 1  [Source:RefSeq peptide;Acc:NP_001096561]
Chr11	15536296	A	G	8	0.333	INTRONIC	ENSBTAG00000019839	LTBP1	latent-transforming growth factor beta-binding protein 1  [Source:RefSeq peptide;Acc:NP_001096561]
Chr11	15548258	T	G	5	0.5	INTRONIC	ENSBTAG00000019839	LTBP1	latent-transforming growth factor beta-binding protein 1  [Source:RefSeq peptide;Acc:NP_001096561]
Chr11	15565174	C	CA	6	0.571	NULL	ENSBTAG00000019839	LTBP1	latent-transforming growth factor beta-binding protein 1  [Source:RefSeq peptide;Acc:NP_001096561]
Chr11	15585532	C	G	6	0.4	INTRONIC	ENSBTAG00000019839	LTBP1	latent-transforming growth factor beta-binding protein 1  [Source:RefSeq peptide;Acc:NP_001096561]
Chr11	15606494	G	A	4	0.333	INTRONIC	ENSBTAG00000019839	LTBP1	latent-transforming growth factor beta-binding protein 1  [Source:RefSeq peptide;Acc:NP_001096561]
Chr11	15618816	G	A	7	0.2	INTRONIC	ENSBTAG00000019839	LTBP1	latent-transforming growth factor beta-binding protein 1  [Source:RefSeq peptide;Acc:NP_001096561]
Chr11	15670951	A	G	6	0.5	INTRONIC	ENSBTAG00000019839	LTBP1	latent-transforming growth factor beta-binding protein 1  [Source:RefSeq peptide;Acc:NP_001096561]
Chr11	15683023	A	G	4	0.5	"INTRONIC, INTRONIC"	ENSBTAG00000019839	LTBP1	latent-transforming growth factor beta-binding protein 1  [Source:RefSeq peptide;Acc:NP_001096561]
Chr11	15691241	G	A	7	0.75	"INTRONIC, INTRONIC"	ENSBTAG00000019839	LTBP1	latent-transforming growth factor beta-binding protein 1  [Source:RefSeq peptide;Acc:NP_001096561]
Chr11	15727059	G	A	7	0.43	"INTRONIC, INTRONIC"	ENSBTAG00000019839	LTBP1	latent-transforming growth factor beta-binding protein 1  [Source:RefSeq peptide;Acc:NP_001096561]
Chr11	15759046	T	C	8	0.143	"INTRONIC, INTRONIC"	ENSBTAG00000019839	LTBP1	latent-transforming growth factor beta-binding protein 1  [Source:RefSeq peptide;Acc:NP_001096561]
Chr11	15791960	C	T	9	0.5	"INTRONIC, INTRONIC"	ENSBTAG00000019839	LTBP1	latent-transforming growth factor beta-binding protein 1  [Source:RefSeq peptide;Acc:NP_001096561]
Chr11	15797542	C	A	5	0.25	"INTRONIC, INTRONIC"	ENSBTAG00000019839	LTBP1	latent-transforming growth factor beta-binding protein 1  [Source:RefSeq peptide;Acc:NP_001096561]
Chr11	15808281	T	A	5	0.25	"INTRONIC, INTRONIC"	ENSBTAG00000019839	LTBP1	latent-transforming growth factor beta-binding protein 1  [Source:RefSeq peptide;Acc:NP_001096561]
Chr11	15834404	T	C	7	0.573	"INTRONIC, INTRONIC"	ENSBTAG00000019839	LTBP1	latent-transforming growth factor beta-binding protein 1  [Source:RefSeq peptide;Acc:NP_001096561]
Chr11	15854765	T	C	4	0.333	"INTRONIC, INTRONIC"	ENSBTAG00000019839	LTBP1	latent-transforming growth factor beta-binding protein 1  [Source:RefSeq peptide;Acc:NP_001096561]
Chr11	15856638	C	T	5	0.25	"SPLICE_SITE, INTRONIC, SPLICE_SITE, INTRONIC"	ENSBTAG00000019839	LTBP1	latent-transforming growth factor beta-binding protein 1  [Source:RefSeq peptide;Acc:NP_001096561]
Chr11	15861395	A	AT	8	0.556	NULL	ENSBTAG00000019839	LTBP1	latent-transforming growth factor beta-binding protein 1  [Source:RefSeq peptide;Acc:NP_001096561]
Chr11	16088732	C	A	4	0.5	"DOWNSTREAM, INTRONIC"	ENSBTAG00000008006	Q0VD52_BOVIN	ras guanyl-releasing protein 3  [Source:RefSeq peptide;Acc:NP_001069316]
Chr11	16095875	C	CA	7	0.6	NULL	ENSBTAG00000008006	Q0VD52_BOVIN	ras guanyl-releasing protein 3  [Source:RefSeq peptide;Acc:NP_001069316]
Chr11	16099080	AT	A	10	0.556	NULL	ENSBTAG00000008006	Q0VD52_BOVIN	ras guanyl-releasing protein 3  [Source:RefSeq peptide;Acc:NP_001069316]
Chr11	18857229	A	C	5	0.667	INTRONIC	ENSBTAG00000009020	NULL	cysteine rich transmembrane BMP regulator 1 (chordin-like) [Source:HGNC Symbol;Acc:2359]
Chr11	18879223	T	C	5	0.5	INTRONIC	ENSBTAG00000009020	NULL	cysteine rich transmembrane BMP regulator 1 (chordin-like) [Source:HGNC Symbol;Acc:2359]
Chr11	18897599	A	G	5	0.405	INTRONIC	ENSBTAG00000009020	NULL	cysteine rich transmembrane BMP regulator 1 (chordin-like) [Source:HGNC Symbol;Acc:2359]
Chr11	18921901	A	G	9	0.556	INTRONIC	ENSBTAG00000009020	NULL	cysteine rich transmembrane BMP regulator 1 (chordin-like) [Source:HGNC Symbol;Acc:2359]
Chr11	18961585	C	T	4	0.315	INTRONIC	ENSBTAG00000009020	NULL	cysteine rich transmembrane BMP regulator 1 (chordin-like) [Source:HGNC Symbol;Acc:2359]
Chr11	19000165	CA	C	6	0.6	NULL	ENSBTAG00000009020	NULL	cysteine rich transmembrane BMP regulator 1 (chordin-like) [Source:HGNC Symbol;Acc:2359]
Chr11	19211929	A	C	8	0.25	INTRONIC	ENSBTAG00000024980	VIT	vitrin precursor  [Source:RefSeq peptide;Acc:NP_776396]
Chr11	19233939	AC	A	9	0.571	NULL	ENSBTAG00000024980	VIT	vitrin precursor  [Source:RefSeq peptide;Acc:NP_776396]
Chr11	19285133	C	A	5	0.25	INTRONIC	ENSBTAG00000024980	VIT	vitrin precursor  [Source:RefSeq peptide;Acc:NP_776396]
Chr11	19291834	A	G	7	0.25	INTRONIC	ENSBTAG00000024980	VIT	vitrin precursor  [Source:RefSeq peptide;Acc:NP_776396]
Chr11	19348560	C	A	4	0.25	INTRONIC	ENSBTAG00000018590	STRN	"striatin, calmodulin binding protein [Source:HGNC Symbol;Acc:11424]"
Chr11	19378441	TG	T	7	0.545	NULL	ENSBTAG00000018590	STRN	"striatin, calmodulin binding protein [Source:HGNC Symbol;Acc:11424]"
Chr11	19383970	T	A	9	0.25	INTRONIC	ENSBTAG00000018590	STRN	"striatin, calmodulin binding protein [Source:HGNC Symbol;Acc:11424]"
Chr11	19396567	C	T	9	0.495	INTRONIC	ENSBTAG00000018590	STRN	"striatin, calmodulin binding protein [Source:HGNC Symbol;Acc:11424]"
Chr11	19405286	C	A	12	0.75	INTRONIC	ENSBTAG00000018590	STRN	"striatin, calmodulin binding protein [Source:HGNC Symbol;Acc:11424]"
Chr11	19423130	C	G	9	0.605	INTRONIC	ENSBTAG00000018590	STRN	"striatin, calmodulin binding protein [Source:HGNC Symbol;Acc:11424]"
Chr11	19520703	T	C	7	0.25	INTRONIC	ENSBTAG00000014310	HEATR5B	HEAT repeat containing 5B [Source:HGNC Symbol;Acc:29273]
Chr11	19521704	C	T	6	0.5	INTRONIC	ENSBTAG00000014310	HEATR5B	HEAT repeat containing 5B [Source:HGNC Symbol;Acc:29273]
Chr11	19598739	C	T	6	0.2	INTRONIC	ENSBTAG00000008703	A0JNE6_BOVIN	"interferon-induced, double-stranded RNA-activated protein kinase  [Source:RefSeq peptide;Acc:NP_835210]"
Chr11	19628835	A	G	4	0.5	DOWNSTREAM	ENSBTAG00000008707	SULT6B1	"sulfotransferase family, cytosolic, 6B, member 1 [Source:HGNC Symbol;Acc:33433]"
Chr11	19694333	GT	G	9	0.6	NULL	ENSBTAG00000001113	C11H2orf56	"protein midA homolog, mitochondrial  [Source:RefSeq peptide;Acc:NP_001094519]"
Chr11	19830437	G	T	4	0.25	INTRONIC	ENSBTAG00000013923	Q0P598_BOVIN	glutaminyl-peptide cyclotransferase precursor  [Source:RefSeq peptide;Acc:NP_803472]
Chr11	19836706	G	A	4	0.333	INTRONIC	ENSBTAG00000013923	Q0P598_BOVIN	glutaminyl-peptide cyclotransferase precursor  [Source:RefSeq peptide;Acc:NP_803472]
Chr11	20441014	C	T	9	0.226	"INTRONIC, INTRONIC"	ENSBTAG00000032905	RMD2_BOVIN	Regulator of microtubule dynamics protein 2 [Source:UniProtKB/Swiss-Prot;Acc:Q2TBQ7]
Chr11	20443379	C	T	4	0.333	"INTRONIC, INTRONIC"	ENSBTAG00000032905	RMD2_BOVIN	Regulator of microtubule dynamics protein 2 [Source:UniProtKB/Swiss-Prot;Acc:Q2TBQ7]
Chr11	20759937	A	C	6	0.4	UPSTREAM	ENSBTAG00000016167	ATL2	atlastin GTPase 2 [Source:HGNC Symbol;Acc:24047]
Chr11	20941864	T	TA	6	0.6	NULL	ENSBTAG00000020567	HNRPLL	heterogeneous nuclear ribonucleoprotein L-like  [Source:RefSeq peptide;Acc:NP_001070368]
Chr11	20958898	T	A	5	0.5	INTRONIC	ENSBTAG00000020567	HNRPLL	heterogeneous nuclear ribonucleoprotein L-like  [Source:RefSeq peptide;Acc:NP_001070368]
Chr11	21077015	C	A	5	0.482	INTRONIC	ENSBTAG00000021102	GALM_BOVIN	Aldose 1-epimerase [Source:UniProtKB/Swiss-Prot;Acc:Q5EA79]
Chr11	21218469	C	T	4	0.333	INTRONIC	ENSBTAG00000014679	DHX57	DEAH (Asp-Glu-Ala-Asp/His) box polypeptide 57 [Source:HGNC Symbol;Acc:20086]
Chr11	21270882	A	G	5	0.405	INTRONIC	ENSBTAG00000017039	ARHGEF33	Rho guanine nucleotide exchange factor (GEF) 33 [Source:HGNC Symbol;Acc:37252]
Chr11	21286211	T	C	4	0.5	INTRONIC	ENSBTAG00000017039	ARHGEF33	Rho guanine nucleotide exchange factor (GEF) 33 [Source:HGNC Symbol;Acc:37252]
Chr11	21400660	T	C	8	0.378	SYNONYMOUS_CODING	ENSBTAG00000011643	SOS1	son of sevenless homolog 1 (Drosophila) [Source:HGNC Symbol;Acc:11187]
Chr11	21403457	T	A	6	0.581	INTRONIC	ENSBTAG00000011643	SOS1	son of sevenless homolog 1 (Drosophila) [Source:HGNC Symbol;Acc:11187]
Chr11	21564207	C	T	6	0.508	INTRONIC	ENSBTAG00000024044	CDKL4	cyclin-dependent kinase-like 4  [Source:RefSeq peptide;Acc:NP_001033218]
Chr11	21593407	GT	G	16	0.724	NULL	ENSBTAG00000016442	MAP4K3	U6 spliceosomal RNA  [Source:RFAM;Acc:RF00026]
Chr11	21712198	T	A	5	0.333	INTRONIC	ENSBTAG00000016442	MAP4K3	mitogen-activated protein kinase kinase kinase kinase 3 [Source:HGNC Symbol;Acc:6865]
Chr11	21724947	G	C	7	0.322	INTRONIC	ENSBTAG00000016442	MAP4K3	mitogen-activated protein kinase kinase kinase kinase 3 [Source:HGNC Symbol;Acc:6865]
Chr11	21761949	G	A	5	0.667	UPSTREAM	ENSBTAG00000016442	MAP4K3	mitogen-activated protein kinase kinase kinase kinase 3 [Source:HGNC Symbol;Acc:6865]
Chr11	22001988	AT	A	9	0.6	NULL	ENSBTAG00000017318	TMEM178	transmembrane protein 178 [Source:HGNC Symbol;Acc:28517]
Chr11	22035580	C	G	6	0.75	INTRONIC	ENSBTAG00000017318	TMEM178	transmembrane protein 178 [Source:HGNC Symbol;Acc:28517]
Chr11	22084462	T	C	4	0.333	INTRONIC	ENSBTAG00000004722	THUMPD2	THUMP domain containing 2 [Source:HGNC Symbol;Acc:14890]
Chr11	22099970	T	C	4	0.333	INTRONIC	ENSBTAG00000004722	THUMPD2	THUMP domain containing 2 [Source:HGNC Symbol;Acc:14890]
Chr11	22101046	CT	C	8	0.75	NULL	ENSBTAG00000004722	THUMPD2	THUMP domain containing 2 [Source:HGNC Symbol;Acc:14890]
Chr11	22108690	G	T	4	0.5	INTRONIC	ENSBTAG00000004722	THUMPD2	THUMP domain containing 2 [Source:HGNC Symbol;Acc:14890]
Chr11	22450891	G	T	7	0.333	"INTRONIC, INTRONIC"	ENSBTAG00000013861	A8E655_BOVIN	sodium/calcium exchanger 1 precursor  [Source:RefSeq peptide;Acc:NP_788805]
Chr11	22476286	T	C	11	0.552	"INTRONIC, INTRONIC"	ENSBTAG00000013861	A8E655_BOVIN	sodium/calcium exchanger 1 precursor  [Source:RefSeq peptide;Acc:NP_788805]
Chr11	22495604	G	A	6	0.4	"INTRONIC, INTRONIC"	ENSBTAG00000013861	A8E655_BOVIN	sodium/calcium exchanger 1 precursor  [Source:RefSeq peptide;Acc:NP_788805]
Chr11	22514264	G	A	9	0.167	"INTRONIC, INTRONIC"	ENSBTAG00000013861	A8E655_BOVIN	sodium/calcium exchanger 1 precursor  [Source:RefSeq peptide;Acc:NP_788805]
Chr11	22517363	G	A	4	0.333	"INTRONIC, INTRONIC"	ENSBTAG00000013861	A8E655_BOVIN	sodium/calcium exchanger 1 precursor  [Source:RefSeq peptide;Acc:NP_788805]
Chr11	22520098	A	G	5	0.25	"INTRONIC, INTRONIC"	ENSBTAG00000013861	A8E655_BOVIN	sodium/calcium exchanger 1 precursor  [Source:RefSeq peptide;Acc:NP_788805]
Chr11	22604068	G	C	6	0.5	"INTRONIC, INTRONIC"	ENSBTAG00000013861	A8E655_BOVIN	sodium/calcium exchanger 1 precursor  [Source:RefSeq peptide;Acc:NP_788805]
Chr11	22606651	C	T	5	0.667	"INTRONIC, INTRONIC"	ENSBTAG00000013861	A8E655_BOVIN	sodium/calcium exchanger 1 precursor  [Source:RefSeq peptide;Acc:NP_788805]
Chr11	22634047	A	C	4	0.5	"INTRONIC, INTRONIC"	ENSBTAG00000013861	A8E655_BOVIN	sodium/calcium exchanger 1 precursor  [Source:RefSeq peptide;Acc:NP_788805]
Chr11	22695367	A	G	7	0.25	"INTRONIC, INTRONIC"	ENSBTAG00000013861	A8E655_BOVIN	sodium/calcium exchanger 1 precursor  [Source:RefSeq peptide;Acc:NP_788805]
Chr11	22715398	G	A	5	0.333	"INTRONIC, INTRONIC"	ENSBTAG00000013861	A8E655_BOVIN	sodium/calcium exchanger 1 precursor  [Source:RefSeq peptide;Acc:NP_788805]
Chr11	22734687	T	C	7	0.324	"INTRONIC, INTRONIC"	ENSBTAG00000013861	A8E655_BOVIN	sodium/calcium exchanger 1 precursor  [Source:RefSeq peptide;Acc:NP_788805]
Chr11	22735793	T	G	4	0.315	"INTRONIC, INTRONIC"	ENSBTAG00000013861	A8E655_BOVIN	sodium/calcium exchanger 1 precursor  [Source:RefSeq peptide;Acc:NP_788805]
Chr11	22778485	C	A	4	0.25	"INTRONIC, INTRONIC"	ENSBTAG00000013861	A8E655_BOVIN	sodium/calcium exchanger 1 precursor  [Source:RefSeq peptide;Acc:NP_788805]
Chr11	24829859	A	T	5	0.421	INTRONIC	ENSBTAG00000000705	COX7R_BOVIN	"Cytochrome c oxidase subunit 7A-related protein, mitochondrial [Source:UniProtKB/Swiss-Prot;Acc:Q3T061]"
Chr11	24952553	A	G	8	0.4	INTRONIC	ENSBTAG00000032623	KCNG3	"potassium voltage-gated channel, subfamily G, member 3 [Source:HGNC Symbol;Acc:18306]"
Chr11	25015972	G	A	8	0.5	UPSTREAM	ENSBTAG00000004073	MTA3	metastasis-associated protein MTA3  [Source:RefSeq peptide;Acc:NP_001095434]
Chr11	25042693	C	T	6	0.5	"DOWNSTREAM, INTRONIC"	ENSBTAG00000004073	MTA3	
Chr11	25081450	T	TA	11	0.667	NULL	ENSBTAG00000004073	MTA3	metastasis-associated protein MTA3  [Source:RefSeq peptide;Acc:NP_001095434]
Chr11	25136646	A	G	5	0.5	INTRONIC	ENSBTAG00000004073	MTA3	metastasis-associated protein MTA3  [Source:RefSeq peptide;Acc:NP_001095434]
Chr11	25138387	C	A	6	0.2	INTRONIC	ENSBTAG00000004073	MTA3	metastasis-associated protein MTA3  [Source:RefSeq peptide;Acc:NP_001095434]
Chr11	25146189	A	T	4	0.333	INTRONIC	ENSBTAG00000004073	MTA3	metastasis-associated protein MTA3  [Source:RefSeq peptide;Acc:NP_001095434]
Chr11	25618840	C	T	8	0.333	INTRONIC	ENSBTAG00000003555	THADA	thyroid adenoma associated [Source:HGNC Symbol;Acc:19217]
Chr11	25621832	G	A	4	0.333	INTRONIC	ENSBTAG00000003555	THADA	thyroid adenoma associated [Source:HGNC Symbol;Acc:19217]
Chr11	25642183	A	G	7	0.2	"INTRONIC, INTRONIC"	ENSBTAG00000003555	THADA	thyroid adenoma associated [Source:HGNC Symbol;Acc:19217]
Chr11	25708578	T	C	4	0.5	"INTRONIC, INTRONIC"	ENSBTAG00000003555	THADA	thyroid adenoma associated [Source:HGNC Symbol;Acc:19217]
Chr11	25728131	T	TA	9	0.6	NULL	ENSBTAG00000003555	THADA	thyroid adenoma associated [Source:HGNC Symbol;Acc:19217]
Chr11	25743778	C	G	7	0.4	"INTRONIC, INTRONIC"	ENSBTAG00000003555	THADA	thyroid adenoma associated [Source:HGNC Symbol;Acc:19217]
Chr11	25807582	G	A	4	0.5	"INTRONIC, INTRONIC"	ENSBTAG00000003555	THADA	thyroid adenoma associated [Source:HGNC Symbol;Acc:19217]
Chr11	25814864	A	T	6	0.2	"INTRONIC, INTRONIC"	ENSBTAG00000003555	THADA	thyroid adenoma associated [Source:HGNC Symbol;Acc:19217]
Chr11	25836109	G	A	5	0.333	"INTRONIC, INTRONIC"	ENSBTAG00000003555	THADA	thyroid adenoma associated [Source:HGNC Symbol;Acc:19217]
Chr11	25863313	C	T	6	0.2	INTRONIC	ENSBTAG00000003555	THADA	thyroid adenoma associated [Source:HGNC Symbol;Acc:19217]
Chr11	25867839	A	T	9	0.429	INTRONIC	ENSBTAG00000003555	THADA	thyroid adenoma associated [Source:HGNC Symbol;Acc:19217]
Chr11	25889424	A	G	4	0.315	SYNONYMOUS_CODING	ENSBTAG00000003555	THADA	thyroid adenoma associated [Source:HGNC Symbol;Acc:19217]
Chr11	25999962	G	C	7	0.333	INTRONIC	ENSBTAG00000032521	PLEKHH2	"pleckstrin homology domain containing, family H (with MyTH4 domain) member 2 [Source:HGNC Symbol;Acc:30506]"
Chr11	26019226	C	T	4	0.333	INTRONIC	ENSBTAG00000032521	PLEKHH2	"pleckstrin homology domain containing, family H (with MyTH4 domain) member 2 [Source:HGNC Symbol;Acc:30506]"
Chr11	26036797	T	C	6	0.333	INTRONIC	ENSBTAG00000032521	PLEKHH2	"pleckstrin homology domain containing, family H (with MyTH4 domain) member 2 [Source:HGNC Symbol;Acc:30506]"
Chr11	26044406	C	T	5	0.5	INTRONIC	ENSBTAG00000032521	PLEKHH2	"pleckstrin homology domain containing, family H (with MyTH4 domain) member 2 [Source:HGNC Symbol;Acc:30506]"
Chr11	26052193	G	C	6	0.2	INTRONIC	ENSBTAG00000032521	PLEKHH2	"pleckstrin homology domain containing, family H (with MyTH4 domain) member 2 [Source:HGNC Symbol;Acc:30506]"
Chr11	26106852	G	A	4	0.5	INTRONIC	ENSBTAG00000013676	DC2L1_BOVIN	Cytoplasmic dynein 2 light intermediate chain 1 [Source:UniProtKB/Swiss-Prot;Acc:Q32KV4]
Chr11	26148550	A	G	9	0.556	INTRONIC	ENSBTAG00000016365	F1N3L2_BOVIN	ATP-binding cassette sub-family G member 5  [Source:RefSeq peptide;Acc:NP_001019718]
Chr11	26150284	T	G	7	0.8	INTRONIC	ENSBTAG00000016365	F1N3L2_BOVIN	ATP-binding cassette sub-family G member 5  [Source:RefSeq peptide;Acc:NP_001019718]
Chr11	26204928	G	A	10	0.4	INTRONIC	ENSBTAG00000016368	LRPPRC	leucine-rich PPR-motif containing [Source:HGNC Symbol;Acc:15714]
Chr11	26240623	G	A	10	0.315	INTRONIC	ENSBTAG00000016368	LRPPRC	leucine-rich PPR-motif containing [Source:HGNC Symbol;Acc:15714]
Chr11	26271090	T	C	11	0.7	INTRONIC	ENSBTAG00000016368	LRPPRC	leucine-rich PPR-motif containing [Source:HGNC Symbol;Acc:15714]
Chr11	26281673	A	G	4	0.5	INTRONIC	ENSBTAG00000016368	LRPPRC	leucine-rich PPR-motif containing [Source:HGNC Symbol;Acc:15714]
Chr11	26405742	T	C	7	0.562	"INTRONIC, INTRONIC"	ENSBTAG00000000223	PPM1B_BOVIN	Protein phosphatase 1B [Source:UniProtKB/Swiss-Prot;Acc:O62830]
Chr11	26419058	AAG	A	8	0.667	NULL	ENSBTAG00000000223	PPM1B_BOVIN	Protein phosphatase 1B [Source:UniProtKB/Swiss-Prot;Acc:O62830]
Chr11	26589459	AT	A	6	0.6	NULL	ENSBTAG00000017429	PREPL	prolyl endopeptidase-like [Source:HGNC Symbol;Acc:30228]
Chr11	26612791	CT	C	6	0.6	NULL	ENSBTAG00000032519	A7YWN4_BOVIN	hypothetical protein LOC786620  [Source:RefSeq peptide;Acc:NP_001099111]
Chr11	26645511	A	G	7	0.333	INTRONIC	ENSBTAG00000032519	A7YWN4_BOVIN	hypothetical protein LOC786620  [Source:RefSeq peptide;Acc:NP_001099111]
Chr11	26728170	G	T	9	0.495	INTRONIC	ENSBTAG00000032519	A7YWN4_BOVIN	hypothetical protein LOC786620  [Source:RefSeq peptide;Acc:NP_001099111]
Chr11	26797125	C	T	5	0.25	INTRONIC	ENSBTAG00000032519	A7YWN4_BOVIN	hypothetical protein LOC786620  [Source:RefSeq peptide;Acc:NP_001099111]
Chr11	26819522	G	C	7	0.4	INTRONIC	ENSBTAG00000032519	A7YWN4_BOVIN	hypothetical protein LOC786620  [Source:RefSeq peptide;Acc:NP_001099111]
Chr11	26937695	G	C	4	0.25	INTRONIC	ENSBTAG00000032519	A7YWN4_BOVIN	hypothetical protein LOC786620  [Source:RefSeq peptide;Acc:NP_001099111]
Chr11	26966623	G	GT	6	0.571	NULL	ENSBTAG00000032519	A7YWN4_BOVIN	hypothetical protein LOC786620  [Source:RefSeq peptide;Acc:NP_001099111]
Chr11	26983622	T	C	4	0.333	INTRONIC	ENSBTAG00000032519	A7YWN4_BOVIN	hypothetical protein LOC786620  [Source:RefSeq peptide;Acc:NP_001099111]
Chr11	26990155	C	A	4	0.333	INTRONIC	ENSBTAG00000032519	A7YWN4_BOVIN	hypothetical protein LOC786620  [Source:RefSeq peptide;Acc:NP_001099111]
Chr11	27009427	G	A	4	0.315	INTRONIC	ENSBTAG00000032519	A7YWN4_BOVIN	hypothetical protein LOC786620  [Source:RefSeq peptide;Acc:NP_001099111]
Chr11	27026034	T	C	5	0.667	"SPLICE_SITE, INTRONIC"	ENSBTAG00000032519	A7YWN4_BOVIN	hypothetical protein LOC786620  [Source:RefSeq peptide;Acc:NP_001099111]
Chr11	27663918	T	C	6	0.333	INTRONIC	ENSBTAG00000007508	SRBD1	S1 RNA binding domain 1 [Source:HGNC Symbol;Acc:25521]
Chr11	27705371	T	C	6	0.5	INTRONIC	ENSBTAG00000007508	SRBD1	S1 RNA binding domain 1 [Source:HGNC Symbol;Acc:25521]
Chr11	27742599	T	C	4	0.5	INTRONIC	ENSBTAG00000007508	SRBD1	S1 RNA binding domain 1 [Source:HGNC Symbol;Acc:25521]
Chr11	27770255	A	G	6	0.5	INTRONIC	ENSBTAG00000007508	SRBD1	S1 RNA binding domain 1 [Source:HGNC Symbol;Acc:25521]
Chr11	27778518	G	C	18	0.818	INTRONIC	ENSBTAG00000007508	SRBD1	S1 RNA binding domain 1 [Source:HGNC Symbol;Acc:25521]
Chr11	27796530	C	T	8	0.55	INTRONIC	ENSBTAG00000007508	SRBD1	S1 RNA binding domain 1 [Source:HGNC Symbol;Acc:25521]
Chr11	27864592	G	A	5	0.235	INTRONIC	ENSBTAG00000007508	SRBD1	S1 RNA binding domain 1 [Source:HGNC Symbol;Acc:25521]
Chr11	27870119	A	C	7	0.5	INTRONIC	ENSBTAG00000007508	SRBD1	S1 RNA binding domain 1 [Source:HGNC Symbol;Acc:25521]
Chr11	27886650	C	A	8	0.4	INTRONIC	ENSBTAG00000007508	SRBD1	S1 RNA binding domain 1 [Source:HGNC Symbol;Acc:25521]
Chr11	27973034	C	T	6	0.2	INTRONIC	ENSBTAG00000020614	PRKCE	protein kinase C epsilon type  [Source:RefSeq peptide;Acc:NP_001104590]
Chr11	28039548	A	G	5	0.333	INTRONIC	ENSBTAG00000020614	PRKCE	protein kinase C epsilon type  [Source:RefSeq peptide;Acc:NP_001104590]
Chr11	28050522	G	A	8	0.2	INTRONIC	ENSBTAG00000020614	PRKCE	protein kinase C epsilon type  [Source:RefSeq peptide;Acc:NP_001104590]
Chr11	28059069	C	T	6	0.25	INTRONIC	ENSBTAG00000020614	PRKCE	protein kinase C epsilon type  [Source:RefSeq peptide;Acc:NP_001104590]
Chr11	28071631	G	A	6	0.5	INTRONIC	ENSBTAG00000020614	PRKCE	protein kinase C epsilon type  [Source:RefSeq peptide;Acc:NP_001104590]
Chr11	28076254	G	A	5	0.25	INTRONIC	ENSBTAG00000020614	PRKCE	protein kinase C epsilon type  [Source:RefSeq peptide;Acc:NP_001104590]
Chr11	28130050	G	A	6	0.5	INTRONIC	ENSBTAG00000020614	PRKCE	protein kinase C epsilon type  [Source:RefSeq peptide;Acc:NP_001104590]
Chr11	28137824	A	G	5	0.25	INTRONIC	ENSBTAG00000020614	PRKCE	protein kinase C epsilon type  [Source:RefSeq peptide;Acc:NP_001104590]
Chr11	28160560	T	C	5	0.333	INTRONIC	ENSBTAG00000020614	PRKCE	protein kinase C epsilon type  [Source:RefSeq peptide;Acc:NP_001104590]
Chr11	28213253	T	C	9	0.167	INTRONIC	ENSBTAG00000020614	PRKCE	protein kinase C epsilon type  [Source:RefSeq peptide;Acc:NP_001104590]
Chr11	28260315	G	T	6	0.5	INTRONIC	ENSBTAG00000020614	PRKCE	protein kinase C epsilon type  [Source:RefSeq peptide;Acc:NP_001104590]
Chr11	28271972	T	C	5	0.333	INTRONIC	ENSBTAG00000020614	PRKCE	protein kinase C epsilon type  [Source:RefSeq peptide;Acc:NP_001104590]
Chr11	28371266	A	G	5	0.4	INTRONIC	ENSBTAG00000020614	PRKCE	protein kinase C epsilon type  [Source:RefSeq peptide;Acc:NP_001104590]
Chr11	28382679	T	C	6	0.5	INTRONIC	ENSBTAG00000020614	PRKCE	protein kinase C epsilon type  [Source:RefSeq peptide;Acc:NP_001104590]
Chr11	28430126	A	AG	7	0.75	NULL	ENSBTAG00000020614	PRKCE	protein kinase C epsilon type  [Source:RefSeq peptide;Acc:NP_001104590]
Chr11	28470455	ACT	A	7	0.556	NULL	ENSBTAG00000020614	PRKCE	protein kinase C epsilon type  [Source:RefSeq peptide;Acc:NP_001104590]
Chr11	28815188	TA	T	6	0.571	NULL	ENSBTAG00000013734	VATE2_BOVIN	V-type proton ATPase subunit E 2 [Source:UniProtKB/Swiss-Prot;Acc:Q32LB7]
Chr11	28874872	G	C	4	0.25	"DOWNSTREAM, INTRONIC"	ENSBTAG00000015719	PIGF	phosphatidylinositol-glycan biosynthesis class F protein  [Source:RefSeq peptide;Acc:NP_001070542]
Chr11	28879911	G	A	6	0.5	INTRONIC	ENSBTAG00000015719	PIGF	phosphatidylinositol-glycan biosynthesis class F protein  [Source:RefSeq peptide;Acc:NP_001070542]
Chr11	29201110	G	C	7	0.305	3PRIME_UTR	ENSBTAG00000003358	A6QQ22_BOVIN	MCFD2 proteinUncharacterized protein [Source:UniProtKB/TrEMBL;Acc:A6QQ22]
Chr11	29208714	T	C	5	0.25	INTRONIC	ENSBTAG00000003358	A6QQ22_BOVIN	MCFD2 proteinUncharacterized protein [Source:UniProtKB/TrEMBL;Acc:A6QQ22]
Chr11	29260598	C	A	5	0.235	INTRONIC	ENSBTAG00000032558	TTC7A	tetratricopeptide repeat domain 7A [Source:HGNC Symbol;Acc:19750]
Chr11	29279079	A	AG	7	0.667	NULL	ENSBTAG00000032558	TTC7A	tetratricopeptide repeat domain 7A [Source:HGNC Symbol;Acc:19750]
Chr11	29279925	G	T	5	0.5	INTRONIC	ENSBTAG00000032558	TTC7A	tetratricopeptide repeat domain 7A [Source:HGNC Symbol;Acc:19750]
Chr11	29426749	CA	C	6	0.6	NULL	ENSBTAG00000001575	NULL	Uncharacterized protein [Source:UniProtKB/TrEMBL;Acc:F1MHA4]
Chr11	29678404	C	T	4	0.5	INTRONIC	ENSBTAG00000002742	MSH2_BOVIN	DNA mismatch repair protein Msh2 [Source:UniProtKB/Swiss-Prot;Acc:Q3MHE4]
Chr11	29680186	A	G	5	0.437	INTRONIC	ENSBTAG00000002742	MSH2_BOVIN	DNA mismatch repair protein Msh2 [Source:UniProtKB/Swiss-Prot;Acc:Q3MHE4]
Chr11	29765177	C	T	4	0.5	INTRONIC	ENSBTAG00000017500	E1BIA3_BOVIN	Uncharacterized protein [Source:UniProtKB/TrEMBL;Acc:E1BIA3]
Chr11	29995528	T	C	8	0.2	INTRONIC	ENSBTAG00000001425	FBXO11	F-box only protein 11  [Source:RefSeq peptide;Acc:NP_001095364]
Chr11	30019639	C	T	5	0.667	INTRONIC	ENSBTAG00000001425	FBXO11	F-box only protein 11  [Source:RefSeq peptide;Acc:NP_001095364]
Chr11	30044783	T	C	7	0.333	INTRONIC	ENSBTAG00000001425	FBXO11	F-box only protein 11  [Source:RefSeq peptide;Acc:NP_001095364]
Chr11	30045298	T	C	6	0.4	INTRONIC	ENSBTAG00000001425	FBXO11	F-box only protein 11  [Source:RefSeq peptide;Acc:NP_001095364]
Chr11	30053309	A	G	4	0.333	INTRONIC	ENSBTAG00000001425	FBXO11	F-box only protein 11  [Source:RefSeq peptide;Acc:NP_001095364]
Chr11	30065117	A	G	8	0.4	INTRONIC	ENSBTAG00000001425	FBXO11	F-box only protein 11  [Source:RefSeq peptide;Acc:NP_001095364]
Chr11	30077292	C	G	17	0.642	INTRONIC	ENSBTAG00000001425	FBXO11	F-box only protein 11  [Source:RefSeq peptide;Acc:NP_001095364]
Chr11	30090016	G	A	8	0.621	INTRONIC	ENSBTAG00000001425	FBXO11	F-box only protein 11  [Source:RefSeq peptide;Acc:NP_001095364]
Chr11	30597467	G	T	5	0.333	INTRONIC	ENSBTAG00000002570	A5D7H6_BOVIN	KLRAQ motif-containing protein 1  [Source:RefSeq peptide;Acc:NP_001096563]
Chr11	30598415	A	G	5	0.667	INTRONIC	ENSBTAG00000002570	A5D7H6_BOVIN	KLRAQ motif-containing protein 1  [Source:RefSeq peptide;Acc:NP_001096563]
Chr11	30653644	G	A	6	0.25	INTRONIC	ENSBTAG00000002570	A5D7H6_BOVIN	KLRAQ motif-containing protein 1  [Source:RefSeq peptide;Acc:NP_001096563]
Chr11	30662404	A	G	8	0.5	INTRONIC	ENSBTAG00000002570	A5D7H6_BOVIN	KLRAQ motif-containing protein 1  [Source:RefSeq peptide;Acc:NP_001096563]
Chr11	30721569	A	G	4	0.333	UPSTREAM	ENSBTAG00000004168		Uncharacterized protein [Source:UniProtKB/TrEMBL;Acc:E1BJ14]
Chr11	30721682	T	C	5	0.333	UPSTREAM	ENSBTAG00000004168		Uncharacterized protein [Source:UniProtKB/TrEMBL;Acc:E1BJ14]
Chr11	30734219	A	G	10	0.242	INTRONIC	ENSBTAG00000004168	NULL	Uncharacterized protein [Source:UniProtKB/TrEMBL;Acc:E1BJ14]
Chr11	30773493	C	T	5	0.5	INTRONIC	ENSBTAG00000023999	GTF2A1L	STON1-GTF2A1L protein  [Source:RefSeq peptide;Acc:NP_001073698]
Chr11	30793113	G	C	32	0.85	INTRONIC	ENSBTAG00000023999	GTF2A1L	STON1-GTF2A1L protein  [Source:RefSeq peptide;Acc:NP_001073698]
Chr11	30801120	A	G	5	0.333	INTRONIC	ENSBTAG00000023999	GTF2A1L	STON1-GTF2A1L protein  [Source:RefSeq peptide;Acc:NP_001073698]
Chr11	30831297	T	C	11	0.477	"INTRONIC, INTRONIC"	ENSBTAG00000016573	LHCGR	lutropin-choriogonadotropic hormone receptor precursor  [Source:RefSeq peptide;Acc:NP_776806]
Chr11	30834256	C	T	7	0.5	"INTRONIC, INTRONIC"	ENSBTAG00000016573	LHCGR	lutropin-choriogonadotropic hormone receptor precursor  [Source:RefSeq peptide;Acc:NP_776806]
Chr11	30842176	C	T	7	0.573	"INTRONIC, INTRONIC"	ENSBTAG00000016573	LHCGR	lutropin-choriogonadotropic hormone receptor precursor  [Source:RefSeq peptide;Acc:NP_776806]
Chr11	30864406	C	T	5	0.25	"INTRONIC, INTRONIC"	ENSBTAG00000016573	LHCGR	lutropin-choriogonadotropic hormone receptor precursor  [Source:RefSeq peptide;Acc:NP_776806]
Chr11	31123424	C	T	6	0.5	INTRONIC	ENSBTAG00000032424	FSHR	follicle-stimulating hormone receptor precursor  [Source:RefSeq peptide;Acc:NP_776486]
Chr11	31124317	A	G	7	0.2	INTRONIC	ENSBTAG00000032424	FSHR	follicle-stimulating hormone receptor precursor  [Source:RefSeq peptide;Acc:NP_776486]
Chr11	31155068	A	G	6	0.585	"INTRONIC, INTRONIC"	ENSBTAG00000032424	FSHR	follicle-stimulating hormone receptor precursor  [Source:RefSeq peptide;Acc:NP_776486]
Chr11	31167163	G	A	4	0.315	"INTRONIC, INTRONIC"	ENSBTAG00000032424	FSHR	follicle-stimulating hormone receptor precursor  [Source:RefSeq peptide;Acc:NP_776486]
Chr11	31228407	T	C	4	0.5	"INTRONIC, INTRONIC"	ENSBTAG00000032424	FSHR	follicle-stimulating hormone receptor precursor  [Source:RefSeq peptide;Acc:NP_776486]
Chr11	31252879	A	G	6	0.333	"INTRONIC, INTRONIC"	ENSBTAG00000032424	FSHR	follicle-stimulating hormone receptor precursor  [Source:RefSeq peptide;Acc:NP_776486]
Chr11	31254548	A	G	6	0.25	"INTRONIC, INTRONIC"	ENSBTAG00000032424	FSHR	follicle-stimulating hormone receptor precursor  [Source:RefSeq peptide;Acc:NP_776486]
Chr11	31269350	T	C	8	0.5	"INTRONIC, INTRONIC"	ENSBTAG00000032424	FSHR	follicle-stimulating hormone receptor precursor  [Source:RefSeq peptide;Acc:NP_776486]
Chr11	31302878	A	G	4	0.333	"INTRONIC, INTRONIC"	ENSBTAG00000032424	FSHR	follicle-stimulating hormone receptor precursor  [Source:RefSeq peptide;Acc:NP_776486]
Chr11	31304951	C	T	4	0.333	"INTRONIC, INTRONIC"	ENSBTAG00000032424	FSHR	follicle-stimulating hormone receptor precursor  [Source:RefSeq peptide;Acc:NP_776486]
Chr11	32167039	T	A	8	0.5	"INTRONIC, INTRONIC"	ENSBTAG00000046199	NRXN1	neurexin-1-beta  [Source:RefSeq peptide;Acc:NP_001103275]
Chr11	32203504	C	T	5	0.25	"INTRONIC, INTRONIC"	ENSBTAG00000046199	NRXN1	neurexin-1-beta  [Source:RefSeq peptide;Acc:NP_001103275]
Chr11	32209487	T	C	6	0.333	"INTRONIC, INTRONIC"	ENSBTAG00000046199	NRXN1	neurexin-1-beta  [Source:RefSeq peptide;Acc:NP_001103275]
Chr11	32236318	T	C	5	0.333	"INTRONIC, INTRONIC"	ENSBTAG00000046199	NRXN1	neurexin-1-beta  [Source:RefSeq peptide;Acc:NP_001103275]
Chr11	32281391	GA	G	11	0.633	NULL	ENSBTAG00000046199	NRXN1	neurexin-1-beta  [Source:RefSeq peptide;Acc:NP_001103275]
Chr11	32289562	G	A	4	0.333	"INTRONIC, INTRONIC"	ENSBTAG00000046199	NRXN1	neurexin-1-beta  [Source:RefSeq peptide;Acc:NP_001103275]
Chr11	32300117	C	T	4	0.25	"INTRONIC, INTRONIC"	ENSBTAG00000046199	NRXN1	neurexin-1-beta  [Source:RefSeq peptide;Acc:NP_001103275]
Chr11	32322411	A	G	6	0.5	"INTRONIC, INTRONIC"	ENSBTAG00000046199	NRXN1	neurexin-1-beta  [Source:RefSeq peptide;Acc:NP_001103275]
Chr11	32340012	T	C	7	0.594	"INTRONIC, INTRONIC"	ENSBTAG00000046199	NRXN1	neurexin-1-beta  [Source:RefSeq peptide;Acc:NP_001103275]
Chr11	32389923	C	T	8	0.358	"INTRONIC, INTRONIC"	ENSBTAG00000046199	NRXN1	neurexin-1-beta  [Source:RefSeq peptide;Acc:NP_001103275]
Chr11	32390868	G	A	5	0.333	"INTRONIC, INTRONIC"	ENSBTAG00000046199	NRXN1	neurexin-1-beta  [Source:RefSeq peptide;Acc:NP_001103275]
Chr11	32413525	A	G	6	0.5	"INTRONIC, INTRONIC"	ENSBTAG00000046199	NRXN1	neurexin-1-beta  [Source:RefSeq peptide;Acc:NP_001103275]
Chr11	32745642	G	A	5	0.667	"SYNONYMOUS_CODING, SYNONYMOUS_CODING, SYNONYMOUS_CODING"	ENSBTAG00000024021	NRXN1	neurexin-1-alpha precursor  [Source:RefSeq peptide;Acc:NP_776829]
Chr11	32753407	T	C	6	0.5	"INTRONIC, INTRONIC, INTRONIC"	ENSBTAG00000024021	NRXN1	neurexin-1-alpha precursor  [Source:RefSeq peptide;Acc:NP_776829]
Chr11	32767013	A	C	6	0.2	"INTRONIC, INTRONIC, INTRONIC"	ENSBTAG00000024021	NRXN1	neurexin-1-alpha precursor  [Source:RefSeq peptide;Acc:NP_776829]
Chr11	32782771	T	C	4	0.5	"INTRONIC, INTRONIC, INTRONIC"	ENSBTAG00000024021	NRXN1	neurexin-1-alpha precursor  [Source:RefSeq peptide;Acc:NP_776829]
Chr11	32832442	T	C	5	0.5	"INTRONIC, INTRONIC, INTRONIC"	ENSBTAG00000024021	NRXN1	neurexin-1-alpha precursor  [Source:RefSeq peptide;Acc:NP_776829]
Chr11	36254646	T	G	6	0.2	3PRIME_UTR	ENSBTAG00000019458	ASB3	ankyrin repeat and SOCS box protein 3  [Source:RefSeq peptide;Acc:NP_001070395]
Chr11	36257732	T	C	7	0.2	INTRONIC	ENSBTAG00000019458	ASB3	ankyrin repeat and SOCS box protein 3  [Source:RefSeq peptide;Acc:NP_001070395]
Chr11	36318791	GC	G	12	0.707	NULL	ENSBTAG00000019458	ASB3	ankyrin repeat and SOCS box protein 3  [Source:RefSeq peptide;Acc:NP_001070395]
Chr11	36339344	G	T	4	0.5	"UPSTREAM, INTRONIC"	ENSBTAG00000019458	ASB3	ankyrin repeat and SOCS box protein 3  [Source:RefSeq peptide;Acc:NP_001070395]
Chr11	36426181	G	A	4	0.25	SYNONYMOUS_CODING	ENSBTAG00000020262	A3KMZ1_BOVIN	Uncharacterized protein [Source:UniProtKB/TrEMBL;Acc:F1MKX4]
Chr11	36438464	G	T	6	0.5	INTRONIC	ENSBTAG00000020262	A3KMZ1_BOVIN	Uncharacterized protein [Source:UniProtKB/TrEMBL;Acc:F1MKX4]
Chr11	36449413	T	C	8	0.25	INTRONIC	ENSBTAG00000020262	A3KMZ1_BOVIN	Uncharacterized protein [Source:UniProtKB/TrEMBL;Acc:F1MKX4]
Chr11	36703538	A	T	6	0.25	INTRONIC	ENSBTAG00000006852	ACYP2_BOVIN	Acylphosphatase-2 [Source:UniProtKB/Swiss-Prot;Acc:P07033]
Chr11	36733985	C	T	5	0.667	INTRONIC	ENSBTAG00000006852	ACYP2_BOVIN	Acylphosphatase-2 [Source:UniProtKB/Swiss-Prot;Acc:P07033]
Chr11	36758236	CAT	C	18	0.686	NULL	ENSBTAG00000006852	ACYP2_BOVIN	Acylphosphatase-2 [Source:UniProtKB/Swiss-Prot;Acc:P07033]
Chr11	36762763	C	T	8	0.25	INTRONIC	ENSBTAG00000006852	ACYP2_BOVIN	Acylphosphatase-2 [Source:UniProtKB/Swiss-Prot;Acc:P07033]
Chr11	36779150	T	C	5	0.5	INTRONIC	ENSBTAG00000006852	ACYP2_BOVIN	Acylphosphatase-2 [Source:UniProtKB/Swiss-Prot;Acc:P07033]
Chr11	36849464	C	T	15	0.651	INTRONIC	ENSBTAG00000006852	ACYP2_BOVIN	Acylphosphatase-2 [Source:UniProtKB/Swiss-Prot;Acc:P07033]
Chr11	36891875	T	C	5	0.25	INTRONIC	ENSBTAG00000006861	CB073_BOVIN	Uncharacterized protein C2orf73 homolog [Source:UniProtKB/Swiss-Prot;Acc:A6QQL5]
Chr11	36900814	G	C	12	0.25	INTRONIC	ENSBTAG00000006861	CB073_BOVIN	Uncharacterized protein C2orf73 homolog [Source:UniProtKB/Swiss-Prot;Acc:A6QQL5]
Chr11	37044095	G	A	13	0.767	INTRONIC	ENSBTAG00000006995	SPTBN1	"spectrin, beta, non-erythrocytic 1 [Source:HGNC Symbol;Acc:11275]"
Chr11	37093699	A	C	6	0.333	INTRONIC	ENSBTAG00000006995	SPTBN1	"spectrin, beta, non-erythrocytic 1 [Source:HGNC Symbol;Acc:11275]"
Chr11	37114703	A	T	6	0.5	INTRONIC	ENSBTAG00000006995	SPTBN1	"spectrin, beta, non-erythrocytic 1 [Source:HGNC Symbol;Acc:11275]"
Chr11	37138905	A	AG	8	0.578	NULL	ENSBTAG00000006995	SPTBN1	"spectrin, beta, non-erythrocytic 1 [Source:HGNC Symbol;Acc:11275]"
Chr11	37304380	T	C	8	0.5	INTRONIC	ENSBTAG00000011101	EML6	echinoderm microtubule associated protein like 6 [Source:HGNC Symbol;Acc:35412]
Chr11	37306516	G	A	5	0.333	INTRONIC	ENSBTAG00000011101	EML6	echinoderm microtubule associated protein like 6 [Source:HGNC Symbol;Acc:35412]
Chr11	37314619	G	A	6	0.5	INTRONIC	ENSBTAG00000011101	EML6	echinoderm microtubule associated protein like 6 [Source:HGNC Symbol;Acc:35412]
Chr11	37320542	A	T	6	0.5	INTRONIC	ENSBTAG00000011101	EML6	echinoderm microtubule associated protein like 6 [Source:HGNC Symbol;Acc:35412]
Chr11	37398415	T	C	6	0.2	INTRONIC	ENSBTAG00000011101	EML6	echinoderm microtubule associated protein like 6 [Source:HGNC Symbol;Acc:35412]
Chr11	37425525	A	G	10	0.333	INTRONIC	ENSBTAG00000011101	EML6	echinoderm microtubule associated protein like 6 [Source:HGNC Symbol;Acc:35412]
Chr11	37457521	G	A	9	0.167	INTRONIC	ENSBTAG00000011101	EML6	echinoderm microtubule associated protein like 6 [Source:HGNC Symbol;Acc:35412]
Chr11	37466385	T	C	7	0.333	SYNONYMOUS_CODING	ENSBTAG00000011101	EML6	echinoderm microtubule associated protein like 6 [Source:HGNC Symbol;Acc:35412]
Chr11	37467624	A	G	8	0.5	INTRONIC	ENSBTAG00000011101	EML6	echinoderm microtubule associated protein like 6 [Source:HGNC Symbol;Acc:35412]
Chr11	37494988	G	A	9	0.333	INTRONIC	ENSBTAG00000011101	EML6	echinoderm microtubule associated protein like 6 [Source:HGNC Symbol;Acc:35412]
Chr11	37521332	T	C	5	0.5	INTRONIC	ENSBTAG00000011101	EML6	echinoderm microtubule associated protein like 6 [Source:HGNC Symbol;Acc:35412]
Chr11	37527709	C	A	4	0.25	INTRONIC	ENSBTAG00000011101	EML6	echinoderm microtubule associated protein like 6 [Source:HGNC Symbol;Acc:35412]
Chr11	37550556	T	G	4	0.5	INTRONIC	ENSBTAG00000011101	EML6	echinoderm microtubule associated protein like 6 [Source:HGNC Symbol;Acc:35412]
Chr11	37791648	G	A	4	0.333	"INTRONIC, INTRONIC"	ENSBTAG00000000295	A6QNQ2_BOVIN	hypothetical protein LOC517621  [Source:RefSeq peptide;Acc:NP_001095512]
Chr11	37814938	A	T	7	0.324	"INTRONIC, INTRONIC"	ENSBTAG00000000295	A6QNQ2_BOVIN	hypothetical protein LOC517621  [Source:RefSeq peptide;Acc:NP_001095512]
Chr11	37827349	T	G	6	0.5	"UPSTREAM, DOWNSTREAM, SYNONYMOUS_CODING, UPSTREAM"	ENSBTAG00000015481	IF2M_BOVIN	"Translation initiation factor IF-2, mitochondrial [Source:UniProtKB/Swiss-Prot;Acc:P46198]"
Chr11	37832881	G	T	8	0.75	SYNONYMOUS_CODING	ENSBTAG00000015481	IF2M_BOVIN	"Translation initiation factor IF-2, mitochondrial [Source:UniProtKB/Swiss-Prot;Acc:P46198]"
Chr11	37884070	GA	G	8	0.625	NULL	ENSBTAG00000017469	CCDC88A	coiled-coil domain containing 88A [Source:HGNC Symbol;Acc:25523]
Chr11	37942679	A	C	6	0.333	"INTRONIC, INTRONIC"	ENSBTAG00000017469	CCDC88A	coiled-coil domain containing 88A [Source:HGNC Symbol;Acc:25523]
Chr11	38095054	G	A	6	0.333	"DOWNSTREAM, NON_SYNONYMOUS_CODING"	ENSBTAG00000000542	CC104_BOVIN	Coiled-coil domain-containing protein 104 [Source:UniProtKB/Swiss-Prot;Acc:Q3ZC62]
Chr11	38096172	C	G	6	0.2	"DOWNSTREAM, DOWNSTREAM"	ENSBTAG00000000542	CC104_BOVIN	Coiled-coil domain-containing protein 104 [Source:UniProtKB/Swiss-Prot;Acc:Q3ZC62]
Chr11	38099315	T	C	4	0.333	"3PRIME_UTR, DOWNSTREAM"	ENSBTAG00000000545	SMEK2	"SMEK homolog 2, suppressor of mek1 (Dictyostelium) [Source:HGNC Symbol;Acc:29267]"
Chr11	38102606	C	T	5	0.25	INTRONIC	ENSBTAG00000000545	SMEK2	"SMEK homolog 2, suppressor of mek1 (Dictyostelium) [Source:HGNC Symbol;Acc:29267]"
Chr11	38102958	A	G	5	0.333	INTRONIC	ENSBTAG00000000545	SMEK2	"SMEK homolog 2, suppressor of mek1 (Dictyostelium) [Source:HGNC Symbol;Acc:29267]"
Chr11	38110811	C	T	4	0.5	INTRONIC	ENSBTAG00000000545	SMEK2	"SMEK homolog 2, suppressor of mek1 (Dictyostelium) [Source:HGNC Symbol;Acc:29267]"
Chr11	38132950	T	C	7	0.2	INTRONIC	ENSBTAG00000000545	SMEK2	"SMEK homolog 2, suppressor of mek1 (Dictyostelium) [Source:HGNC Symbol;Acc:29267]"
Chr11	38174500	C	T	9	0.6	INTRONIC	ENSBTAG00000008909	PNPT1	polyribonucleotide nucleotidyltransferase 1 [Source:HGNC Symbol;Acc:23166]
Chr11	38298756	G	T	8	0.833	DOWNSTREAM	ENSBTAG00000046259		
Chr11	38483039	C	T	4	0.25	UPSTREAM	ENSBTAG00000036435	bta-mir-217	bta-mir-217 [Source:miRBase;Acc:MI0009779]
Chr11	38724206	T	A	5	0.417	INTRONIC	ENSBTAG00000012394	CCDC85A	coiled-coil domain-containing protein 85A  [Source:RefSeq peptide;Acc:NP_001095565]
Chr11	38752510	A	G	6	0.75	INTRONIC	ENSBTAG00000012394	CCDC85A	coiled-coil domain-containing protein 85A  [Source:RefSeq peptide;Acc:NP_001095565]
Chr11	38770353	G	C	6	0.5	INTRONIC	ENSBTAG00000012394	CCDC85A	coiled-coil domain-containing protein 85A  [Source:RefSeq peptide;Acc:NP_001095565]
Chr11	38779215	A	G	5	0.25	INTRONIC	ENSBTAG00000012394	CCDC85A	coiled-coil domain-containing protein 85A  [Source:RefSeq peptide;Acc:NP_001095565]
Chr11	38790123	G	A	6	0.389	INTRONIC	ENSBTAG00000012394	CCDC85A	coiled-coil domain-containing protein 85A  [Source:RefSeq peptide;Acc:NP_001095565]
Chr11	38798891	T	C	9	0.625	INTRONIC	ENSBTAG00000012394	CCDC85A	coiled-coil domain-containing protein 85A  [Source:RefSeq peptide;Acc:NP_001095565]
Chr11	38803832	A	G	4	0.5	INTRONIC	ENSBTAG00000012394	CCDC85A	coiled-coil domain-containing protein 85A  [Source:RefSeq peptide;Acc:NP_001095565]
Chr11	38807948	G	T	5	0.5	INTRONIC	ENSBTAG00000012394	CCDC85A	coiled-coil domain-containing protein 85A  [Source:RefSeq peptide;Acc:NP_001095565]
Chr11	38827912	G	A	5	0.333	INTRONIC	ENSBTAG00000012394	CCDC85A	coiled-coil domain-containing protein 85A  [Source:RefSeq peptide;Acc:NP_001095565]
Chr11	38885386	G	T	7	0.294	INTRONIC	ENSBTAG00000012394	CCDC85A	coiled-coil domain-containing protein 85A  [Source:RefSeq peptide;Acc:NP_001095565]
Chr11	38885509	G	A	8	0.5	INTRONIC	ENSBTAG00000012394	CCDC85A	coiled-coil domain-containing protein 85A  [Source:RefSeq peptide;Acc:NP_001095565]
Chr11	38896602	A	G	8	0.25	INTRONIC	ENSBTAG00000012394	CCDC85A	coiled-coil domain-containing protein 85A  [Source:RefSeq peptide;Acc:NP_001095565]
Chr11	38911688	G	C	7	0.5	INTRONIC	ENSBTAG00000012394	CCDC85A	coiled-coil domain-containing protein 85A  [Source:RefSeq peptide;Acc:NP_001095565]
Chr11	40550924	C	T	7	0.75	INTRONIC	ENSBTAG00000033801	VRK2	serine/threonine-protein kinase VRK2  [Source:RefSeq peptide;Acc:NP_001069319]
Chr11	40594090	T	C	5	0.2	INTRONIC	ENSBTAG00000033801	VRK2	serine/threonine-protein kinase VRK2  [Source:RefSeq peptide;Acc:NP_001069319]
Chr11	40594554	G	T	6	0.5	INTRONIC	ENSBTAG00000033801	VRK2	serine/threonine-protein kinase VRK2  [Source:RefSeq peptide;Acc:NP_001069319]
Chr11	40614300	A	G	9	0.2	INTRONIC	ENSBTAG00000033801	VRK2	serine/threonine-protein kinase VRK2  [Source:RefSeq peptide;Acc:NP_001069319]
Chr11	40621395	G	T	6	0.333	INTRONIC	ENSBTAG00000033801	VRK2	serine/threonine-protein kinase VRK2  [Source:RefSeq peptide;Acc:NP_001069319]
Chr11	40625942	T	C	5	0.25	INTRONIC	ENSBTAG00000033801	VRK2	serine/threonine-protein kinase VRK2  [Source:RefSeq peptide;Acc:NP_001069319]
Chr11	40639216	G	A	6	0.389	INTRONIC	ENSBTAG00000033801	VRK2	serine/threonine-protein kinase VRK2  [Source:RefSeq peptide;Acc:NP_001069319]
Chr11	40656792	A	G	5	0.333	INTRONIC	ENSBTAG00000005870	Q2TBN8_BOVIN	E3 ubiquitin-protein ligase FANCL  [Source:RefSeq peptide;Acc:NP_001069800]
Chr11	40684135	T	C	4	0.25	INTRONIC	ENSBTAG00000005870	Q2TBN8_BOVIN	E3 ubiquitin-protein ligase FANCL  [Source:RefSeq peptide;Acc:NP_001069800]
Chr11	40691959	A	G	4	0.333	INTRONIC	ENSBTAG00000005870	Q2TBN8_BOVIN	E3 ubiquitin-protein ligase FANCL  [Source:RefSeq peptide;Acc:NP_001069800]
Chr11	40701908	C	T	9	0.5	INTRONIC	ENSBTAG00000005870	Q2TBN8_BOVIN	E3 ubiquitin-protein ligase FANCL  [Source:RefSeq peptide;Acc:NP_001069800]
Chr11	40716124	C	T	5	0.5	INTRONIC	ENSBTAG00000005870	Q2TBN8_BOVIN	E3 ubiquitin-protein ligase FANCL  [Source:RefSeq peptide;Acc:NP_001069800]
Chr11	40720935	A	G	6	0.333	INTRONIC	ENSBTAG00000005870	Q2TBN8_BOVIN	E3 ubiquitin-protein ligase FANCL  [Source:RefSeq peptide;Acc:NP_001069800]
Chr11	40729827	A	G	4	0.5	INTRONIC	ENSBTAG00000005870	Q2TBN8_BOVIN	E3 ubiquitin-protein ligase FANCL  [Source:RefSeq peptide;Acc:NP_001069800]
Chr11	40741026	C	T	4	0.5	INTRONIC	ENSBTAG00000005870	Q2TBN8_BOVIN	E3 ubiquitin-protein ligase FANCL  [Source:RefSeq peptide;Acc:NP_001069800]
Chr11	43393360	A	G	8	0.378	INTRONIC	ENSBTAG00000007414	A5D7N5_BOVIN	poly(A) polymerase gamma  [Source:RefSeq peptide;Acc:NP_001091535]
Chr11	43512770	A	G	5	0.667	INTRONIC	ENSBTAG00000015386	REL	v-rel reticuloendotheliosis viral oncogene homolog (avian) [Source:HGNC Symbol;Acc:9954]
Chr11	43512907	A	G	8	0.333	INTRONIC	ENSBTAG00000015386	REL	v-rel reticuloendotheliosis viral oncogene homolog (avian) [Source:HGNC Symbol;Acc:9954]
Chr11	43521071	T	G	9	0.5	INTRONIC	ENSBTAG00000015386	REL	v-rel reticuloendotheliosis viral oncogene homolog (avian) [Source:HGNC Symbol;Acc:9954]
Chr11	43524694	T	TG	7	0.625	NULL	ENSBTAG00000015386	REL	v-rel reticuloendotheliosis viral oncogene homolog (avian) [Source:HGNC Symbol;Acc:9954]
Chr11	43551176	T	C	4	0.5	INTRONIC	ENSBTAG00000009694	PUS10	pseudouridylate synthase 10 [Source:HGNC Symbol;Acc:26505]
Chr11	43573217	T	C	5	0.25	INTRONIC	ENSBTAG00000009694	PUS10	pseudouridylate synthase 10 [Source:HGNC Symbol;Acc:26505]
Chr11	43592148	T	C	5	0.5	INTRONIC	ENSBTAG00000009694	PUS10	pseudouridylate synthase 10 [Source:HGNC Symbol;Acc:26505]
Chr11	43594192	C	A	9	0.667	INTRONIC	ENSBTAG00000009694	PUS10	pseudouridylate synthase 10 [Source:HGNC Symbol;Acc:26505]
Chr11	43612079	A	G	7	0.167	INTRONIC	ENSBTAG00000005257	PEX13_BOVIN	Peroxisomal membrane protein PEX13 [Source:UniProtKB/Swiss-Prot;Acc:Q0P5B1]
Chr11	43612137	T	C	6	0.4	INTRONIC	ENSBTAG00000005257	PEX13_BOVIN	Peroxisomal membrane protein PEX13 [Source:UniProtKB/Swiss-Prot;Acc:Q0P5B1]
Chr11	43618265	T	C	6	0.25	INTRONIC	ENSBTAG00000005257	PEX13_BOVIN	Peroxisomal membrane protein PEX13 [Source:UniProtKB/Swiss-Prot;Acc:Q0P5B1]
Chr11	43766282	T	C	5	0.42	DOWNSTREAM	ENSBTAG00000044218	U6	U6 spliceosomal RNA  [Source:RFAM;Acc:RF00026]
Chr11	43807370	A	G	7	0.75	INTRONIC	ENSBTAG00000008048	GCFC2	chromosome 2 open reading frame 3 [Source:HGNC Symbol;Acc:1317]
Chr11	43815673	A	G	8	0.6	INTRONIC	ENSBTAG00000008048	GCFC2	chromosome 2 open reading frame 3 [Source:HGNC Symbol;Acc:1317]
Chr11	43830331	G	A	9	0.637	INTRONIC	ENSBTAG00000008048	GCFC2	chromosome 2 open reading frame 3 [Source:HGNC Symbol;Acc:1317]
Chr11	43859987	A	AT	8	0.556	NULL	ENSBTAG00000008048	GCFC2	chromosome 2 open reading frame 3 [Source:HGNC Symbol;Acc:1317]
Chr11	43893808	T	TC	8	0.556	NULL	ENSBTAG00000002557	MRPL19	"39S ribosomal protein L19, mitochondrial precursor  [Source:RefSeq peptide;Acc:NP_001039533]"
Chr11	44160382	G	C	8	0.5	INTRONIC	ENSBTAG00000022461	F1MDV8_BOVIN	septin-10  [Source:RefSeq peptide;Acc:NP_001039641]
Chr11	44173932	G	A	7	0.5	INTRONIC	ENSBTAG00000022461	F1MDV8_BOVIN	septin-10  [Source:RefSeq peptide;Acc:NP_001039641]
Chr11	44227749	C	A	7	0.333	INTRONIC	ENSBTAG00000038011	SH3RF3	SH3 domain containing ring finger 3 [Source:HGNC Symbol;Acc:24699]
Chr11	44231182	A	G	5	0.333	INTRONIC	ENSBTAG00000038011	SH3RF3	SH3 domain containing ring finger 3 [Source:HGNC Symbol;Acc:24699]
Chr11	44286180	TG	T	10	0.857	NULL	ENSBTAG00000038011	SH3RF3	SH3 domain containing ring finger 3 [Source:HGNC Symbol;Acc:24699]
Chr11	44340392	T	C	5	0.25	INTRONIC	ENSBTAG00000038011	SH3RF3	SH3 domain containing ring finger 3 [Source:HGNC Symbol;Acc:24699]
Chr11	44502804	C	T	6	0.2	"INTRONIC, INTRONIC"	ENSBTAG00000000157	CCDC138	coiled-coil domain containing 138 [Source:HGNC Symbol;Acc:26531]
Chr11	44540619	A	AT	7	0.6	NULL	ENSBTAG00000000152	RANBP2	Uncharacterized protein [Source:UniProtKB/TrEMBL;Acc:F1MXS1]
Chr11	44585503	T	C	5	0.25	INTRONIC	ENSBTAG00000010971	A4FV50_BOVIN	hypothetical protein LOC540281  [Source:RefSeq peptide;Acc:NP_001076964]
Chr11	44674447	A	G	8	0.2	INTRONIC	ENSBTAG00000016038	GCC2	GRIP and coiled-coil domain containing 2 [Source:HGNC Symbol;Acc:23218]
Chr11	44708407	G	C	9	0.542	NON_SYNONYMOUS_CODING	ENSBTAG00000016032	NULL	
Chr11	44709140	T	C	4	0.25	INTRONIC	ENSBTAG00000016032	NULL	
Chr11	44712095	G	C	4	0.333	UPSTREAM	ENSBTAG00000016032		
Chr11	44729350	C	T	13	0.608	INTRONIC	ENSBTAG00000032051	SULT1C4	sulfotransferase 1C4  [Source:RefSeq peptide;Acc:NP_001074388]
Chr11	45603146	T	C	11	0.167	INTRONIC	ENSBTAG00000005614	UXS1	UDP-glucuronate decarboxylase 1 [Source:HGNC Symbol;Acc:17729]
Chr11	45964066	T	C	5	0.667	WITHIN_NON_CODING_GENE	ENSBTAG00000042106	U6atac	U6atac minor spliceosomal RNA  [Source:RFAM;Acc:RF00619]
Chr11	46083013	G	A	5	0.667	INTRONIC	ENSBTAG00000014159	TTL	tubulin--tyrosine ligase  [Source:RefSeq peptide;Acc:NP_001106704]
Chr11	46318531	G	A	5	0.333	DOWNSTREAM	ENSBTAG00000002298	CKP2L_BOVIN	Cytoskeleton-associated protein 2-like [Source:UniProtKB/Swiss-Prot;Acc:A5PK21]
Chr11	46337355	C	T	5	0.25	INTRONIC	ENSBTAG00000002298	CKP2L_BOVIN	Cytoskeleton-associated protein 2-like [Source:UniProtKB/Swiss-Prot;Acc:A5PK21]
Chr11	46349799	T	C	6	0.2	3PRIME_UTR	ENSBTAG00000010349	IL1A_BOVIN	Interleukin-1 alpha [Source:UniProtKB/Swiss-Prot;Acc:P08831]
Chr11	46545155	G	A	5	0.25	INTRONIC	ENSBTAG00000002085	F1MYY4_BOVIN	Uncharacterized protein [Source:UniProtKB/TrEMBL;Acc:F1MYY4]
Chr11	46581235	T	G	5	0.485	"INTRONIC, INTRONIC"	ENSBTAG00000002088	F1N2N4_BOVIN	Uncharacterized protein [Source:UniProtKB/TrEMBL;Acc:F1N2N4]
Chr11	46756400	C	G	9	0.333	INTRONIC	ENSBTAG00000019072	PSD4	pleckstrin and Sec7 domain containing 4 [Source:HGNC Symbol;Acc:19096]
Chr11	47110281	G	C	9	0.425	INTRONIC	ENSBTAG00000003408	IGKC	immunoglobulin kappa constant [Source:HGNC Symbol;Acc:5716]
Chr11	47129300	G	A	9	0.333	"INTRONIC, INTRONIC, INTRONIC"	ENSBTAG00000045514	NULL	
Chr11	47166581	C	A	4	0.5	"INTRONIC, INTRONIC"	ENSBTAG00000003408	IGKC	immunoglobulin kappa constant [Source:HGNC Symbol;Acc:5716]
Chr11	47336262	G	T	9	0.5	INTRONIC	ENSBTAG00000000184	A5D791_BOVIN	eukaryotic translation initiation factor 2-alpha kinase 3  [Source:RefSeq peptide;Acc:NP_001091555]
Chr11	47345342	A	G	7	0.25	SYNONYMOUS_CODING	ENSBTAG00000000184	A5D791_BOVIN	eukaryotic translation initiation factor 2-alpha kinase 3  [Source:RefSeq peptide;Acc:NP_001091555]
Chr11	47810699	G	A	5	0.485	INTRONIC	ENSBTAG00000021120	SMYD1	SET and MYND domain-containing protein 1  [Source:RefSeq peptide;Acc:NP_001076953]
Chr11	47829052	G	A	5	0.405	INTRONIC	ENSBTAG00000021120	SMYD1	SET and MYND domain-containing protein 1  [Source:RefSeq peptide;Acc:NP_001076953]
Chr11	47832974	G	A	6	0.4	INTRONIC	ENSBTAG00000021120	SMYD1	SET and MYND domain-containing protein 1  [Source:RefSeq peptide;Acc:NP_001076953]
Chr11	48033277	T	G	5	0.25	INTRONIC	ENSBTAG00000021140	RMND5A	required for meiotic nuclear division 5 homolog A (S. cerevisiae) [Source:HGNC Symbol;Acc:25850]
Chr11	48040947	T	C	5	0.485	INTRONIC	ENSBTAG00000021140	RMND5A	required for meiotic nuclear division 5 homolog A (S. cerevisiae) [Source:HGNC Symbol;Acc:25850]
Chr11	48155478	G	A	5	0.5	INTRONIC	ENSBTAG00000020947	RNF103	ring finger protein 103 [Source:HGNC Symbol;Acc:12859]
Chr11	48217797	T	G	7	0.2	INTRONIC	ENSBTAG00000013589	CHMP3_BOVIN	Charged multivesicular body protein 3 [Source:UniProtKB/Swiss-Prot;Acc:Q58CS7]
Chr11	48254136	T	C	5	0.5	INTRONIC	ENSBTAG00000013580	KDM3A	lysine (K)-specific demethylase 3A [Source:HGNC Symbol;Acc:20815]
Chr11	48256830	C	A	8	0.5	INTRONIC	ENSBTAG00000013580	KDM3A	lysine (K)-specific demethylase 3A [Source:HGNC Symbol;Acc:20815]
Chr11	48271566	T	C	4	0.25	INTRONIC	ENSBTAG00000013580	KDM3A	lysine (K)-specific demethylase 3A [Source:HGNC Symbol;Acc:20815]
Chr11	48460706	G	T	6	0.2	INTRONIC	ENSBTAG00000004824	A2VE59_BOVIN	receptor expression-enhancing protein 1  [Source:RefSeq peptide;Acc:NP_001075930]
Chr11	48493267	A	C	5	0.333	INTRONIC	ENSBTAG00000004824	A2VE59_BOVIN	receptor expression-enhancing protein 1  [Source:RefSeq peptide;Acc:NP_001075930]
Chr11	48528865	G	A	5	0.4	"DOWNSTREAM, DOWNSTREAM"	ENSBTAG00000004823	RM35_BOVIN	"39S ribosomal protein L35, mitochondrial [Source:UniProtKB/Swiss-Prot;Acc:Q3SZA9]"
Chr11	48532722	A	G	5	0.5	INTRONIC	ENSBTAG00000004823	RM35_BOVIN	"39S ribosomal protein L35, mitochondrial [Source:UniProtKB/Swiss-Prot;Acc:Q3SZA9]"
Chr11	48549539	A	G	23	0.394	INTRONIC	ENSBTAG00000003307	IMMT	mitochondrial inner membrane protein  [Source:RefSeq peptide;Acc:NP_001039480]
Chr11	48549661	C	A	23	0.402	INTRONIC	ENSBTAG00000003307	IMMT	mitochondrial inner membrane protein  [Source:RefSeq peptide;Acc:NP_001039480]
Chr11	48549804	G	A	28	0.592	INTRONIC	ENSBTAG00000003307	IMMT	mitochondrial inner membrane protein  [Source:RefSeq peptide;Acc:NP_001039480]
Chr11	48550161	T	C	7	0.648	INTRONIC	ENSBTAG00000003307	IMMT	mitochondrial inner membrane protein  [Source:RefSeq peptide;Acc:NP_001039480]
Chr11	48633964	A	G	5	0.333	"INTRONIC, DOWNSTREAM, UPSTREAM"	ENSBTAG00000006481	E1BIX2_BOVIN	DNA-directed RNA polymerase [Source:UniProtKB/TrEMBL;Acc:E1BIX2]
Chr11	48656893	C	T	4	0.25	INTRONIC	ENSBTAG00000006481	E1BIX2_BOVIN	DNA-directed RNA polymerase [Source:UniProtKB/TrEMBL;Acc:E1BIX2]
Chr11	48669511	A	G	6	0.2	INTRONIC	ENSBTAG00000006481	E1BIX2_BOVIN	DNA-directed RNA polymerase [Source:UniProtKB/TrEMBL;Acc:E1BIX2]
Chr11	48671718	C	A	10	0.566	INTRONIC	ENSBTAG00000006481	E1BIX2_BOVIN	DNA-directed RNA polymerase [Source:UniProtKB/TrEMBL;Acc:E1BIX2]
Chr11	48677327	T	C	4	0.315	INTRONIC	ENSBTAG00000006481	E1BIX2_BOVIN	DNA-directed RNA polymerase [Source:UniProtKB/TrEMBL;Acc:E1BIX2]
Chr11	48690727	G	C	4	0.5	INTRONIC	ENSBTAG00000006481	E1BIX2_BOVIN	DNA-directed RNA polymerase [Source:UniProtKB/TrEMBL;Acc:E1BIX2]
Chr11	48874477	T	C	7	0.389	INTRONIC	ENSBTAG00000011601	ST3GAL5	"lactosylceramide alpha-2,3-sialyltransferase  [Source:RefSeq peptide;Acc:NP_991376]"
Chr11	48884058	G	C	4	0.333	INTRONIC	ENSBTAG00000011601	ST3GAL5	"lactosylceramide alpha-2,3-sialyltransferase  [Source:RefSeq peptide;Acc:NP_991376]"
Chr11	48895684	T	C	9	0.554	INTRONIC	ENSBTAG00000011601	ST3GAL5	"lactosylceramide alpha-2,3-sialyltransferase  [Source:RefSeq peptide;Acc:NP_991376]"
Chr11	49166708	T	TC	11	0.718	NULL	ENSBTAG00000021230	PSPB_BOVIN	Pulmonary surfactant-associated protein B [Source:UniProtKB/Swiss-Prot;Acc:P15781]
Chr11	49298580	C	T	11	0.601	"3PRIME_UTR, DOWNSTREAM"	ENSBTAG00000020873	A7E3T7_BOVIN	S-adenosylmethionine synthase isoform type-2  [Source:RefSeq peptide;Acc:NP_001094601]
Chr11	49472761	C	A	4	0.333	"UPSTREAM, INTRONIC, INTRONIC, UPSTREAM"	ENSBTAG00000021935	ELMOD3	ELMO domain-containing protein 3  [Source:RefSeq peptide;Acc:NP_001015661]
Chr11	49797921	G	A	6	0.333	INTRONIC	ENSBTAG00000020630	KCMF1	E3 ubiquitin-protein ligase KCMF1  [Source:RefSeq peptide;Acc:NP_001069743]
Chr11	49799812	T	C	8	0.667	INTRONIC	ENSBTAG00000020630	KCMF1	E3 ubiquitin-protein ligase KCMF1  [Source:RefSeq peptide;Acc:NP_001069743]
Chr11	50416132	T	C	7	0.5	INTRONIC	ENSBTAG00000006075	F1MZ38_BOVIN	succinyl-CoA ligase  [Source:RefSeq peptide;Acc:NP_001030254]
Chr11	50442956	C	T	6	0.25	SYNONYMOUS_CODING	ENSBTAG00000006075	F1MZ38_BOVIN	succinyl-CoA ligase  [Source:RefSeq peptide;Acc:NP_001030254]
Chr11	50445198	T	C	10	0.429	SYNONYMOUS_CODING	ENSBTAG00000006075	F1MZ38_BOVIN	succinyl-CoA ligase  [Source:RefSeq peptide;Acc:NP_001030254]
Chr11	50450217	G	A	8	0.5	INTRONIC	ENSBTAG00000006075	F1MZ38_BOVIN	succinyl-CoA ligase  [Source:RefSeq peptide;Acc:NP_001030254]
Chr11	51604983	G	T	6	0.333	UPSTREAM	ENSBTAG00000042855	SNORA72	Small nucleolar RNA SNORA72  [Source:RFAM;Acc:RF00139]
Chr11	53848988	C	T	5	0.667	UPSTREAM	ENSBTAG00000046487		
Chr11	54775991	C	G	14	0.7	"INTRONIC, INTRONIC"	ENSBTAG00000047167	NULL	
Chr11	54808534	A	T	4	0.333	"INTRONIC, INTRONIC"	ENSBTAG00000047167	NULL	
Chr11	54841582	G	A	9	0.429	"INTRONIC, INTRONIC"	ENSBTAG00000047167	NULL	
Chr11	54864712	G	A	4	0.333	"INTRONIC, INTRONIC"	ENSBTAG00000047167	NULL	
Chr11	54878325	C	T	6	0.4	"INTRONIC, INTRONIC"	ENSBTAG00000047167	NULL	
Chr11	54881038	T	C	7	0.25	"INTRONIC, INTRONIC"	ENSBTAG00000047167	NULL	
Chr11	54886981	G	C	4	0.5	"INTRONIC, INTRONIC"	ENSBTAG00000047167	NULL	
Chr11	54904257	G	A	4	0.5	"INTRONIC, INTRONIC"	ENSBTAG00000047167	NULL	
Chr11	54936147	G	T	7	0.2	"INTRONIC, INTRONIC"	ENSBTAG00000047167	NULL	
Chr11	54938823	T	C	4	0.5	"INTRONIC, INTRONIC"	ENSBTAG00000047167	NULL	
Chr11	54963782	T	C	8	0.392	"INTRONIC, INTRONIC"	ENSBTAG00000047167	NULL	
Chr11	54988276	A	G	6	0.333	"INTRONIC, INTRONIC"	ENSBTAG00000047167	NULL	
Chr11	55000360	G	A	6	0.667	"INTRONIC, INTRONIC"	ENSBTAG00000047167	NULL	
Chr11	55004629	A	G	8	0.667	"INTRONIC, INTRONIC"	ENSBTAG00000047167	NULL	
Chr11	55017903	G	A	7	0.667	"INTRONIC, INTRONIC"	ENSBTAG00000047167	NULL	
Chr11	55024478	G	A	4	0.5	"INTRONIC, INTRONIC"	ENSBTAG00000047167	NULL	
Chr11	55106115	C	G	7	0.417	INTRONIC	ENSBTAG00000031669	A6QPC5_BOVIN	"catenin, alpha 2  [Source:RefSeq peptide;Acc:NP_001095580]"
Chr11	55114258	G	A	18	0.382	INTRONIC	ENSBTAG00000031669	A6QPC5_BOVIN	"catenin, alpha 2  [Source:RefSeq peptide;Acc:NP_001095580]"
Chr11	55152335	G	C	7	0.75	INTRONIC	ENSBTAG00000031669	A6QPC5_BOVIN	"catenin, alpha 2  [Source:RefSeq peptide;Acc:NP_001095580]"
Chr11	55165613	T	A	8	0.4	INTRONIC	ENSBTAG00000031669	A6QPC5_BOVIN	"catenin, alpha 2  [Source:RefSeq peptide;Acc:NP_001095580]"
Chr11	55182189	A	G	4	0.5	INTRONIC	ENSBTAG00000031669	A6QPC5_BOVIN	"catenin, alpha 2  [Source:RefSeq peptide;Acc:NP_001095580]"
Chr11	55207635	T	C	12	0.535	INTRONIC	ENSBTAG00000031669	A6QPC5_BOVIN	"catenin, alpha 2  [Source:RefSeq peptide;Acc:NP_001095580]"
Chr11	55224648	C	T	8	0.2	INTRONIC	ENSBTAG00000031669	A6QPC5_BOVIN	"catenin, alpha 2  [Source:RefSeq peptide;Acc:NP_001095580]"
Chr11	55228441	C	G	5	0.422	INTRONIC	ENSBTAG00000031669	A6QPC5_BOVIN	"catenin, alpha 2  [Source:RefSeq peptide;Acc:NP_001095580]"
Chr11	55229818	A	G	5	0.485	INTRONIC	ENSBTAG00000031669	A6QPC5_BOVIN	"catenin, alpha 2  [Source:RefSeq peptide;Acc:NP_001095580]"
Chr11	55303901	G	A	7	0.167	INTRONIC	ENSBTAG00000031669	A6QPC5_BOVIN	"catenin, alpha 2  [Source:RefSeq peptide;Acc:NP_001095580]"
Chr11	55303965	A	G	4	0.25	INTRONIC	ENSBTAG00000031669	A6QPC5_BOVIN	"catenin, alpha 2  [Source:RefSeq peptide;Acc:NP_001095580]"
Chr11	55356782	G	A	4	0.333	INTRONIC	ENSBTAG00000031669	A6QPC5_BOVIN	"catenin, alpha 2  [Source:RefSeq peptide;Acc:NP_001095580]"
Chr11	55369664	C	T	7	0.531	INTRONIC	ENSBTAG00000031669	A6QPC5_BOVIN	"catenin, alpha 2  [Source:RefSeq peptide;Acc:NP_001095580]"
Chr11	55475565	C	T	8	0.421	INTRONIC	ENSBTAG00000031669	A6QPC5_BOVIN	"catenin, alpha 2  [Source:RefSeq peptide;Acc:NP_001095580]"
Chr11	55501903	C	T	4	0.5	INTRONIC	ENSBTAG00000031669	A6QPC5_BOVIN	"catenin, alpha 2  [Source:RefSeq peptide;Acc:NP_001095580]"
Chr11	55509431	G	A	7	0.8	INTRONIC	ENSBTAG00000031669	A6QPC5_BOVIN	"catenin, alpha 2  [Source:RefSeq peptide;Acc:NP_001095580]"
Chr11	55569382	CA	C	6	0.545	NULL	ENSBTAG00000031669	A6QPC5_BOVIN	"catenin, alpha 2  [Source:RefSeq peptide;Acc:NP_001095580]"
Chr11	55585269	T	G	5	0.25	INTRONIC	ENSBTAG00000031669	A6QPC5_BOVIN	"catenin, alpha 2  [Source:RefSeq peptide;Acc:NP_001095580]"
Chr11	55614219	C	T	4	0.5	INTRONIC	ENSBTAG00000031669	A6QPC5_BOVIN	"catenin, alpha 2  [Source:RefSeq peptide;Acc:NP_001095580]"
Chr11	55628041	T	C	6	0.5	INTRONIC	ENSBTAG00000031669	A6QPC5_BOVIN	"catenin, alpha 2  [Source:RefSeq peptide;Acc:NP_001095580]"
Chr11	55647124	G	A	6	0.4	INTRONIC	ENSBTAG00000031669	A6QPC5_BOVIN	"catenin, alpha 2  [Source:RefSeq peptide;Acc:NP_001095580]"
Chr11	55664570	C	T	6	0.389	INTRONIC	ENSBTAG00000031669	A6QPC5_BOVIN	"catenin, alpha 2  [Source:RefSeq peptide;Acc:NP_001095580]"
Chr11	55668623	T	C	6	0.5	INTRONIC	ENSBTAG00000031669	A6QPC5_BOVIN	"catenin, alpha 2  [Source:RefSeq peptide;Acc:NP_001095580]"
Chr11	55680098	C	G	11	0.551	INTRONIC	ENSBTAG00000031669	A6QPC5_BOVIN	"catenin, alpha 2  [Source:RefSeq peptide;Acc:NP_001095580]"
Chr11	55705527	G	T	5	0.25	INTRONIC	ENSBTAG00000031669	A6QPC5_BOVIN	"catenin, alpha 2  [Source:RefSeq peptide;Acc:NP_001095580]"
Chr11	55752674	T	TG	7	0.667	NULL	ENSBTAG00000031669	A6QPC5_BOVIN	"catenin, alpha 2  [Source:RefSeq peptide;Acc:NP_001095580]"
Chr11	55756063	T	C	5	0.437	INTRONIC	ENSBTAG00000031669	A6QPC5_BOVIN	"catenin, alpha 2  [Source:RefSeq peptide;Acc:NP_001095580]"
Chr11	55902836	C	T	10	0.333	INTRONIC	ENSBTAG00000031669	A6QPC5_BOVIN	"catenin, alpha 2  [Source:RefSeq peptide;Acc:NP_001095580]"
Chr11	59801500	A	G	6	0.5	"INTRONIC, INTRONIC"	ENSBTAG00000006027	F1N0A8_BOVIN	Ubiquitin carboxyl-terminal hydrolase [Source:UniProtKB/TrEMBL;Acc:F1N0A8]
Chr11	59864242	GT	G	13	0.583	NULL	ENSBTAG00000006027	F1N0A8_BOVIN	Ubiquitin carboxyl-terminal hydrolase [Source:UniProtKB/TrEMBL;Acc:F1N0A8]
Chr11	59949989	T	C	7	0.8	"INTRONIC, INTRONIC"	ENSBTAG00000006027	F1N0A8_BOVIN	Ubiquitin carboxyl-terminal hydrolase [Source:UniProtKB/TrEMBL;Acc:F1N0A8]
Chr11	60088194	A	G	4	0.333	INTRONIC	ENSBTAG00000013254	XPO1	"exportin 1 (CRM1 homolog, yeast) [Source:HGNC Symbol;Acc:12825]"
Chr11	60438694	A	G	4	0.5	INTRONIC	ENSBTAG00000019867	COMMD1	COMM domain-containing protein 1  [Source:RefSeq peptide;Acc:NP_001039849]
Chr11	60440965	C	T	9	0.458	INTRONIC	ENSBTAG00000019867	COMMD1	COMM domain-containing protein 1  [Source:RefSeq peptide;Acc:NP_001039849]
Chr11	60470283	C	CA	12	0.625	NULL	ENSBTAG00000019867	COMMD1	COMM domain-containing protein 1  [Source:RefSeq peptide;Acc:NP_001039849]
Chr11	60517755	C	G	5	0.667	INTRONIC	ENSBTAG00000019867	COMMD1	COMM domain-containing protein 1  [Source:RefSeq peptide;Acc:NP_001039849]
Chr11	60532982	C	CAG	7	0.6	NULL	ENSBTAG00000019867	COMMD1	COMM domain-containing protein 1  [Source:RefSeq peptide;Acc:NP_001039849]
Chr11	60533287	A	AAT	7	0.667	NULL	ENSBTAG00000019867	COMMD1	COMM domain-containing protein 1  [Source:RefSeq peptide;Acc:NP_001039849]
Chr11	60547816	C	G	7	0.4	INTRONIC	ENSBTAG00000019867	COMMD1	COMM domain-containing protein 1  [Source:RefSeq peptide;Acc:NP_001039849]
Chr11	61130248	T	G	10	0.558	INTRONIC	ENSBTAG00000044173	EHBP1	EH domain binding protein 1 [Source:HGNC Symbol;Acc:29144]
Chr11	61145971	C	T	14	0.68	INTRONIC	ENSBTAG00000044173	EHBP1	EH domain binding protein 1 [Source:HGNC Symbol;Acc:29144]
Chr11	61155990	G	GC	7	0.586	NULL	ENSBTAG00000044173	EHBP1	EH domain binding protein 1 [Source:HGNC Symbol;Acc:29144]
Chr11	61166213	C	A	8	0.5	INTRONIC	ENSBTAG00000044173	EHBP1	EH domain binding protein 1 [Source:HGNC Symbol;Acc:29144]
Chr11	61199201	T	C	6	0.167	INTRONIC	ENSBTAG00000044173	EHBP1	EH domain binding protein 1 [Source:HGNC Symbol;Acc:29144]
Chr11	61199443	C	CT	10	0.545	NULL	ENSBTAG00000044173	EHBP1	EH domain binding protein 1 [Source:HGNC Symbol;Acc:29144]
Chr11	61216596	A	G	8	0.2	INTRONIC	ENSBTAG00000044173	EHBP1	EH domain binding protein 1 [Source:HGNC Symbol;Acc:29144]
Chr11	61286716	C	T	5	0.25	INTRONIC	ENSBTAG00000044173	EHBP1	EH domain binding protein 1 [Source:HGNC Symbol;Acc:29144]
Chr11	61344506	A	G	7	0.2	INTRONIC	ENSBTAG00000044173	EHBP1	EH domain binding protein 1 [Source:HGNC Symbol;Acc:29144]
Chr11	61361731	A	G	7	0.427	INTRONIC	ENSBTAG00000044173	EHBP1	EH domain binding protein 1 [Source:HGNC Symbol;Acc:29144]
Chr11	61381293	C	T	7	0.417	INTRONIC	ENSBTAG00000044173	EHBP1	EH domain binding protein 1 [Source:HGNC Symbol;Acc:29144]
Chr11	61418042	C	CTG	7	0.6	NULL	ENSBTAG00000044173	EHBP1	EH domain binding protein 1 [Source:HGNC Symbol;Acc:29144]
Chr11	61466623	T	TA	8	0.6	NULL	ENSBTAG00000044173	EHBP1	EH domain binding protein 1 [Source:HGNC Symbol;Acc:29144]
Chr11	61770485	G	A	6	0.2	INTRONIC	ENSBTAG00000005151	WDPCP	WD repeat containing planar cell polarity effector [Source:HGNC Symbol;Acc:28027]
Chr11	61806556	C	T	4	0.5	INTRONIC	ENSBTAG00000005151	WDPCP	WD repeat containing planar cell polarity effector [Source:HGNC Symbol;Acc:28027]
Chr11	61868451	T	C	7	0.5	INTRONIC	ENSBTAG00000005151	WDPCP	WD repeat containing planar cell polarity effector [Source:HGNC Symbol;Acc:28027]
Chr11	61887834	A	G	7	0.5	INTRONIC	ENSBTAG00000005151	WDPCP	WD repeat containing planar cell polarity effector [Source:HGNC Symbol;Acc:28027]
Chr11	61948902	A	C	7	0.333	INTRONIC	ENSBTAG00000005151	WDPCP	WD repeat containing planar cell polarity effector [Source:HGNC Symbol;Acc:28027]
Chr11	61959108	A	G	4	0.25	INTRONIC	ENSBTAG00000005151	WDPCP	WD repeat containing planar cell polarity effector [Source:HGNC Symbol;Acc:28027]
Chr11	61967907	G	A	10	0.564	"UPSTREAM, INTRONIC"	ENSBTAG00000005151	WDPCP	WD repeat containing planar cell polarity effector [Source:HGNC Symbol;Acc:28027]
Chr11	61988822	C	T	4	0.333	INTRONIC	ENSBTAG00000019295	MDHC_BOVIN	"Malate dehydrogenase, cytoplasmic [Source:UniProtKB/Swiss-Prot;Acc:Q3T145]"
Chr11	62299616	A	C	8	0.4	"3PRIME_UTR, DOWNSTREAM"	ENSBTAG00000000111	UGPA_BOVIN	UTP--glucose-1-phosphate uridylyltransferase [Source:UniProtKB/Swiss-Prot;Acc:Q07130]
Chr11	62301564	G	A	9	0.455	"DOWNSTREAM, 3PRIME_UTR"	ENSBTAG00000000115	A7YWK8_BOVIN	vacuolar protein sorting-associated protein 54  [Source:RefSeq peptide;Acc:NP_001098930]
Chr11	62365805	T	C	6	0.333	INTRONIC	ENSBTAG00000000115	A7YWK8_BOVIN	vacuolar protein sorting-associated protein 54  [Source:RefSeq peptide;Acc:NP_001098930]
Chr11	62526751	CT	C	10	0.545	NULL	ENSBTAG00000020865	A0JN70_BOVIN	protein pellino homolog 1  [Source:RefSeq peptide;Acc:NP_001071472]
Chr11	62919112	A	G	6	0.333	INTRONIC	ENSBTAG00000009299	AFTPH	aftiphilin [Source:HGNC Symbol;Acc:25951]
Chr11	62947554	GC	G	7	0.545	NULL	ENSBTAG00000009299	AFTPH	aftiphilin [Source:HGNC Symbol;Acc:25951]
Chr11	63336390	T	C	5	0.5	"INTRONIC, UPSTREAM"	ENSBTAG00000046117	TMSB4X	
Chr11	63341955	C	G	5	0.5	"INTRONIC, INTRONIC"	ENSBTAG00000007763	SATT_BOVIN	Neutral amino acid transporter A [Source:UniProtKB/Swiss-Prot;Acc:A2VDL4]
Chr11	63363116	G	A	4	0.333	"INTRONIC, INTRONIC"	ENSBTAG00000007763	SATT_BOVIN	Neutral amino acid transporter A [Source:UniProtKB/Swiss-Prot;Acc:A2VDL4]
Chr11	63387105	T	C	6	0.389	INTRONIC	ENSBTAG00000046117	TMSB4X	
Chr11	63396062	C	T	6	0.25	DOWNSTREAM	ENSBTAG00000046117	TMSB4X	
Chr11	63433516	C	T	6	0.389	"INTRONIC, INTRONIC"	ENSBTAG00000016720	A1L528_BOVIN	ras-related protein Rab-1A  [Source:RefSeq peptide;Acc:NP_001028800]
Chr11	63565578	G	T	4	0.333	INTRONIC	ENSBTAG00000009761	ACTR2	actin-related protein 2  [Source:RefSeq peptide;Acc:NP_001095683]
Chr11	63640967	A	G	5	0.333	INTRONIC	ENSBTAG00000019456	SPRED2	"sprouty-related, EVH1 domain containing 2 [Source:HGNC Symbol;Acc:17722]"
Chr11	63666294	C	T	4	0.5	INTRONIC	ENSBTAG00000019456	SPRED2	"sprouty-related, EVH1 domain containing 2 [Source:HGNC Symbol;Acc:17722]"
Chr11	64771853	A	G	11	0.636	INTRONIC	ENSBTAG00000008448	A4FUE0_BOVIN	homeobox protein Meis1  [Source:RefSeq peptide;Acc:NP_001076976]
Chr11	64784288	A	G	10	0.125	INTRONIC	ENSBTAG00000008448	A4FUE0_BOVIN	homeobox protein Meis1  [Source:RefSeq peptide;Acc:NP_001076976]
Chr11	64787278	T	G	6	0.25	INTRONIC	ENSBTAG00000008448	A4FUE0_BOVIN	homeobox protein Meis1  [Source:RefSeq peptide;Acc:NP_001076976]
Chr11	64802680	C	T	8	0.333	INTRONIC	ENSBTAG00000008448	A4FUE0_BOVIN	homeobox protein Meis1  [Source:RefSeq peptide;Acc:NP_001076976]
Chr11	64862473	G	A	4	0.333	INTRONIC	ENSBTAG00000008448	A4FUE0_BOVIN	homeobox protein Meis1  [Source:RefSeq peptide;Acc:NP_001076976]
Chr11	64915502	C	CT	10	0.667	NULL	ENSBTAG00000008448	A4FUE0_BOVIN	homeobox protein Meis1  [Source:RefSeq peptide;Acc:NP_001076976]
Chr11	65816528	CT	C	7	0.667	NULL	ENSBTAG00000011727	ETAA1_BOVIN	Ewing-primes tumor-associated antigen 1 homolog [Source:UniProtKB/Swiss-Prot;Acc:Q08DI1]
Chr11	66474929	C	T	4	0.25	INTRONIC	ENSBTAG00000004567	C1D_BOVIN	Nuclear nucleic acid-binding protein C1D [Source:UniProtKB/Swiss-Prot;Acc:Q32PE4]
Chr11	66545174	T	C	4	0.333	INTRONIC	ENSBTAG00000010595	WDR92_BOVIN	WD repeat-containing protein 92 [Source:UniProtKB/Swiss-Prot;Acc:Q29RZ9]
Chr11	66560340	T	C	5	0.667	INTRONIC	ENSBTAG00000010595	WDR92_BOVIN	WD repeat-containing protein 92 [Source:UniProtKB/Swiss-Prot;Acc:Q29RZ9]
Chr11	66599531	T	C	6	0.4	INTRONIC	ENSBTAG00000010619	CANB1_BOVIN	Calcineurin subunit B type 1 [Source:UniProtKB/Swiss-Prot;Acc:P63099]
Chr11	66623426	A	C	5	0.333	INTRONIC	ENSBTAG00000010619	CANB1_BOVIN	Calcineurin subunit B type 1 [Source:UniProtKB/Swiss-Prot;Acc:P63099]
Chr11	66641177	G	T	6	0.667	INTRONIC	ENSBTAG00000010619	CANB1_BOVIN	Calcineurin subunit B type 1 [Source:UniProtKB/Swiss-Prot;Acc:P63099]
Chr11	66693962	C	T	8	0.25	INTRONIC	ENSBTAG00000001408	CNRP1_BOVIN	CB1 cannabinoid receptor-interacting protein 1 [Source:UniProtKB/Swiss-Prot;Acc:Q17QM9]
Chr11	66849720	T	G	4	0.25	"INTRONIC, INTRONIC"	ENSBTAG00000018401	APLF_BOVIN	Aprataxin and PNK-like factor [Source:UniProtKB/Swiss-Prot;Acc:A0JNH9]
Chr11	66865486	A	G	6	0.75	"INTRONIC, INTRONIC"	ENSBTAG00000018401	APLF_BOVIN	Aprataxin and PNK-like factor [Source:UniProtKB/Swiss-Prot;Acc:A0JNH9]
Chr11	66870483	T	C	8	0.5	"INTRONIC, INTRONIC"	ENSBTAG00000018401	APLF_BOVIN	Aprataxin and PNK-like factor [Source:UniProtKB/Swiss-Prot;Acc:A0JNH9]
Chr11	66876607	T	TG	12	0.667	NULL	ENSBTAG00000018401	APLF_BOVIN	Aprataxin and PNK-like factor [Source:UniProtKB/Swiss-Prot;Acc:A0JNH9]
Chr11	66883458	A	T	6	0.25	"INTRONIC, INTRONIC"	ENSBTAG00000018401	APLF_BOVIN	Aprataxin and PNK-like factor [Source:UniProtKB/Swiss-Prot;Acc:A0JNH9]
Chr11	66884997	C	T	4	0.5	"INTRONIC, INTRONIC"	ENSBTAG00000018401	APLF_BOVIN	Aprataxin and PNK-like factor [Source:UniProtKB/Swiss-Prot;Acc:A0JNH9]
Chr11	66894254	TG	T	22	0.76	NULL	ENSBTAG00000018401	APLF_BOVIN	Aprataxin and PNK-like factor [Source:UniProtKB/Swiss-Prot;Acc:A0JNH9]
Chr11	67187185	A	G	6	0.5	SYNONYMOUS_CODING	ENSBTAG00000000992	E1B8X7_BOVIN	Uncharacterized protein [Source:UniProtKB/TrEMBL;Acc:E1B8X7]
Chr11	67338863	T	C	6	0.333	INTRONIC	ENSBTAG00000007808	ANTXR1	anthrax toxin receptor 1 [Source:HGNC Symbol;Acc:21014]
Chr11	67369512	G	A	10	0.556	INTRONIC	ENSBTAG00000007808	ANTXR1	anthrax toxin receptor 1 [Source:HGNC Symbol;Acc:21014]
Chr11	67436220	G	A	5	0.5	INTRONIC	ENSBTAG00000007808	ANTXR1	anthrax toxin receptor 1 [Source:HGNC Symbol;Acc:21014]
Chr11	67440878	T	TA	9	0.643	NULL	ENSBTAG00000007808	ANTXR1	anthrax toxin receptor 1 [Source:HGNC Symbol;Acc:21014]
Chr11	67466213	A	G	7	0.5	INTRONIC	ENSBTAG00000007808	ANTXR1	anthrax toxin receptor 1 [Source:HGNC Symbol;Acc:21014]
Chr11	67471424	T	C	5	0.4	INTRONIC	ENSBTAG00000007808	ANTXR1	anthrax toxin receptor 1 [Source:HGNC Symbol;Acc:21014]
Chr11	67519697	C	T	5	0.2	SYNONYMOUS_CODING	ENSBTAG00000007808	ANTXR1	anthrax toxin receptor 1 [Source:HGNC Symbol;Acc:21014]
Chr11	67581036	T	G	5	0.5	INTRONIC	ENSBTAG00000007808	ANTXR1	anthrax toxin receptor 1 [Source:HGNC Symbol;Acc:21014]
Chr11	67589635	C	T	7	0.2	INTRONIC	ENSBTAG00000007808	ANTXR1	anthrax toxin receptor 1 [Source:HGNC Symbol;Acc:21014]
Chr11	67700213	A	G	8	0.339	INTRONIC	ENSBTAG00000017626	GFPT1	glucosamine--fructose-6-phosphate aminotransferase  [Source:RefSeq peptide;Acc:NP_001103431]
Chr11	67773330	A	G	4	0.25	INTRONIC	ENSBTAG00000000141	Q2KJF3_BOVIN	"NFU1 iron-sulfur cluster scaffold homolog, mitochondrial  [Source:RefSeq peptide;Acc:NP_001040031]"
Chr11	67826015	T	C	4	0.5	INTRONIC	ENSBTAG00000009343	AAK1	AP2 associated kinase 1 [Source:HGNC Symbol;Acc:19679]
Chr11	67849143	T	C	12	0.185	INTRONIC	ENSBTAG00000009343	AAK1	AP2 associated kinase 1 [Source:HGNC Symbol;Acc:19679]
Chr11	67859709	G	A	7	0.2	INTRONIC	ENSBTAG00000009343	AAK1	AP2 associated kinase 1 [Source:HGNC Symbol;Acc:19679]
Chr11	67870735	G	A	10	0.307	"SPLICE_SITE, INTRONIC"	ENSBTAG00000009343	AAK1	AP2 associated kinase 1 [Source:HGNC Symbol;Acc:19679]
Chr11	67887504	T	C	7	0.167	INTRONIC	ENSBTAG00000009343	AAK1	AP2 associated kinase 1 [Source:HGNC Symbol;Acc:19679]
Chr11	67904190	T	TC	6	0.556	NULL	ENSBTAG00000009343	AAK1	AP2 associated kinase 1 [Source:HGNC Symbol;Acc:19679]
Chr11	67919293	C	A	7	0.385	INTRONIC	ENSBTAG00000009343	AAK1	AP2 associated kinase 1 [Source:HGNC Symbol;Acc:19679]
Chr11	67936006	C	T	7	0.484	INTRONIC	ENSBTAG00000009343	AAK1	AP2 associated kinase 1 [Source:HGNC Symbol;Acc:19679]
Chr11	67937556	C	T	6	0.667	INTRONIC	ENSBTAG00000009343	AAK1	AP2 associated kinase 1 [Source:HGNC Symbol;Acc:19679]
Chr11	67946619	C	CA	12	0.636	NULL	ENSBTAG00000009343	AAK1	AP2 associated kinase 1 [Source:HGNC Symbol;Acc:19679]
Chr11	68093885	C	T	4	0.25	INTRONIC	ENSBTAG00000001105	ANXA4_BOVIN	Annexin A4 [Source:UniProtKB/Swiss-Prot;Acc:P13214]
Chr11	68112020	G	A	7	0.333	INTRONIC	ENSBTAG00000001105	ANXA4_BOVIN	Annexin A4 [Source:UniProtKB/Swiss-Prot;Acc:P13214]
Chr11	68187458	C	A	4	0.5	INTRONIC	ENSBTAG00000001108	GMCL1	germ cell-less protein-like 1  [Source:RefSeq peptide;Acc:NP_001095453]
Chr11	68218450	G	A	10	0.426	INTRONIC	ENSBTAG00000037746	A3KMZ9_BOVIN	small nuclear ribonucleoprotein 27kDa (U4/U6.U5)  [Source:RefSeq peptide;Acc:NP_001091631]
Chr11	68244033	G	A	5	0.667	INTRONIC	ENSBTAG00000001042	MXD1	MAX dimerization protein 1 [Source:HGNC Symbol;Acc:6761]
Chr11	68524392	C	T	4	0.333	INTRONIC	ENSBTAG00000019182	Q0VBZ6_BOVIN	TIA1 cytotoxic granule-associated RNA binding protein  [Source:RefSeq peptide;Acc:NP_001069577]
Chr11	68780689	G	T	7	0.373	INTRONIC	ENSBTAG00000021735	GALNT14	UDP-N-acetyl-alpha-D-galactosamine:polypeptide N-acetylgalactosaminyltransferase 14 (GalNAc-T14) [Source:HGNC Symbol;Acc:22946]
Chr11	68781936	A	G	4	0.5	INTRONIC	ENSBTAG00000021735	GALNT14	UDP-N-acetyl-alpha-D-galactosamine:polypeptide N-acetylgalactosaminyltransferase 14 (GalNAc-T14) [Source:HGNC Symbol;Acc:22946]
Chr11	68789411	T	C	5	0.25	INTRONIC	ENSBTAG00000021735	GALNT14	UDP-N-acetyl-alpha-D-galactosamine:polypeptide N-acetylgalactosaminyltransferase 14 (GalNAc-T14) [Source:HGNC Symbol;Acc:22946]
Chr11	68834911	T	C	4	0.333	INTRONIC	ENSBTAG00000021735	GALNT14	UDP-N-acetyl-alpha-D-galactosamine:polypeptide N-acetylgalactosaminyltransferase 14 (GalNAc-T14) [Source:HGNC Symbol;Acc:22946]
Chr11	68938726	T	G	19	0.727	INTRONIC	ENSBTAG00000021735	GALNT14	UDP-N-acetyl-alpha-D-galactosamine:polypeptide N-acetylgalactosaminyltransferase 14 (GalNAc-T14) [Source:HGNC Symbol;Acc:22946]
Chr11	69047077	C	A	5	0.5	"INTRONIC, INTRONIC"	ENSBTAG00000008946	CAPN13	calpain-13  [Source:RefSeq peptide;Acc:NP_001030437]
Chr11	69105988	G	A	5	0.333	"INTRONIC, INTRONIC"	ENSBTAG00000008946	CAPN13	calpain-13  [Source:RefSeq peptide;Acc:NP_001030437]
Chr11	69110524	C	G	4	0.333	"INTRONIC, INTRONIC"	ENSBTAG00000008946	CAPN13	calpain-13  [Source:RefSeq peptide;Acc:NP_001030437]
Chr11	69117158	G	A	4	0.333	"INTRONIC, INTRONIC"	ENSBTAG00000008946	CAPN13	calpain-13  [Source:RefSeq peptide;Acc:NP_001030437]
Chr11	69209452	C	A	6	0.381	INTRONIC	ENSBTAG00000005014	A6QQQ6_BOVIN	LCLAT1 protein [Source:UniProtKB/TrEMBL;Acc:A6QQQ6]
Chr11	69229102	G	A	5	0.25	INTRONIC	ENSBTAG00000005014	A6QQQ6_BOVIN	LCLAT1 protein [Source:UniProtKB/TrEMBL;Acc:A6QQQ6]
Chr11	69236807	G	A	6	0.333	INTRONIC	ENSBTAG00000005014	A6QQQ6_BOVIN	LCLAT1 protein [Source:UniProtKB/TrEMBL;Acc:A6QQQ6]
Chr11	69268047	A	G	4	0.333	INTRONIC	ENSBTAG00000005014	A6QQQ6_BOVIN	LCLAT1 protein [Source:UniProtKB/TrEMBL;Acc:A6QQQ6]
Chr11	69280346	T	C	6	0.167	"DOWNSTREAM, NON_SYNONYMOUS_CODING"	ENSBTAG00000005014	A6QQQ6_BOVIN	LCLAT1 protein [Source:UniProtKB/TrEMBL;Acc:A6QQQ6]
Chr11	69292972	T	C	5	0.333	"INTRONIC, INTRONIC"	ENSBTAG00000005014	A6QQQ6_BOVIN	LCLAT1 protein [Source:UniProtKB/TrEMBL;Acc:A6QQQ6]
Chr11	69312948	G	A	8	0.557	"INTRONIC, INTRONIC"	ENSBTAG00000005014	A6QQQ6_BOVIN	LCLAT1 protein [Source:UniProtKB/TrEMBL;Acc:A6QQQ6]
Chr11	69316957	C	A	6	0.25	"INTRONIC, UPSTREAM"	ENSBTAG00000005014	A6QQQ6_BOVIN	LCLAT1 protein [Source:UniProtKB/TrEMBL;Acc:A6QQQ6]
Chr11	70533951	C	T	7	0.25	INTRONIC	ENSBTAG00000007379	F1MUQ3_BOVIN	Tyrosine-protein kinase receptor [Source:UniProtKB/TrEMBL;Acc:F1MUQ3]
Chr11	70555156	T	A	4	0.315	INTRONIC	ENSBTAG00000007379	F1MUQ3_BOVIN	Tyrosine-protein kinase receptor [Source:UniProtKB/TrEMBL;Acc:F1MUQ3]
Chr11	70587782	G	A	7	0.562	"INTRONIC, UPSTREAM"	ENSBTAG00000007379	F1MUQ3_BOVIN	Tyrosine-protein kinase receptor [Source:UniProtKB/TrEMBL;Acc:F1MUQ3]
Chr11	70591168	G	A	4	0.333	"INTRONIC, INTRONIC"	ENSBTAG00000007379	F1MUQ3_BOVIN	Tyrosine-protein kinase receptor [Source:UniProtKB/TrEMBL;Acc:F1MUQ3]
Chr11	70594823	G	A	5	0.422	"INTRONIC, INTRONIC"	ENSBTAG00000007379	F1MUQ3_BOVIN	Tyrosine-protein kinase receptor [Source:UniProtKB/TrEMBL;Acc:F1MUQ3]
Chr11	70607370	C	T	5	0.485	"INTRONIC, INTRONIC"	ENSBTAG00000007379	F1MUQ3_BOVIN	Tyrosine-protein kinase receptor [Source:UniProtKB/TrEMBL;Acc:F1MUQ3]
Chr11	70617566	C	A	4	0.333	"INTRONIC, INTRONIC"	ENSBTAG00000007379	F1MUQ3_BOVIN	Tyrosine-protein kinase receptor [Source:UniProtKB/TrEMBL;Acc:F1MUQ3]
Chr11	70664960	G	T	5	0.4	INTRONIC	ENSBTAG00000007378	CLIP4	"CAP-GLY domain containing linker protein family, member 4  [Source:RefSeq peptide;Acc:NP_001095490]"
Chr11	70720716	A	T	5	0.333	INTRONIC	ENSBTAG00000007378	CLIP4	"CAP-GLY domain containing linker protein family, member 4  [Source:RefSeq peptide;Acc:NP_001095490]"
Chr11	70724734	C	G	6	0.5	INTRONIC	ENSBTAG00000007378	CLIP4	"CAP-GLY domain containing linker protein family, member 4  [Source:RefSeq peptide;Acc:NP_001095490]"
Chr11	70728906	T	G	7	0.389	INTRONIC	ENSBTAG00000007378	CLIP4	"CAP-GLY domain containing linker protein family, member 4  [Source:RefSeq peptide;Acc:NP_001095490]"
Chr11	70861210	G	A	6	0.5	"INTRONIC, DOWNSTREAM, DOWNSTREAM"	ENSBTAG00000018196	A6H7C7_BOVIN	Uncharacterized protein [Source:UniProtKB/TrEMBL;Acc:F1MCK7]
Chr11	70981619	TAG	T	8	0.613	NULL	ENSBTAG00000012447	PPP1CB	serine/threonine-protein phosphatase PP1-beta catalytic subunit  [Source:RefSeq peptide;Acc:NP_001029825]
Chr11	71141313	G	A	4	0.5	INTRONIC	ENSBTAG00000018669	PLB1	phospholipase B1 [Source:HGNC Symbol;Acc:30041]
Chr11	71141687	G	A	6	0.364	INTRONIC	ENSBTAG00000018669	PLB1	phospholipase B1 [Source:HGNC Symbol;Acc:30041]
Chr11	71167187	T	C	5	0.333	INTRONIC	ENSBTAG00000018669	PLB1	phospholipase B1 [Source:HGNC Symbol;Acc:30041]
Chr11	71204547	G	A	6	0.333	INTRONIC	ENSBTAG00000018669	PLB1	phospholipase B1 [Source:HGNC Symbol;Acc:30041]
Chr11	71477404	T	C	9	0.4	INTRONIC	ENSBTAG00000031335	BRE_BOVIN	BRCA1-A complex subunit BRE [Source:UniProtKB/Swiss-Prot;Acc:A6QQW8]
Chr11	71667463	A	G	9	0.5	INTRONIC	ENSBTAG00000031335	BRE_BOVIN	BRCA1-A complex subunit BRE [Source:UniProtKB/Swiss-Prot;Acc:A6QQW8]
Chr11	71688746	C	G	6	0.333	INTRONIC	ENSBTAG00000031335	BRE_BOVIN	BRCA1-A complex subunit BRE [Source:UniProtKB/Swiss-Prot;Acc:A6QQW8]
Chr11	71693302	A	AT	6	0.556	NULL	ENSBTAG00000031335	BRE_BOVIN	BRCA1-A complex subunit BRE [Source:UniProtKB/Swiss-Prot;Acc:A6QQW8]
Chr11	71724285	A	G	4	0.5	INTRONIC	ENSBTAG00000031335	BRE_BOVIN	BRCA1-A complex subunit BRE [Source:UniProtKB/Swiss-Prot;Acc:A6QQW8]
Chr11	71813151	CA	C	9	0.646	NULL	ENSBTAG00000031335	BRE_BOVIN	BRCA1-A complex subunit BRE [Source:UniProtKB/Swiss-Prot;Acc:A6QQW8]
Chr11	71835619	G	A	7	0.333	INTRONIC	ENSBTAG00000031332	E1BJH7_BOVIN	Uncharacterized protein [Source:UniProtKB/TrEMBL;Acc:E1BJH7]
Chr11	71849542	A	G	4	0.5	INTRONIC	ENSBTAG00000031332	E1BJH7_BOVIN	Uncharacterized protein [Source:UniProtKB/TrEMBL;Acc:E1BJH7]
Chr11	71902043	GA	G	6	0.571	NULL	ENSBTAG00000031332	E1BJH7_BOVIN	Uncharacterized protein [Source:UniProtKB/TrEMBL;Acc:E1BJH7]
Chr11	72004410	C	T	5	0.5	INTRONIC	ENSBTAG00000018680	NULL	Uncharacterized protein [Source:UniProtKB/TrEMBL;Acc:F1MR50]
Chr11	72030899	A	G	11	0.857	"DOWNSTREAM, INTRONIC"	ENSBTAG00000003906	Q24JZ3_BOVIN	STAGA complex 65 subunit gamma  [Source:RefSeq peptide;Acc:NP_001069618]
Chr11	72034039	G	C	4	0.5	"DOWNSTREAM, DOWNSTREAM"	ENSBTAG00000003904	GPN1_BOVIN	GPN-loop GTPase 1 [Source:UniProtKB/Swiss-Prot;Acc:A4FUD1]
Chr11	72099543	T	C	5	0.4	"SYNONYMOUS_CODING, UPSTREAM"	ENSBTAG00000046280	C2orf16	chromosome 2 open reading frame 16 [Source:HGNC Symbol;Acc:25275]
Chr11	72181495	G	C	5	0.5	"INTRONIC, UPSTREAM"	ENSBTAG00000018164	FNDC4	fibronectin type III domain-containing protein 4 precursor  [Source:RefSeq peptide;Acc:NP_001095794]
Chr11	72188584	T	C	8	0.376	SYNONYMOUS_CODING	ENSBTAG00000018157	IFT172	intraflagellar transport 172 homolog (Chlamydomonas) [Source:HGNC Symbol;Acc:30391]
Chr11	72190024	T	C	6	0.5	SYNONYMOUS_CODING	ENSBTAG00000018157	IFT172	intraflagellar transport 172 homolog (Chlamydomonas) [Source:HGNC Symbol;Acc:30391]
Chr11	72196671	C	T	6	0.25	INTRONIC	ENSBTAG00000018157	IFT172	intraflagellar transport 172 homolog (Chlamydomonas) [Source:HGNC Symbol;Acc:30391]
Chr11	72227565	C	T	10	0.4	"UPSTREAM, DOWNSTREAM, INTRONIC"	ENSBTAG00000018153	Q08DY5_BOVIN	nuclear receptor-binding protein  [Source:RefSeq peptide;Acc:NP_001070357]
Chr11	72229970	G	C	8	0.464	SYNONYMOUS_CODING	ENSBTAG00000018153	Q08DY5_BOVIN	nuclear receptor-binding protein  [Source:RefSeq peptide;Acc:NP_001070357]
Chr11	72566605	C	T	7	0.2	INTRONIC	ENSBTAG00000013403	CBPC5_BOVIN	Cytosolic carboxypeptidase-like protein 5 [Source:UniProtKB/Swiss-Prot;Acc:Q58CX9]
Chr11	72608364	C	T	7	0.548	INTRONIC	ENSBTAG00000008884	Q0VC55_BOVIN	microtubule-associated protein RP/EB family member 3  [Source:RefSeq peptide;Acc:NP_001069385]
Chr11	72725138	T	C	4	0.5	INTRONIC	ENSBTAG00000018576	A8E641_BOVIN	dihydropyrimidinase-related protein 5  [Source:RefSeq peptide;Acc:NP_001103434]
Chr11	72729775	G	C	9	0.662	INTRONIC	ENSBTAG00000018576	A8E641_BOVIN	dihydropyrimidinase-related protein 5  [Source:RefSeq peptide;Acc:NP_001103434]
Chr11	72748903	T	TA	7	0.545	NULL	ENSBTAG00000018576	A8E641_BOVIN	dihydropyrimidinase-related protein 5  [Source:RefSeq peptide;Acc:NP_001103434]
Chr11	72796717	G	A	5	0.2	INTRONIC	ENSBTAG00000018761	A4IFE7_BOVIN	hypothetical protein LOC525690  [Source:RefSeq peptide;Acc:NP_001077173]
Chr11	72937492	C	T	4	0.25	INTRONIC	ENSBTAG00000005041	CIB4	calcium and integrin binding family member 4  [Source:RefSeq peptide;Acc:NP_001069923]
Chr11	72955833	G	A	11	0.486	INTRONIC	ENSBTAG00000005041	CIB4	calcium and integrin binding family member 4  [Source:RefSeq peptide;Acc:NP_001069923]
Chr11	72975153	A	G	8	0.286	"DOWNSTREAM, INTRONIC"	ENSBTAG00000031150	CB070_BOVIN	UPF0573 protein C2orf70 homolog [Source:UniProtKB/Swiss-Prot;Acc:Q3SZR5]
Chr11	73038162	C	T	5	0.5	INTRONIC	ENSBTAG00000009650	OTOF	otoferlin  [Source:RefSeq peptide;Acc:NP_001137579]
Chr11	73092257	T	C	4	0.333	"INTRONIC, INTRONIC"	ENSBTAG00000009649	CC164_BOVIN	Coiled-coil domain-containing protein 164 [Source:UniProtKB/Swiss-Prot;Acc:Q32KY1]
Chr11	73101460	G	A	5	0.333	"INTRONIC, INTRONIC"	ENSBTAG00000009649	CC164_BOVIN	Coiled-coil domain-containing protein 164 [Source:UniProtKB/Swiss-Prot;Acc:Q32KY1]
Chr11	73118777	G	T	4	0.5	"INTRONIC, INTRONIC"	ENSBTAG00000009649	CC164_BOVIN	Coiled-coil domain-containing protein 164 [Source:UniProtKB/Swiss-Prot;Acc:Q32KY1]
Chr11	73136775	T	C	5	0.333	INTRONIC	ENSBTAG00000007837	EPT1	ethanolaminephosphotransferase 1  [Source:RefSeq peptide;Acc:NP_001068725]
Chr11	73147197	C	A	5	0.342	INTRONIC	ENSBTAG00000007837	EPT1	ethanolaminephosphotransferase 1  [Source:RefSeq peptide;Acc:NP_001068725]
Chr11	73147923	C	T	6	0.333	INTRONIC	ENSBTAG00000007837	EPT1	ethanolaminephosphotransferase 1  [Source:RefSeq peptide;Acc:NP_001068725]
Chr11	73167574	C	T	4	0.5	INTRONIC	ENSBTAG00000007837	EPT1	ethanolaminephosphotransferase 1  [Source:RefSeq peptide;Acc:NP_001068725]
Chr11	73199184	G	A	5	0.405	"UPSTREAM, UPSTREAM, UPSTREAM"	ENSBTAG00000005736	E1BNJ8_BOVIN	Uncharacterized protein [Source:UniProtKB/TrEMBL;Acc:E1BNJ8]
Chr11	73251110	A	T	8	0.623	"UPSTREAM, INTRONIC"	ENSBTAG00000015038	Q3SZ00_BOVIN	"trifunctional enzyme subunit alpha, mitochondrial  [Source:RefSeq peptide;Acc:NP_776760]"
Chr11	73251111	C	T	8	0.507	"UPSTREAM, INTRONIC"	ENSBTAG00000015038	Q3SZ00_BOVIN	"trifunctional enzyme subunit alpha, mitochondrial  [Source:RefSeq peptide;Acc:NP_776760]"
Chr11	73252234	G	A	6	0.333	INTRONIC	ENSBTAG00000015038	Q3SZ00_BOVIN	"trifunctional enzyme subunit alpha, mitochondrial  [Source:RefSeq peptide;Acc:NP_776760]"
Chr11	73258514	G	A	4	0.333	INTRONIC	ENSBTAG00000015038	Q3SZ00_BOVIN	"trifunctional enzyme subunit alpha, mitochondrial  [Source:RefSeq peptide;Acc:NP_776760]"
Chr11	73261533	T	C	4	0.5	INTRONIC	ENSBTAG00000015038	Q3SZ00_BOVIN	"trifunctional enzyme subunit alpha, mitochondrial  [Source:RefSeq peptide;Acc:NP_776760]"
Chr11	73277687	T	C	6	0.2	INTRONIC	ENSBTAG00000015038	Q3SZ00_BOVIN	"trifunctional enzyme subunit alpha, mitochondrial  [Source:RefSeq peptide;Acc:NP_776760]"
Chr11	73348549	C	T	7	0.2	INTRONIC	ENSBTAG00000000985	A6QLS9_BOVIN	ras-related protein Rab-10  [Source:RefSeq peptide;Acc:NP_001094758]
Chr11	73373837	T	A	4	0.25	INTRONIC	ENSBTAG00000000985	A6QLS9_BOVIN	ras-related protein Rab-10  [Source:RefSeq peptide;Acc:NP_001094758]
Chr11	73395403	C	T	6	0.667	INTRONIC	ENSBTAG00000000985	A6QLS9_BOVIN	ras-related protein Rab-10  [Source:RefSeq peptide;Acc:NP_001094758]
Chr11	73450491	C	T	8	0.667	UPSTREAM	ENSBTAG00000019138	KIF3C_BOVIN	Kinesin-like protein KIF3C [Source:UniProtKB/Swiss-Prot;Acc:A0JN40]
Chr11	73608940	G	A	7	0.417	INTRONIC	ENSBTAG00000019983	ASXL2	additional sex combs like 2 (Drosophila) [Source:HGNC Symbol;Acc:23805]
Chr11	73613006	G	T	8	0.492	INTRONIC	ENSBTAG00000019983	ASXL2	additional sex combs like 2 (Drosophila) [Source:HGNC Symbol;Acc:23805]
Chr11	73621026	C	T	8	0.4	INTRONIC	ENSBTAG00000019983	ASXL2	additional sex combs like 2 (Drosophila) [Source:HGNC Symbol;Acc:23805]
Chr11	73633971	T	TA	9	0.556	NULL	ENSBTAG00000019983	ASXL2	additional sex combs like 2 (Drosophila) [Source:HGNC Symbol;Acc:23805]
Chr11	73818022	C	G	7	0.5	INTRONIC	ENSBTAG00000021072	DTNB	"dystrobrevin, beta [Source:HGNC Symbol;Acc:3058]"
Chr11	73836941	G	A	6	0.667	INTRONIC	ENSBTAG00000021072	DTNB	"dystrobrevin, beta [Source:HGNC Symbol;Acc:3058]"
Chr11	73838459	G	T	9	0.4	INTRONIC	ENSBTAG00000021072	DTNB	"dystrobrevin, beta [Source:HGNC Symbol;Acc:3058]"
Chr11	73871413	C	T	13	0.36	INTRONIC	ENSBTAG00000021072	DTNB	"dystrobrevin, beta [Source:HGNC Symbol;Acc:3058]"
Chr11	73899214	A	G	5	0.25	INTRONIC	ENSBTAG00000021072	DTNB	"dystrobrevin, beta [Source:HGNC Symbol;Acc:3058]"
Chr11	73905315	C	T	7	0.5	INTRONIC	ENSBTAG00000021072	DTNB	"dystrobrevin, beta [Source:HGNC Symbol;Acc:3058]"
Chr11	73916487	A	AC	6	0.6	NULL	ENSBTAG00000021072	DTNB	"dystrobrevin, beta [Source:HGNC Symbol;Acc:3058]"
Chr11	73916761	A	G	4	0.5	INTRONIC	ENSBTAG00000021072	DTNB	"dystrobrevin, beta [Source:HGNC Symbol;Acc:3058]"
Chr11	73917787	C	T	4	0.315	INTRONIC	ENSBTAG00000021072	DTNB	"dystrobrevin, beta [Source:HGNC Symbol;Acc:3058]"
Chr11	73920582	G	A	5	0.667	INTRONIC	ENSBTAG00000021072	DTNB	"dystrobrevin, beta [Source:HGNC Symbol;Acc:3058]"
Chr11	73921916	T	C	8	0.167	INTRONIC	ENSBTAG00000021072	DTNB	"dystrobrevin, beta [Source:HGNC Symbol;Acc:3058]"
Chr11	73932894	C	T	5	0.25	INTRONIC	ENSBTAG00000021072	DTNB	"dystrobrevin, beta [Source:HGNC Symbol;Acc:3058]"
Chr11	74328744	G	A	5	0.421	INTRONIC	ENSBTAG00000018239	DJC27_BOVIN	DnaJ homolog subfamily C member 27 [Source:UniProtKB/Swiss-Prot;Acc:A5D7F5]
Chr11	74331684	G	GT	7	0.667	NULL	ENSBTAG00000018239	DJC27_BOVIN	DnaJ homolog subfamily C member 27 [Source:UniProtKB/Swiss-Prot;Acc:A5D7F5]
Chr11	74334046	A	G	6	0.25	INTRONIC	ENSBTAG00000018239	DJC27_BOVIN	DnaJ homolog subfamily C member 27 [Source:UniProtKB/Swiss-Prot;Acc:A5D7F5]
Chr11	74337639	T	G	4	0.315	INTRONIC	ENSBTAG00000018239	DJC27_BOVIN	DnaJ homolog subfamily C member 27 [Source:UniProtKB/Swiss-Prot;Acc:A5D7F5]
Chr11	74390135	A	T	4	0.5	INTRONIC	ENSBTAG00000018705	F1MPC9_BOVIN	Uncharacterized protein [Source:UniProtKB/TrEMBL;Acc:F1MPC9]
Chr11	74399780	T	G	8	0.462	INTRONIC	ENSBTAG00000018705	F1MPC9_BOVIN	Uncharacterized protein [Source:UniProtKB/TrEMBL;Acc:F1MPC9]
Chr11	74483227	T	C	5	0.437	"DOWNSTREAM, INTRONIC, UPSTREAM"	ENSBTAG00000015012	PTRD1_BOVIN	
Chr11	74500447	C	T	9	0.5	INTRONIC	ENSBTAG00000047575	NULL	
Chr11	74501691	G	T	4	0.333	INTRONIC	ENSBTAG00000047575	NULL	
Chr11	74529965	C	T	5	0.333	"INTRONIC, INTRONIC"	ENSBTAG00000015007	NULL	Uncharacterized protein [Source:UniProtKB/TrEMBL;Acc:E1BK04]
Chr11	74910420	G	GA	7	0.625	NULL	ENSBTAG00000023172	ITSN2	intersectin 2 [Source:HGNC Symbol;Acc:6184]
Chr11	74922695	T	C	8	0.375	INTRONIC	ENSBTAG00000023172	ITSN2	intersectin 2 [Source:HGNC Symbol;Acc:6184]
Chr11	74948939	TG	T	6	0.571	NULL	ENSBTAG00000023172	ITSN2	intersectin 2 [Source:HGNC Symbol;Acc:6184]
Chr11	74961525	G	A	4	0.5	INTRONIC	ENSBTAG00000023172	ITSN2	intersectin 2 [Source:HGNC Symbol;Acc:6184]
Chr11	75001785	A	AC	6	0.6	NULL	ENSBTAG00000030864	U638B_BOVIN	UPF0638 protein B [Source:UniProtKB/Swiss-Prot;Acc:A6QQ68]
Chr11	75002925	T	C	4	0.333	INTRONIC	ENSBTAG00000030864	U638B_BOVIN	UPF0638 protein B [Source:UniProtKB/Swiss-Prot;Acc:A6QQ68]
Chr11	75010700	C	T	4	0.25	INTRONIC	ENSBTAG00000030864	U638B_BOVIN	UPF0638 protein B [Source:UniProtKB/Swiss-Prot;Acc:A6QQ68]
Chr11	75028228	A	C	4	0.25	"UPSTREAM, UPSTREAM, DOWNSTREAM"	ENSBTAG00000003404	PROF4_BOVIN	Profilin-4 [Source:UniProtKB/Swiss-Prot;Acc:Q2NKT1]
Chr11	75032151	C	G	5	0.25	"UPSTREAM, DOWNSTREAM"	ENSBTAG00000003405	Q0VC75_BOVIN	quinone oxidoreductase PIG3  [Source:RefSeq peptide;Acc:NP_001068846]
Chr11	75079328	C	T	4	0.5	DOWNSTREAM	ENSBTAG00000016987	C2orf44	chromosome 2 open reading frame 44 [Source:HGNC Symbol;Acc:26157]
Chr11	75159570	A	G	9	0.75	"INTRONIC, UPSTREAM"	ENSBTAG00000017255	ATAD2B	"ATPase family, AAA domain containing 2B [Source:HGNC Symbol;Acc:29230]"
Chr11	75197414	T	C	7	0.333	"INTRONIC, INTRONIC"	ENSBTAG00000017255	ATAD2B	"ATPase family, AAA domain containing 2B [Source:HGNC Symbol;Acc:29230]"
Chr11	75357360	G	A	5	0.333	INTRONIC	ENSBTAG00000021969	KLHL29	kelch-like 29  [Source:RefSeq peptide;Acc:NP_001157966]
Chr11	75448969	T	C	6	0.333	INTRONIC	ENSBTAG00000021969	KLHL29	kelch-like 29  [Source:RefSeq peptide;Acc:NP_001157966]
Chr11	75460198	A	G	4	0.315	INTRONIC	ENSBTAG00000021969	KLHL29	kelch-like 29  [Source:RefSeq peptide;Acc:NP_001157966]
Chr11	75522777	A	G	5	0.5	INTRONIC	ENSBTAG00000021969	KLHL29	kelch-like 29  [Source:RefSeq peptide;Acc:NP_001157966]
Chr11	75557803	A	G	4	0.5	INTRONIC	ENSBTAG00000021969	KLHL29	kelch-like 29  [Source:RefSeq peptide;Acc:NP_001157966]
Chr11	75566770	T	C	8	0.486	INTRONIC	ENSBTAG00000021969	KLHL29	kelch-like 29  [Source:RefSeq peptide;Acc:NP_001157966]
Chr11	77978913	A	G	7	0.491	INTRONIC	ENSBTAG00000008505	APOB	apolipoprotein B (including Ag(x) antigen) [Source:HGNC Symbol;Acc:603]
Chr11	78022328	C	G	7	0.25	INTRONIC	ENSBTAG00000008505	APOB	apolipoprotein B (including Ag(x) antigen) [Source:HGNC Symbol;Acc:603]
Chr11	78173159	A	C	6	0.667	"INTRONIC, INTRONIC"	ENSBTAG00000031014	Q3SZR7_BOVIN	hypothetical protein LOC534992  [Source:RefSeq peptide;Acc:NP_001073076]
Chr11	78178845	T	C	5	0.333	"INTRONIC, INTRONIC"	ENSBTAG00000031014	Q3SZR7_BOVIN	hypothetical protein LOC534992  [Source:RefSeq peptide;Acc:NP_001073076]
Chr11	78201815	T	C	8	0.286	INTRONIC	ENSBTAG00000031014	Q3SZR7_BOVIN	hypothetical protein LOC534992  [Source:RefSeq peptide;Acc:NP_001073076]
Chr11	78217544	G	A	4	0.5	INTRONIC	ENSBTAG00000031014	Q3SZR7_BOVIN	hypothetical protein LOC534992  [Source:RefSeq peptide;Acc:NP_001073076]
Chr11	78235050	T	A	5	0.25	INTRONIC	ENSBTAG00000031014	Q3SZR7_BOVIN	hypothetical protein LOC534992  [Source:RefSeq peptide;Acc:NP_001073076]
Chr11	78509420	T	A	5	0.487	INTRONIC	ENSBTAG00000016270	NULL	Uncharacterized protein [Source:UniProtKB/TrEMBL;Acc:F1N2F8]
Chr11	78595383	G	A	6	0.5	INTRONIC	ENSBTAG00000011155	PUM2	pumilio homolog 2 (Drosophila) [Source:HGNC Symbol;Acc:14958]
Chr11	78658938	C	T	7	0.5	INTRONIC	ENSBTAG00000011155	PUM2	pumilio homolog 2 (Drosophila) [Source:HGNC Symbol;Acc:14958]
Chr11	78659568	T	TA	8	0.545	NULL	ENSBTAG00000011155	PUM2	pumilio homolog 2 (Drosophila) [Source:HGNC Symbol;Acc:14958]
Chr11	78893321	G	A	5	0.5	INTRONIC	ENSBTAG00000020893	MATN3	matrilin 3 [Source:HGNC Symbol;Acc:6909]
Chr11	78968522	G	GC	8	0.6	NULL	ENSBTAG00000015587	TTC32	tetratricopeptide repeat domain 32 [Source:HGNC Symbol;Acc:32954]
Chr11	80251659	C	T	10	0.566	"UPSTREAM, INTRONIC"	ENSBTAG00000005270	NT5C1B	U6 spliceosomal RNA  [Source:RFAM;Acc:RF00026]
Chr11	80264906	T	A	6	0.389	INTRONIC	ENSBTAG00000023928	Q17QW3_BOVIN	retinol dehydrogenase 14  [Source:RefSeq peptide;Acc:NP_001068701]
Chr11	80969438	T	C	9	0.25	DOWNSTREAM	ENSBTAG00000020059	GEN1	"Gen homolog 1, endonuclease (Drosophila) [Source:HGNC Symbol;Acc:26881]"
Chr11	80982365	C	A	7	0.644	INTRONIC	ENSBTAG00000020059	GEN1	"Gen homolog 1, endonuclease (Drosophila) [Source:HGNC Symbol;Acc:26881]"
Chr11	81038188	T	C	4	0.5	INTRONIC	ENSBTAG00000018256	SMC6	structural maintenance of chromosomes 6 [Source:HGNC Symbol;Acc:20466]
Chr11	81122110	A	G	4	0.333	INTRONIC	ENSBTAG00000017158	VISL1_BOVIN	Visinin-like protein 1 [Source:UniProtKB/Swiss-Prot;Acc:P62763]
Chr11	81139056	AC	A	6	0.571	NULL	ENSBTAG00000017158	VISL1_BOVIN	Visinin-like protein 1 [Source:UniProtKB/Swiss-Prot;Acc:P62763]
Chr11	81154801	C	G	4	0.5	INTRONIC	ENSBTAG00000017158	VISL1_BOVIN	Visinin-like protein 1 [Source:UniProtKB/Swiss-Prot;Acc:P62763]
Chr11	81158175	G	A	9	0.6	INTRONIC	ENSBTAG00000017158	VISL1_BOVIN	Visinin-like protein 1 [Source:UniProtKB/Swiss-Prot;Acc:P62763]
Chr11	81160063	G	A	4	0.333	INTRONIC	ENSBTAG00000017158	VISL1_BOVIN	Visinin-like protein 1 [Source:UniProtKB/Swiss-Prot;Acc:P62763]
Chr11	81171889	C	G	5	0.667	INTRONIC	ENSBTAG00000017158	VISL1_BOVIN	Visinin-like protein 1 [Source:UniProtKB/Swiss-Prot;Acc:P62763]
Chr11	81176325	T	C	5	0.333	INTRONIC	ENSBTAG00000017158	VISL1_BOVIN	Visinin-like protein 1 [Source:UniProtKB/Swiss-Prot;Acc:P62763]
Chr11	81205850	C	T	7	0.286	INTRONIC	ENSBTAG00000017158	VISL1_BOVIN	Visinin-like protein 1 [Source:UniProtKB/Swiss-Prot;Acc:P62763]
Chr11	82013838	A	G	5	0.5	INTRONIC	ENSBTAG00000012779	FA49A_BOVIN	Protein FAM49A [Source:UniProtKB/Swiss-Prot;Acc:Q17QT7]
Chr11	82026091	G	A	5	0.333	INTRONIC	ENSBTAG00000012779	FA49A_BOVIN	Protein FAM49A [Source:UniProtKB/Swiss-Prot;Acc:Q17QT7]
Chr11	82823361	G	C	4	0.25	DOWNSTREAM	ENSBTAG00000009906	DDX1_BOVIN	ATP-dependent RNA helicase DDX1 [Source:UniProtKB/Swiss-Prot;Acc:Q0IIK5]
Chr11	82824768	T	G	10	0.571	INTRONIC	ENSBTAG00000009906	DDX1_BOVIN	ATP-dependent RNA helicase DDX1 [Source:UniProtKB/Swiss-Prot;Acc:Q0IIK5]
Chr11	82841164	G	A	6	0.5	INTRONIC	ENSBTAG00000009906	DDX1_BOVIN	ATP-dependent RNA helicase DDX1 [Source:UniProtKB/Swiss-Prot;Acc:Q0IIK5]
Chr11	82900851	A	G	6	0.5	INTRONIC	ENSBTAG00000014081	NBAS	neuroblastoma amplified sequence [Source:HGNC Symbol;Acc:15625]
Chr11	82923205	A	G	6	0.5	INTRONIC	ENSBTAG00000014081	NBAS	neuroblastoma amplified sequence [Source:HGNC Symbol;Acc:15625]
Chr11	82923956	C	A	6	0.415	INTRONIC	ENSBTAG00000014081	NBAS	neuroblastoma amplified sequence [Source:HGNC Symbol;Acc:15625]
Chr11	82961480	C	G	5	0.5	INTRONIC	ENSBTAG00000014081	NBAS	neuroblastoma amplified sequence [Source:HGNC Symbol;Acc:15625]
Chr11	82984156	T	G	5	0.333	INTRONIC	ENSBTAG00000014081	NBAS	neuroblastoma amplified sequence [Source:HGNC Symbol;Acc:15625]
Chr11	82989415	A	G	6	0.333	INTRONIC	ENSBTAG00000014081	NBAS	neuroblastoma amplified sequence [Source:HGNC Symbol;Acc:15625]
Chr11	82990387	A	G	5	0.5	INTRONIC	ENSBTAG00000014081	NBAS	neuroblastoma amplified sequence [Source:HGNC Symbol;Acc:15625]
Chr11	83012021	A	G	6	0.5	INTRONIC	ENSBTAG00000014081	NBAS	neuroblastoma amplified sequence [Source:HGNC Symbol;Acc:15625]
Chr11	83037408	T	C	9	0.167	INTRONIC	ENSBTAG00000014081	NBAS	neuroblastoma amplified sequence [Source:HGNC Symbol;Acc:15625]
Chr11	83038758	C	T	10	0.47	INTRONIC	ENSBTAG00000014081	NBAS	neuroblastoma amplified sequence [Source:HGNC Symbol;Acc:15625]
Chr11	83039097	G	C	5	0.333	INTRONIC	ENSBTAG00000014081	NBAS	neuroblastoma amplified sequence [Source:HGNC Symbol;Acc:15625]
Chr11	83042753	C	T	5	0.4	INTRONIC	ENSBTAG00000014081	NBAS	neuroblastoma amplified sequence [Source:HGNC Symbol;Acc:15625]
Chr11	83043575	T	C	12	0.622	INTRONIC	ENSBTAG00000014081	NBAS	neuroblastoma amplified sequence [Source:HGNC Symbol;Acc:15625]
Chr11	83044533	T	C	6	0.5	INTRONIC	ENSBTAG00000014081	NBAS	neuroblastoma amplified sequence [Source:HGNC Symbol;Acc:15625]
Chr11	83048599	A	G	9	0.459	INTRONIC	ENSBTAG00000014081	NBAS	neuroblastoma amplified sequence [Source:HGNC Symbol;Acc:15625]
Chr11	83054165	A	G	8	0.392	INTRONIC	ENSBTAG00000014081	NBAS	neuroblastoma amplified sequence [Source:HGNC Symbol;Acc:15625]
Chr11	83055147	C	G	9	0.505	INTRONIC	ENSBTAG00000014081	NBAS	neuroblastoma amplified sequence [Source:HGNC Symbol;Acc:15625]
Chr11	83055559	C	T	8	0.616	INTRONIC	ENSBTAG00000014081	NBAS	neuroblastoma amplified sequence [Source:HGNC Symbol;Acc:15625]
Chr11	83056100	G	T	12	0.377	INTRONIC	ENSBTAG00000014081	NBAS	neuroblastoma amplified sequence [Source:HGNC Symbol;Acc:15625]
Chr11	83056503	G	T	9	0.2	INTRONIC	ENSBTAG00000014081	NBAS	neuroblastoma amplified sequence [Source:HGNC Symbol;Acc:15625]
Chr11	83056536	G	A	6	0.25	INTRONIC	ENSBTAG00000014081	NBAS	neuroblastoma amplified sequence [Source:HGNC Symbol;Acc:15625]
Chr11	83063172	C	T	12	0.25	INTRONIC	ENSBTAG00000014081	NBAS	neuroblastoma amplified sequence [Source:HGNC Symbol;Acc:15625]
Chr11	83063812	C	T	14	0.432	INTRONIC	ENSBTAG00000014081	NBAS	neuroblastoma amplified sequence [Source:HGNC Symbol;Acc:15625]
Chr11	83064167	A	C	9	0.442	INTRONIC	ENSBTAG00000014081	NBAS	neuroblastoma amplified sequence [Source:HGNC Symbol;Acc:15625]
Chr11	83066077	C	T	8	0.407	INTRONIC	ENSBTAG00000014081	NBAS	neuroblastoma amplified sequence [Source:HGNC Symbol;Acc:15625]
Chr11	83067051	C	A	7	0.573	INTRONIC	ENSBTAG00000014081	NBAS	neuroblastoma amplified sequence [Source:HGNC Symbol;Acc:15625]
Chr11	83067445	G	A	8	0.6	INTRONIC	ENSBTAG00000014081	NBAS	neuroblastoma amplified sequence [Source:HGNC Symbol;Acc:15625]
Chr11	83072360	G	A	6	0.5	INTRONIC	ENSBTAG00000014081	NBAS	neuroblastoma amplified sequence [Source:HGNC Symbol;Acc:15625]
Chr11	83072454	T	C	8	0.471	INTRONIC	ENSBTAG00000014081	NBAS	neuroblastoma amplified sequence [Source:HGNC Symbol;Acc:15625]
Chr11	83072885	CT	C	17	0.768	NULL	ENSBTAG00000014081	NBAS	neuroblastoma amplified sequence [Source:HGNC Symbol;Acc:15625]
Chr11	83073503	C	G	15	0.717	INTRONIC	ENSBTAG00000014081	NBAS	neuroblastoma amplified sequence [Source:HGNC Symbol;Acc:15625]
Chr11	83073511	G	T	12	0.5	INTRONIC	ENSBTAG00000014081	NBAS	neuroblastoma amplified sequence [Source:HGNC Symbol;Acc:15625]
Chr11	83074873	C	G	19	0.619	INTRONIC	ENSBTAG00000014081	NBAS	neuroblastoma amplified sequence [Source:HGNC Symbol;Acc:15625]
Chr11	83077434	A	G	5	0.333	INTRONIC	ENSBTAG00000014081	NBAS	neuroblastoma amplified sequence [Source:HGNC Symbol;Acc:15625]
Chr11	83080285	A	G	8	0.833	INTRONIC	ENSBTAG00000014081	NBAS	neuroblastoma amplified sequence [Source:HGNC Symbol;Acc:15625]
Chr11	83080399	A	G	8	0.486	INTRONIC	ENSBTAG00000014081	NBAS	neuroblastoma amplified sequence [Source:HGNC Symbol;Acc:15625]
Chr11	83081391	A	G	7	0.6	INTRONIC	ENSBTAG00000014081	NBAS	neuroblastoma amplified sequence [Source:HGNC Symbol;Acc:15625]
Chr11	83087078	A	G	7	0.461	INTRONIC	ENSBTAG00000014081	NBAS	neuroblastoma amplified sequence [Source:HGNC Symbol;Acc:15625]
Chr11	83088079	C	G	10	0.4	INTRONIC	ENSBTAG00000014081	NBAS	neuroblastoma amplified sequence [Source:HGNC Symbol;Acc:15625]
Chr11	83088512	A	G	7	0.25	INTRONIC	ENSBTAG00000014081	NBAS	neuroblastoma amplified sequence [Source:HGNC Symbol;Acc:15625]
Chr11	83092118	G	C	15	0.568	INTRONIC	ENSBTAG00000014081	NBAS	neuroblastoma amplified sequence [Source:HGNC Symbol;Acc:15625]
Chr11	83094080	A	G	14	0.67	INTRONIC	ENSBTAG00000014081	NBAS	neuroblastoma amplified sequence [Source:HGNC Symbol;Acc:15625]
Chr11	83094294	A	C	15	0.533	INTRONIC	ENSBTAG00000014081	NBAS	neuroblastoma amplified sequence [Source:HGNC Symbol;Acc:15625]
Chr11	83094413	A	AT	7	0.6	NULL	ENSBTAG00000014081	NBAS	neuroblastoma amplified sequence [Source:HGNC Symbol;Acc:15625]
Chr11	83095321	T	G	6	0.534	INTRONIC	ENSBTAG00000014081	NBAS	neuroblastoma amplified sequence [Source:HGNC Symbol;Acc:15625]
Chr11	83097288	C	G	8	0.618	INTRONIC	ENSBTAG00000014081	NBAS	neuroblastoma amplified sequence [Source:HGNC Symbol;Acc:15625]
Chr11	83097516	G	A	5	0.421	NON_SYNONYMOUS_CODING	ENSBTAG00000014081	NBAS	neuroblastoma amplified sequence [Source:HGNC Symbol;Acc:15625]
Chr11	83098382	G	A	8	0.582	INTRONIC	ENSBTAG00000014081	NBAS	neuroblastoma amplified sequence [Source:HGNC Symbol;Acc:15625]
Chr11	83100071	C	G	7	0.531	INTRONIC	ENSBTAG00000014081	NBAS	neuroblastoma amplified sequence [Source:HGNC Symbol;Acc:15625]
Chr11	83100082	A	G	8	0.4	INTRONIC	ENSBTAG00000014081	NBAS	neuroblastoma amplified sequence [Source:HGNC Symbol;Acc:15625]
Chr11	83100278	T	TA	16	0.61	NULL	ENSBTAG00000014081	NBAS	neuroblastoma amplified sequence [Source:HGNC Symbol;Acc:15625]
Chr11	83100839	G	A	12	0.429	INTRONIC	ENSBTAG00000014081	NBAS	neuroblastoma amplified sequence [Source:HGNC Symbol;Acc:15625]
Chr11	83101323	GC	G	12	0.663	NULL	ENSBTAG00000014081	NBAS	neuroblastoma amplified sequence [Source:HGNC Symbol;Acc:15625]
Chr11	83102794	T	C	4	0.333	INTRONIC	ENSBTAG00000014081	NBAS	neuroblastoma amplified sequence [Source:HGNC Symbol;Acc:15625]
Chr11	83103360	C	A	9	0.221	INTRONIC	ENSBTAG00000014081	NBAS	neuroblastoma amplified sequence [Source:HGNC Symbol;Acc:15625]
Chr11	83111230	CT	C	14	0.619	NULL	ENSBTAG00000014081	NBAS	neuroblastoma amplified sequence [Source:HGNC Symbol;Acc:15625]
Chr11	83111633	AT	A	7	0.6	NULL	ENSBTAG00000014081	NBAS	neuroblastoma amplified sequence [Source:HGNC Symbol;Acc:15625]
Chr11	83113083	T	G	10	0.365	INTRONIC	ENSBTAG00000014081	NBAS	neuroblastoma amplified sequence [Source:HGNC Symbol;Acc:15625]
Chr11	83114952	C	G	10	0.6	INTRONIC	ENSBTAG00000014081	NBAS	neuroblastoma amplified sequence [Source:HGNC Symbol;Acc:15625]
Chr11	83115115	A	G	6	0.389	INTRONIC	ENSBTAG00000014081	NBAS	neuroblastoma amplified sequence [Source:HGNC Symbol;Acc:15625]
Chr11	83115882	A	G	9	0.857	INTRONIC	ENSBTAG00000014081	NBAS	neuroblastoma amplified sequence [Source:HGNC Symbol;Acc:15625]
Chr11	83116112	T	G	9	0.482	INTRONIC	ENSBTAG00000014081	NBAS	neuroblastoma amplified sequence [Source:HGNC Symbol;Acc:15625]
Chr11	83138986	G	C	6	0.5	INTRONIC	ENSBTAG00000014081	NBAS	neuroblastoma amplified sequence [Source:HGNC Symbol;Acc:15625]
Chr11	83158945	T	G	9	0.833	INTRONIC	ENSBTAG00000014081	NBAS	neuroblastoma amplified sequence [Source:HGNC Symbol;Acc:15625]
Chr11	85223821	C	T	6	0.5	INTRONIC	ENSBTAG00000016045	TRIB2_BOVIN	Tribbles homolog 2 [Source:UniProtKB/Swiss-Prot;Acc:Q5GLH2]
Chr11	86095704	A	G	5	0.235	INTRONIC	ENSBTAG00000007689	LPIN1	lipin 1 [Source:HGNC Symbol;Acc:13345]
Chr11	86182957	A	G	6	0.389	UPSTREAM	ENSBTAG00000003691	NTSR2	neurotensin receptor 2 [Source:HGNC Symbol;Acc:8040]
Chr11	86233736	C	G	5	0.485	INTRONIC	ENSBTAG00000015402	GREB1	growth regulation by estrogen in breast cancer 1 [Source:HGNC Symbol;Acc:24885]
Chr11	86244080	C	A	5	0.333	INTRONIC	ENSBTAG00000015402	GREB1	growth regulation by estrogen in breast cancer 1 [Source:HGNC Symbol;Acc:24885]
Chr11	86248666	G	A	6	0.25	INTRONIC	ENSBTAG00000015402	GREB1	growth regulation by estrogen in breast cancer 1 [Source:HGNC Symbol;Acc:24885]
Chr11	86521220	G	T	8	0.514	INTRONIC	ENSBTAG00000005847	ROCK2	rho-associated protein kinase 2  [Source:RefSeq peptide;Acc:NP_776877]
Chr11	86563649	T	C	5	0.5	INTRONIC	ENSBTAG00000005847	ROCK2	rho-associated protein kinase 2  [Source:RefSeq peptide;Acc:NP_776877]
Chr11	86836468	G	A	6	0.333	INTRONIC	ENSBTAG00000001928	A6QNL5_BOVIN	PDIA6 proteinUncharacterized protein [Source:UniProtKB/TrEMBL;Acc:A6QNL5]
Chr11	86848180	C	T	4	0.333	INTRONIC	ENSBTAG00000001928	A6QNL5_BOVIN	PDIA6 proteinUncharacterized protein [Source:UniProtKB/TrEMBL;Acc:A6QNL5]
Chr11	86853451	T	C	4	0.333	"DOWNSTREAM, INTRONIC"	ENSBTAG00000001928	A6QNL5_BOVIN	PDIA6 proteinUncharacterized protein [Source:UniProtKB/TrEMBL;Acc:A6QNL5]
Chr11	86872650	G	A	12	0.667	NON_SYNONYMOUS_CODING	ENSBTAG00000001927	A4IFJ9_BOVIN	V-type proton ATPase subunit C 2  [Source:RefSeq peptide;Acc:NP_001077122]
Chr11	86913473	T	C	5	0.333	INTRONIC	ENSBTAG00000001927	A4IFJ9_BOVIN	V-type proton ATPase subunit C 2  [Source:RefSeq peptide;Acc:NP_001077122]
Chr11	86967874	A	C	5	0.25	INTRONIC	ENSBTAG00000002716	NOL10	nucleolar protein 10  [Source:RefSeq peptide;Acc:NP_001069208]
Chr11	86997890	A	G	4	0.315	INTRONIC	ENSBTAG00000002716	NOL10	nucleolar protein 10  [Source:RefSeq peptide;Acc:NP_001069208]
Chr11	87021298	G	GA	7	0.538	NULL	ENSBTAG00000002716	NOL10	nucleolar protein 10  [Source:RefSeq peptide;Acc:NP_001069208]
Chr11	87252134	C	A	7	0.438	INTRONIC	ENSBTAG00000004259	HPCL1_BOVIN	Hippocalcin-like protein 1 [Source:UniProtKB/Swiss-Prot;Acc:P29105]
Chr11	87641982	C	T	4	0.5	INTRONIC	ENSBTAG00000007543	Q1JQD6_BOVIN	TATA box-binding protein-associated factor RNA polymerase I subunit B  [Source:RefSeq peptide;Acc:NP_001068971]
Chr11	87658231	G	A	8	0.5	INTRONIC	ENSBTAG00000007543	Q1JQD6_BOVIN	TATA box-binding protein-associated factor RNA polymerase I subunit B  [Source:RefSeq peptide;Acc:NP_001068971]
Chr11	87846498	C	T	4	0.5	INTRONIC	ENSBTAG00000002108	1433T_BOVIN	14-3-3 protein theta [Source:UniProtKB/Swiss-Prot;Acc:Q3SZI4]
Chr11	87848736	C	T	10	0.442	INTRONIC	ENSBTAG00000002108	1433T_BOVIN	14-3-3 protein theta [Source:UniProtKB/Swiss-Prot;Acc:Q3SZI4]
Chr11	87850941	C	T	6	0.333	INTRONIC	ENSBTAG00000002108	1433T_BOVIN	14-3-3 protein theta [Source:UniProtKB/Swiss-Prot;Acc:Q3SZI4]
Chr11	87861807	A	G	4	0.5	INTRONIC	ENSBTAG00000002108	1433T_BOVIN	14-3-3 protein theta [Source:UniProtKB/Swiss-Prot;Acc:Q3SZI4]
Chr11	87900075	CT	C	11	0.636	NULL	ENSBTAG00000001141	ADAM17	ADAM metallopeptidase domain 17 [Source:HGNC Symbol;Acc:195]
Chr11	87902697	A	G	4	0.333	"INTRONIC, INTRONIC"	ENSBTAG00000001141	ADAM17	ADAM metallopeptidase domain 17 [Source:HGNC Symbol;Acc:195]
Chr11	87915074	C	G	6	0.333	"INTRONIC, INTRONIC"	ENSBTAG00000001141	ADAM17	ADAM metallopeptidase domain 17 [Source:HGNC Symbol;Acc:195]
Chr11	87918412	A	G	9	0.429	"INTRONIC, INTRONIC"	ENSBTAG00000001141	ADAM17	ADAM metallopeptidase domain 17 [Source:HGNC Symbol;Acc:195]
Chr11	87961723	CT	C	7	0.667	NULL	ENSBTAG00000019735	CPSF3_BOVIN	Cleavage and polyadenylation specificity factor subunit 3 [Source:UniProtKB/Swiss-Prot;Acc:P79101]
Chr11	87983053	A	T	6	0.2	INTRONIC	ENSBTAG00000019735	CPSF3_BOVIN	Cleavage and polyadenylation specificity factor subunit 3 [Source:UniProtKB/Swiss-Prot;Acc:P79101]
Chr11	87986264	A	AT	7	0.571	NULL	ENSBTAG00000019735	CPSF3_BOVIN	Cleavage and polyadenylation specificity factor subunit 3 [Source:UniProtKB/Swiss-Prot;Acc:P79101]
Chr11	88049955	G	A	6	0.5	INTRONIC	ENSBTAG00000002329	ASAP2	"ArfGAP with SH3 domain, ankyrin repeat and PH domain 2 [Source:HGNC Symbol;Acc:2721]"
Chr11	88077560	A	G	7	0.427	INTRONIC	ENSBTAG00000002329	ASAP2	"ArfGAP with SH3 domain, ankyrin repeat and PH domain 2 [Source:HGNC Symbol;Acc:2721]"
Chr11	88481984	T	A	9	0.636	INTRONIC	ENSBTAG00000007963	KIDINS220	"kinase D-interacting substrate, 220kDa [Source:HGNC Symbol;Acc:29508]"
Chr11	88484870	G	A	7	0.25	INTRONIC	ENSBTAG00000007963	KIDINS220	"kinase D-interacting substrate, 220kDa [Source:HGNC Symbol;Acc:29508]"
Chr11	88491106	C	G	7	0.648	INTRONIC	ENSBTAG00000007963	KIDINS220	"kinase D-interacting substrate, 220kDa [Source:HGNC Symbol;Acc:29508]"
Chr11	88545645	C	G	8	0.2	INTRONIC	ENSBTAG00000007963	KIDINS220	"kinase D-interacting substrate, 220kDa [Source:HGNC Symbol;Acc:29508]"
Chr11	89909380	A	G	5	0.5	INTRONIC	ENSBTAG00000044064	RNF144A	ring finger protein 144A [Source:HGNC Symbol;Acc:20457]
Chr11	89929053	G	C	4	0.333	INTRONIC	ENSBTAG00000044064	RNF144A	ring finger protein 144A [Source:HGNC Symbol;Acc:20457]
Chr11	89961489	C	G	8	0.272	INTRONIC	ENSBTAG00000044064	RNF144A	ring finger protein 144A [Source:HGNC Symbol;Acc:20457]
Chr11	90018809	A	G	7	0.25	INTRONIC	ENSBTAG00000016061	RSAD2_BOVIN	Radical S-adenosyl methionine domain-containing protein 2 [Source:UniProtKB/Swiss-Prot;Acc:Q2HJF9]
Chr11	92266019	G	A	6	0.667	INTRONIC	ENSBTAG00000039186	A0JNE4_BOVIN	hypothetical protein LOC527409  [Source:RefSeq peptide;Acc:NP_001071442]
Chr11	92276798	G	T	6	0.4	INTRONIC	ENSBTAG00000039186	A0JNE4_BOVIN	hypothetical protein LOC527409  [Source:RefSeq peptide;Acc:NP_001071442]
Chr11	92306608	G	A	40	0.1	INTRONIC	ENSBTAG00000012090	GGTA1_BOVIN	"N-acetyllactosaminide alpha-1,3-galactosyltransferase [Source:UniProtKB/Swiss-Prot;Acc:P14769]"
Chr11	92306672	T	C	40	0.25	INTRONIC	ENSBTAG00000012090	GGTA1_BOVIN	"N-acetyllactosaminide alpha-1,3-galactosyltransferase [Source:UniProtKB/Swiss-Prot;Acc:P14769]"
Chr11	92315923	C	T	5	0.25	INTRONIC	ENSBTAG00000012090	GGTA1_BOVIN	"N-acetyllactosaminide alpha-1,3-galactosyltransferase [Source:UniProtKB/Swiss-Prot;Acc:P14769]"
Chr11	92804325	T	C	4	0.5	INTRONIC	ENSBTAG00000012827	A7E2Z5_BOVIN	tubulin polyglutamylase TTLL11  [Source:RefSeq peptide;Acc:NP_001095742]
Chr11	92823920	C	T	6	0.25	INTRONIC	ENSBTAG00000012827	A7E2Z5_BOVIN	tubulin polyglutamylase TTLL11  [Source:RefSeq peptide;Acc:NP_001095742]
Chr11	92841254	A	G	7	0.427	INTRONIC	ENSBTAG00000012827	A7E2Z5_BOVIN	tubulin polyglutamylase TTLL11  [Source:RefSeq peptide;Acc:NP_001095742]
Chr11	92841438	C	T	4	0.333	INTRONIC	ENSBTAG00000012827	A7E2Z5_BOVIN	tubulin polyglutamylase TTLL11  [Source:RefSeq peptide;Acc:NP_001095742]
Chr11	93024953	G	A	5	0.5	"INTRONIC, UPSTREAM"	ENSBTAG00000004295	NDUA8_BOVIN	NADH dehydrogenase [ubiquinone] 1 alpha subcomplex subunit 8 [Source:UniProtKB/Swiss-Prot;Acc:P42029]
Chr11	93102978	G	C	6	0.5	INTRONIC	ENSBTAG00000016367	RBM18_BOVIN	Probable RNA-binding protein 18 [Source:UniProtKB/Swiss-Prot;Acc:Q3ZCC5]
Chr11	93106056	G	A	8	0.26	INTRONIC	ENSBTAG00000016367	RBM18_BOVIN	Probable RNA-binding protein 18 [Source:UniProtKB/Swiss-Prot;Acc:Q3ZCC5]
Chr11	93125199	C	T	4	0.5	"INTRONIC, UPSTREAM"	ENSBTAG00000047226	RRFM_BOVIN	"Ribosome-recycling factor, mitochondrial [Source:UniProtKB/Swiss-Prot;Acc:Q0VCQ4]"
Chr11	93150389	AAT	A	7	0.6	NULL	ENSBTAG00000018426	MRRF	
Chr11	93292709	T	G	8	0.5	UPSTREAM	ENSBTAG00000047693		
Chr11	93347573	C	T	9	0.667	NON_SYNONYMOUS_CODING	ENSBTAG00000038796	NULL	
Chr11	93402844	G	A	8	0.559	UPSTREAM	ENSBTAG00000037739		
Chr11	93403309	T	G	6	0.25	UPSTREAM	ENSBTAG00000037739		
Chr11	93408502	T	G	14	0.602	DOWNSTREAM	ENSBTAG00000038278		
Chr11	93645909	T	C	14	0.556	UPSTREAM	ENSBTAG00000047728		
Chr11	93766823	CA	C	7	0.571	NULL	ENSBTAG00000045528	OR1B1	"olfactory receptor, family 1, subfamily B, member 1 [Source:HGNC Symbol;Acc:8181]"
Chr11	94108110	G	T	9	0.333	INTRONIC	ENSBTAG00000039172	RABGAP1	RAB GTPase activating protein 1 [Source:HGNC Symbol;Acc:17155]
Chr11	94111240	C	T	4	0.25	INTRONIC	ENSBTAG00000039172	RABGAP1	RAB GTPase activating protein 1 [Source:HGNC Symbol;Acc:17155]
Chr11	94182877	G	A	7	0.589	INTRONIC	ENSBTAG00000039172	RABGAP1	RAB GTPase activating protein 1 [Source:HGNC Symbol;Acc:17155]
Chr11	94221265	G	A	4	0.25	"DOWNSTREAM, INTRONIC"	ENSBTAG00000039172	RABGAP1	Uncharacterized protein [Source:UniProtKB/TrEMBL;Acc:F1MUN0]
Chr11	94244627	C	CT	6	0.571	NULL	ENSBTAG00000024604	NULL	Uncharacterized protein [Source:UniProtKB/TrEMBL;Acc:F1MUN0]
Chr11	94309101	A	G	6	0.667	"INTRONIC, INTRONIC"	ENSBTAG00000021921	STRBP_BOVIN	Spermatid perinuclear RNA-binding protein [Source:UniProtKB/Swiss-Prot;Acc:Q08E27]
Chr11	94375467	G	A	6	0.5	INTRONIC	ENSBTAG00000021921	STRBP_BOVIN	Spermatid perinuclear RNA-binding protein [Source:UniProtKB/Swiss-Prot;Acc:Q08E27]
Chr11	94379482	G	C	4	0.333	INTRONIC	ENSBTAG00000021921	STRBP_BOVIN	Spermatid perinuclear RNA-binding protein [Source:UniProtKB/Swiss-Prot;Acc:Q08E27]
Chr11	94415583	A	T	4	0.5	INTRONIC	ENSBTAG00000021921	STRBP_BOVIN	Spermatid perinuclear RNA-binding protein [Source:UniProtKB/Swiss-Prot;Acc:Q08E27]
Chr11	94646898	G	A	5	0.667	INTRONIC	ENSBTAG00000003610	DENND1A	DENN/MADD domain containing 1A [Source:HGNC Symbol;Acc:29324]
Chr11	94648075	C	A	6	0.667	INTRONIC	ENSBTAG00000003610	DENND1A	DENN/MADD domain containing 1A [Source:HGNC Symbol;Acc:29324]
Chr11	94675764	T	C	4	0.5	INTRONIC	ENSBTAG00000003610	DENND1A	DENN/MADD domain containing 1A [Source:HGNC Symbol;Acc:29324]
Chr11	94691892	C	T	7	0.6	INTRONIC	ENSBTAG00000003610	DENND1A	DENN/MADD domain containing 1A [Source:HGNC Symbol;Acc:29324]
Chr11	94708579	A	G	4	0.315	INTRONIC	ENSBTAG00000003610	DENND1A	DENN/MADD domain containing 1A [Source:HGNC Symbol;Acc:29324]
Chr11	94765919	T	C	6	0.5	INTRONIC	ENSBTAG00000003610	DENND1A	DENN/MADD domain containing 1A [Source:HGNC Symbol;Acc:29324]
Chr11	94770902	C	T	4	0.25	INTRONIC	ENSBTAG00000003610	DENND1A	DENN/MADD domain containing 1A [Source:HGNC Symbol;Acc:29324]
Chr11	94786587	T	C	7	0.25	INTRONIC	ENSBTAG00000003610	DENND1A	DENN/MADD domain containing 1A [Source:HGNC Symbol;Acc:29324]
Chr11	94792395	C	T	5	0.667	INTRONIC	ENSBTAG00000003610	DENND1A	DENN/MADD domain containing 1A [Source:HGNC Symbol;Acc:29324]
Chr11	94828565	C	T	6	0.5	INTRONIC	ENSBTAG00000003610	DENND1A	DENN/MADD domain containing 1A [Source:HGNC Symbol;Acc:29324]
Chr11	94855692	T	C	5	0.333	INTRONIC	ENSBTAG00000003610	DENND1A	DENN/MADD domain containing 1A [Source:HGNC Symbol;Acc:29324]
Chr11	94937164	T	C	6	0.2	"DOWNSTREAM, INTRONIC"	ENSBTAG00000003610	DENND1A	DENN/MADD domain containing 1A [Source:HGNC Symbol;Acc:29324]
Chr11	94974972	T	A	5	0.25	INTRONIC	ENSBTAG00000003610	DENND1A	DENN/MADD domain containing 1A [Source:HGNC Symbol;Acc:29324]
Chr11	95038439	A	C	7	0.2	INTRONIC	ENSBTAG00000003610	DENND1A	DENN/MADD domain containing 1A [Source:HGNC Symbol;Acc:29324]
Chr11	95400830	GT	G	6	0.556	NULL	ENSBTAG00000003067	F1MBI1_BOVIN	proteasome subunit beta type-7 precursor  [Source:RefSeq peptide;Acc:NP_001033616]
Chr11	95577857	A	G	4	0.333	"INTRONIC, INTRONIC"	ENSBTAG00000040585	NR6A1	"nuclear receptor subfamily 6, group A, member 1 [Source:HGNC Symbol;Acc:7985]"
Chr11	95924563	G	A	5	0.235	DOWNSTREAM	ENSBTAG00000015553	SCAI	suppressor of cancer cell invasion [Source:HGNC Symbol;Acc:26709]
Chr11	95965646	T	C	4	0.333	INTRONIC	ENSBTAG00000015553	SCAI	suppressor of cancer cell invasion [Source:HGNC Symbol;Acc:26709]
Chr11	96047390	C	A	6	0.5	INTRONIC	ENSBTAG00000008033	Q2KIC7_BOVIN	serine/threonine-protein phosphatase 6 catalytic subunit  [Source:RefSeq peptide;Acc:NP_001124222]
Chr11	96077107	C	T	6	0.333	INTRONIC	ENSBTAG00000008033	Q2KIC7_BOVIN	serine/threonine-protein phosphatase 6 catalytic subunit  [Source:RefSeq peptide;Acc:NP_001124222]
Chr11	96190703	G	A	8	0.5	INTRONIC	ENSBTAG00000011544	GAPD1_BOVIN	GTPase-activating protein and VPS9 domain-containing protein 1 [Source:UniProtKB/Swiss-Prot;Acc:A5D794]
Chr11	96263879	C	CA	9	0.625	NULL	ENSBTAG00000048297		
Chr11	96264634	A	G	4	0.25	DOWNSTREAM	ENSBTAG00000048297		
Chr11	96747861	T	A	5	0.484	"INTRONIC, INTRONIC"	ENSBTAG00000013314	F1MSP2_BOVIN	pre-B-cell leukemia transcription factor 3  [Source:RefSeq peptide;Acc:NP_001039918]
Chr11	96772566	G	A	5	0.5	"DOWNSTREAM, DOWNSTREAM"	ENSBTAG00000013314	F1MSP2_BOVIN	pre-B-cell leukemia transcription factor 3  [Source:RefSeq peptide;Acc:NP_001039918]
Chr11	97594692	G	A	9	0.375	INTRONIC	ENSBTAG00000003438	Q58DD1_BOVIN	zinc finger and BTB domain-containing protein 43  [Source:RefSeq peptide;Acc:NP_001019674]
Chr11	97653237	A	G	9	0.555	DOWNSTREAM	ENSBTAG00000039343	ZBTB34	zinc finger and BTB domain containing 34 [Source:HGNC Symbol;Acc:31446]
Chr11	97690262	C	CTT	9	0.556	NULL	ENSBTAG00000023843	RALGPS1	Ral GEF with PH domain and SH3 binding motif 1 [Source:HGNC Symbol;Acc:16851]
Chr11	97739235	G	A	6	0.5	INTRONIC	ENSBTAG00000023843	RALGPS1	Ral GEF with PH domain and SH3 binding motif 1 [Source:HGNC Symbol;Acc:16851]
Chr11	97793256	T	G	9	0.8	INTRONIC	ENSBTAG00000023843	RALGPS1	Ral GEF with PH domain and SH3 binding motif 1 [Source:HGNC Symbol;Acc:16851]
Chr11	97808917	A	G	4	0.25	INTRONIC	ENSBTAG00000023843	RALGPS1	Ral GEF with PH domain and SH3 binding motif 1 [Source:HGNC Symbol;Acc:16851]
Chr11	97912876	A	T	6	0.5	INTRONIC	ENSBTAG00000023843	RALGPS1	Ral GEF with PH domain and SH3 binding motif 1 [Source:HGNC Symbol;Acc:16851]
Chr11	97915493	T	C	4	0.25	INTRONIC	ENSBTAG00000023843	RALGPS1	Ral GEF with PH domain and SH3 binding motif 1 [Source:HGNC Symbol;Acc:16851]
Chr11	98006341	G	A	5	0.667	INTRONIC	ENSBTAG00000006948	GARNL3	GTPase activating Rap/RanGAP domain-like 3  [Source:RefSeq peptide;Acc:NP_001071340]
Chr11	98015318	C	T	5	0.333	INTRONIC	ENSBTAG00000006948	GARNL3	GTPase activating Rap/RanGAP domain-like 3  [Source:RefSeq peptide;Acc:NP_001071340]
Chr11	98060299	C	G	5	0.2	INTRONIC	ENSBTAG00000006948	GARNL3	GTPase activating Rap/RanGAP domain-like 3  [Source:RefSeq peptide;Acc:NP_001071340]
Chr11	98060374	T	G	4	0.5	INTRONIC	ENSBTAG00000006948	GARNL3	GTPase activating Rap/RanGAP domain-like 3  [Source:RefSeq peptide;Acc:NP_001071340]
Chr11	98063883	G	C	8	0.486	INTRONIC	ENSBTAG00000006948	GARNL3	GTPase activating Rap/RanGAP domain-like 3  [Source:RefSeq peptide;Acc:NP_001071340]
Chr11	98363267	TC	T	6	0.571	NULL	ENSBTAG00000003525	STXB1_BOVIN	Syntaxin-binding protein 1 [Source:UniProtKB/Swiss-Prot;Acc:P61763]
Chr11	98451959	G	A	7	0.469	INTRONIC	ENSBTAG00000015375	A5D7L2_BOVIN	SH2 domain-containing protein 3C  [Source:RefSeq peptide;Acc:NP_001091508]
Chr11	98936357	C	T	5	0.5	"INTRONIC, INTRONIC"	ENSBTAG00000004664	COQ4	"ubiquinone biosynthesis protein COQ4 homolog, mitochondrial  [Source:RefSeq peptide;Acc:NP_001077141]"
Chr11	98936389	T	C	6	0.25	"INTRONIC, INTRONIC"	ENSBTAG00000004664	COQ4	"ubiquinone biosynthesis protein COQ4 homolog, mitochondrial  [Source:RefSeq peptide;Acc:NP_001077141]"
Chr11	99276972	G	A	4	0.5	INTRONIC	ENSBTAG00000010208	ZER1	zer-1 homolog (C. elegans) [Source:HGNC Symbol;Acc:30960]
Chr11	99277245	T	C	4	0.5	INTRONIC	ENSBTAG00000010208	ZER1	zer-1 homolog (C. elegans) [Source:HGNC Symbol;Acc:30960]
Chr11	99547346	C	T	5	0.487	INTRONIC	ENSBTAG00000010653	FA73B_BOVIN	Protein FAM73B [Source:UniProtKB/Swiss-Prot;Acc:Q1JPG0]
Chr11	100105385	C	G	6	0.333	INTRONIC	ENSBTAG00000002936	E1BF87_BOVIN	Uncharacterized protein [Source:UniProtKB/TrEMBL;Acc:E1BF87]
Chr11	100128218	T	C	5	0.333	INTRONIC	ENSBTAG00000002936	E1BF87_BOVIN	Uncharacterized protein [Source:UniProtKB/TrEMBL;Acc:E1BF87]
Chr11	100150945	C	T	4	0.315	INTRONIC	ENSBTAG00000019453	PTGES_BOVIN	Prostaglandin E synthase [Source:UniProtKB/Swiss-Prot;Acc:Q95L14]
Chr11	100228675	C	CA	8	0.667	NULL	ENSBTAG00000020307	Q1JQC8_BOVIN	chromosome 9 open reading frame 78  [Source:RefSeq peptide;Acc:NP_001069516]
Chr11	100249551	G	A	5	0.487	"DOWNSTREAM, INTRONIC"	ENSBTAG00000020311	UBP20_BOVIN	
Chr11	100255049	G	A	5	0.25	INTRONIC	ENSBTAG00000020311	UBP20_BOVIN	Ubiquitin carboxyl-terminal hydrolase 20 [Source:UniProtKB/Swiss-Prot;Acc:A7Z056]
Chr11	100290030	C	T	4	0.5	"DOWNSTREAM, INTRONIC"	ENSBTAG00000020313	FNBP1	formin binding protein 1 [Source:HGNC Symbol;Acc:17069]
Chr11	100299699	C	G	9	0.447	"INTRONIC, INTRONIC"	ENSBTAG00000020313	FNBP1	formin binding protein 1 [Source:HGNC Symbol;Acc:17069]
Chr11	100360839	A	G	6	0.387	"INTRONIC, INTRONIC"	ENSBTAG00000020313	FNBP1	formin binding protein 1 [Source:HGNC Symbol;Acc:17069]
Chr11	100555124	C	T	7	0.5	INTRONIC	ENSBTAG00000008726	NCS1	neuronal calcium sensor 1  [Source:RefSeq peptide;Acc:NP_001035637]
Chr11	100672542	A	G	5	0.25	INTRONIC	ENSBTAG00000002319	NULL	Uncharacterized protein [Source:UniProtKB/TrEMBL;Acc:E1BDH0]
Chr11	100817140	A	C	7	0.75	INTRONIC	ENSBTAG00000020747	ASSY_BOVIN	Argininosuccinate synthase [Source:UniProtKB/Swiss-Prot;Acc:P14568]
Chr11	100986597	C	A	5	0.421	INTRONIC	ENSBTAG00000023797	PRDM12	PR domain containing 12 [Source:HGNC Symbol;Acc:13997]
Chr11	101334804	A	G	5	0.25	UPSTREAM	ENSBTAG00000046484	A0JNQ0_BOVIN	allograft inflammatory factor 1-like  [Source:RefSeq peptide;Acc:NP_001071547]
Chr11	101623086	TA	T	6	0.6	NULL	ENSBTAG00000004400	PRRC2B	proline-rich coiled-coil 2B [Source:HGNC Symbol;Acc:28121]
Chr11	101658303	C	G	7	0.5	INTRONIC	ENSBTAG00000010805	Q0MVC9_BOVIN	protein O-mannosyl-transferase 1  [Source:RefSeq peptide;Acc:NP_001073799]
Chr11	102012215	C	G	10	0.489	INTRONIC	ENSBTAG00000000382	MED27_BOVIN	Mediator of RNA polymerase II transcription subunit 27 [Source:UniProtKB/Swiss-Prot;Acc:Q2TBN7]
Chr11	102094398	C	T	7	0.469	INTRONIC	ENSBTAG00000000382	MED27_BOVIN	Mediator of RNA polymerase II transcription subunit 27 [Source:UniProtKB/Swiss-Prot;Acc:Q2TBN7]
Chr11	102094869	C	T	5	0.5	INTRONIC	ENSBTAG00000000382	MED27_BOVIN	Mediator of RNA polymerase II transcription subunit 27 [Source:UniProtKB/Swiss-Prot;Acc:Q2TBN7]
Chr11	102124518	C	T	5	0.485	INTRONIC	ENSBTAG00000000382	MED27_BOVIN	Mediator of RNA polymerase II transcription subunit 27 [Source:UniProtKB/Swiss-Prot;Acc:Q2TBN7]
Chr11	102399604	A	G	11	0.635	INTRONIC	ENSBTAG00000024822	SETX	senataxin [Source:HGNC Symbol;Acc:445]
Chr11	102491574	C	T	5	0.4	"DOWNSTREAM, INTRONIC, UPSTREAM"	ENSBTAG00000018710	A6QNY0_BOVIN	transcription termination factor 1  [Source:RefSeq peptide;Acc:NP_001095553]
Chr11	102526996	A	G	4	0.5	INTRONIC	ENSBTAG00000019254	C9orf171	chromosome 9 open reading frame 171 [Source:HGNC Symbol;Acc:33776]
Chr11	102543949	A	G	5	0.333	INTRONIC	ENSBTAG00000019254	C9orf171	chromosome 9 open reading frame 171 [Source:HGNC Symbol;Acc:33776]
Chr11	102765213	CT	C	7	0.571	NULL	ENSBTAG00000003530	F1N5H8_BOVIN	probable ATP-dependent RNA helicase DDX31  [Source:RefSeq peptide;Acc:NP_001095356]
Chr11	102917018	C	G	5	0.333	INTRONIC	ENSBTAG00000004092	E1BLG0_BOVIN	Uncharacterized protein [Source:UniProtKB/TrEMBL;Acc:E1BLG0]
Chr11	102972054	A	G	4	0.25	INTRONIC	ENSBTAG00000005190	A6QQZ6_BOVIN	hamartin  [Source:RefSeq peptide;Acc:NP_001069460]
Chr11	103320620	C	G	7	0.5	"INTRONIC, INTRONIC"	ENSBTAG00000020249	GLT6D1	glycosyltransferase 6 domain-containing protein 1  [Source:RefSeq peptide;Acc:NP_001069396]
Chr11	103599080	T	TG	8	0.625	NULL	ENSBTAG00000020490	NACC2	"NACC family member 2, BEN and BTB (POZ) domain containing [Source:HGNC Symbol;Acc:23846]"
Chr11	104343228	G	A	4	0.5	INTRONIC	ENSBTAG00000004140	C9orf96	chromosome 9 open reading frame 96 [Source:HGNC Symbol;Acc:28669]
Chr11	104602439	A	G	5	0.25	INTRONIC	ENSBTAG00000004510	E1BB28_BOVIN	Uncharacterized protein [Source:UniProtKB/TrEMBL;Acc:E1BB28]
Chr11	104663080	G	C	5	0.25	INTRONIC	ENSBTAG00000004511	VAV2	vav 2 guanine nucleotide exchange factor [Source:HGNC Symbol;Acc:12658]
Chr11	105203739	A	G	6	0.5	INTRONIC	ENSBTAG00000007882	CACNA1B	voltage-dependent N-type calcium channel subunit alpha-1B  [Source:RefSeq peptide;Acc:NP_777057]
Chr11	105612625	C	G	5	0.5	INTRONIC	ENSBTAG00000012126	PNPLA7	patatin-like phospholipase domain containing 7 [Source:HGNC Symbol;Acc:24768]
Chr11	105636033	G	C	8	0.75	INTRONIC	ENSBTAG00000012126	PNPLA7	patatin-like phospholipase domain containing 7 [Source:HGNC Symbol;Acc:24768]
Chr11	105658305	T	TG	14	0.667	NULL	ENSBTAG00000012126	PNPLA7	patatin-like phospholipase domain containing 7 [Source:HGNC Symbol;Acc:24768]
Chr11	105860191	C	G	7	0.448	"3PRIME_UTR, DOWNSTREAM"	ENSBTAG00000025274	TBB2C_BOVIN	Tubulin beta-2C chain [Source:UniProtKB/Swiss-Prot;Acc:Q3MHM5]
Chr11	106916774	A	G	9	0.493	INTRONIC	ENSBTAG00000047998	NULL	"collagen, type V, alpha 1 [Source:HGNC Symbol;Acc:2209]"
Chr11	106978602	C	T	8	0.5	INTRONIC	ENSBTAG00000047998	NULL	"collagen, type V, alpha 1 [Source:HGNC Symbol;Acc:2209]"
Chr11	107180664	T	C	5	0.25	INTRONIC	ENSBTAG00000002044	SIRT3	sirtuin 3 [Source:HGNC Symbol;Acc:14931]
Chr12	708998	C	G	6	0.5	UPSTREAM	ENSBTAG00000035926		
Chr12	1560802	A	T	11	0.565	INTRONIC	ENSBTAG00000009308	TDRD3	tudor domain-containing protein 3  [Source:RefSeq peptide;Acc:NP_001039891]
Chr12	1562897	G	A	6	0.333	INTRONIC	ENSBTAG00000009308	TDRD3	tudor domain-containing protein 3  [Source:RefSeq peptide;Acc:NP_001039891]
Chr12	1563381	T	C	6	0.387	INTRONIC	ENSBTAG00000009308	TDRD3	tudor domain-containing protein 3  [Source:RefSeq peptide;Acc:NP_001039891]
Chr12	1692735	C	T	5	0.5	INTRONIC	ENSBTAG00000009308	TDRD3	tudor domain-containing protein 3  [Source:RefSeq peptide;Acc:NP_001039891]
Chr12	1745913	G	C	7	0.449	INTRONIC	ENSBTAG00000009308	TDRD3	tudor domain-containing protein 3  [Source:RefSeq peptide;Acc:NP_001039891]
Chr12	2173781	T	C	8	0.8	INTRONIC	ENSBTAG00000012443	DIAPH3	diaphanous homolog 3 (Drosophila) [Source:HGNC Symbol;Acc:15480]
Chr12	2179445	A	AT	10	0.667	NULL	ENSBTAG00000012443	DIAPH3	diaphanous homolog 3 (Drosophila) [Source:HGNC Symbol;Acc:15480]
Chr12	2264724	A	G	7	0.324	INTRONIC	ENSBTAG00000012443	DIAPH3	diaphanous homolog 3 (Drosophila) [Source:HGNC Symbol;Acc:15480]
Chr12	2319853	T	C	7	0.75	INTRONIC	ENSBTAG00000012443	DIAPH3	diaphanous homolog 3 (Drosophila) [Source:HGNC Symbol;Acc:15480]
Chr12	2380570	T	C	10	0.667	INTRONIC	ENSBTAG00000012443	DIAPH3	diaphanous homolog 3 (Drosophila) [Source:HGNC Symbol;Acc:15480]
Chr12	2409402	C	T	6	0.5	INTRONIC	ENSBTAG00000012443	DIAPH3	diaphanous homolog 3 (Drosophila) [Source:HGNC Symbol;Acc:15480]
Chr12	2420687	GA	G	10	0.6	NULL	ENSBTAG00000012443	DIAPH3	diaphanous homolog 3 (Drosophila) [Source:HGNC Symbol;Acc:15480]
Chr12	2494845	A	G	10	0.6	INTRONIC	ENSBTAG00000012443	DIAPH3	diaphanous homolog 3 (Drosophila) [Source:HGNC Symbol;Acc:15480]
Chr12	2523412	A	G	6	0.5	INTRONIC	ENSBTAG00000012443	DIAPH3	diaphanous homolog 3 (Drosophila) [Source:HGNC Symbol;Acc:15480]
Chr12	2532148	A	G	7	0.2	INTRONIC	ENSBTAG00000012443	DIAPH3	diaphanous homolog 3 (Drosophila) [Source:HGNC Symbol;Acc:15480]
Chr12	2536206	C	CT	7	0.583	NULL	ENSBTAG00000012443	DIAPH3	diaphanous homolog 3 (Drosophila) [Source:HGNC Symbol;Acc:15480]
Chr12	2546401	G	A	7	0.4	INTRONIC	ENSBTAG00000012443	DIAPH3	diaphanous homolog 3 (Drosophila) [Source:HGNC Symbol;Acc:15480]
Chr12	2552069	G	T	5	0.333	INTRONIC	ENSBTAG00000012443	DIAPH3	diaphanous homolog 3 (Drosophila) [Source:HGNC Symbol;Acc:15480]
Chr12	2642194	G	T	6	0.75	INTRONIC	ENSBTAG00000012443	DIAPH3	diaphanous homolog 3 (Drosophila) [Source:HGNC Symbol;Acc:15480]
Chr12	2683161	C	T	6	0.333	INTRONIC	ENSBTAG00000012443	DIAPH3	diaphanous homolog 3 (Drosophila) [Source:HGNC Symbol;Acc:15480]
Chr12	5100323	T	C	4	0.315	INTRONIC	ENSBTAG00000010420	PCDH17	protocadherin 17 [Source:HGNC Symbol;Acc:14267]
Chr12	5138494	A	G	6	0.5	INTRONIC	ENSBTAG00000010420	PCDH17	protocadherin 17 [Source:HGNC Symbol;Acc:14267]
Chr12	5168352	C	T	7	0.324	INTRONIC	ENSBTAG00000010420	PCDH17	protocadherin 17 [Source:HGNC Symbol;Acc:14267]
Chr12	10501427	A	G	5	0.667	UPSTREAM	ENSBTAG00000048161		
Chr12	10682808	T	G	4	0.333	INTRONIC	ENSBTAG00000022779	A6QQC9_BOVIN	Uncharacterized protein [Source:UniProtKB/TrEMBL;Acc:F1MVJ8]
Chr12	11133591	G	GC	9	0.667	NULL	ENSBTAG00000002137	SUGT1_BOVIN	Suppressor of G2 allele of SKP1 homolog [Source:UniProtKB/Swiss-Prot;Acc:Q2KIK0]
Chr12	11136558	T	C	4	0.333	"INTRONIC, INTRONIC"	ENSBTAG00000002137	SUGT1_BOVIN	Suppressor of G2 allele of SKP1 homolog [Source:UniProtKB/Swiss-Prot;Acc:Q2KIK0]
Chr12	11162227	A	G	7	0.648	"INTRONIC, INTRONIC"	ENSBTAG00000002137	SUGT1_BOVIN	Suppressor of G2 allele of SKP1 homolog [Source:UniProtKB/Swiss-Prot;Acc:Q2KIK0]
Chr12	11218013	G	A	4	0.333	INTRONIC	ENSBTAG00000007356	ELF1_BOVIN	ETS-related transcription factor Elf-1 [Source:UniProtKB/Swiss-Prot;Acc:A0JN51]
Chr12	11243724	G	A	6	0.387	INTRONIC	ENSBTAG00000007356	ELF1_BOVIN	ETS-related transcription factor Elf-1 [Source:UniProtKB/Swiss-Prot;Acc:A0JN51]
Chr12	11258862	GA	G	7	0.625	NULL	ENSBTAG00000007356	ELF1_BOVIN	ETS-related transcription factor Elf-1 [Source:UniProtKB/Swiss-Prot;Acc:A0JN51]
Chr12	11451706	T	C	6	0.25	"DOWNSTREAM, UPSTREAM"	ENSBTAG00000012260	RF1M_BOVIN	"Peptide chain release factor 1, mitochondrial [Source:UniProtKB/Swiss-Prot;Acc:Q3MHI7]"
Chr12	11460769	T	C	4	0.315	INTRONIC	ENSBTAG00000012260	RF1M_BOVIN	"Peptide chain release factor 1, mitochondrial [Source:UniProtKB/Swiss-Prot;Acc:Q3MHI7]"
Chr12	11481906	C	T	6	0.2	INTRONIC	ENSBTAG00000012260	RF1M_BOVIN	"Peptide chain release factor 1, mitochondrial [Source:UniProtKB/Swiss-Prot;Acc:Q3MHI7]"
Chr12	11521837	G	A	6	0.389	INTRONIC	ENSBTAG00000038251	NAA16	"N(alpha)-acetyltransferase 16, NatA auxiliary subunit [Source:HGNC Symbol;Acc:26164]"
Chr12	11533734	A	G	5	0.5	INTRONIC	ENSBTAG00000038251	NAA16	"N(alpha)-acetyltransferase 16, NatA auxiliary subunit [Source:HGNC Symbol;Acc:26164]"
Chr12	11553548	G	T	7	0.2	INTRONIC	ENSBTAG00000038251	NAA16	"N(alpha)-acetyltransferase 16, NatA auxiliary subunit [Source:HGNC Symbol;Acc:26164]"
Chr12	11641514	C	T	6	0.2	DOWNSTREAM	ENSBTAG00000034885	A6QLX3_BOVIN	hypothetical protein LOC614348  [Source:RefSeq peptide;Acc:NP_001095746]
Chr12	11713781	G	A	5	0.25	INTRONIC	ENSBTAG00000001133	KIAA0564	KIAA0564 [Source:HGNC Symbol;Acc:29071]
Chr12	11714592	G	C	4	0.5	INTRONIC	ENSBTAG00000001133	KIAA0564	KIAA0564 [Source:HGNC Symbol;Acc:29071]
Chr12	11727881	C	T	5	0.5	INTRONIC	ENSBTAG00000001133	KIAA0564	KIAA0564 [Source:HGNC Symbol;Acc:29071]
Chr12	11782195	G	A	7	0.2	INTRONIC	ENSBTAG00000001133	KIAA0564	KIAA0564 [Source:HGNC Symbol;Acc:29071]
Chr12	11807814	T	C	7	0.36	INTRONIC	ENSBTAG00000001133	KIAA0564	KIAA0564 [Source:HGNC Symbol;Acc:29071]
Chr12	11923594	G	A	5	0.25	"INTRONIC, INTRONIC, INTRONIC"	ENSBTAG00000001133	KIAA0564	KIAA0564 [Source:HGNC Symbol;Acc:29071]
Chr12	11996399	T	C	6	0.5	"INTRONIC, INTRONIC, INTRONIC"	ENSBTAG00000001133	KIAA0564	KIAA0564 [Source:HGNC Symbol;Acc:29071]
Chr12	12001280	C	G	6	0.5	"INTRONIC, INTRONIC, INTRONIC"	ENSBTAG00000001133	KIAA0564	KIAA0564 [Source:HGNC Symbol;Acc:29071]
Chr12	12021363	T	G	7	0.558	"INTRONIC, INTRONIC, INTRONIC"	ENSBTAG00000001133	KIAA0564	KIAA0564 [Source:HGNC Symbol;Acc:29071]
Chr12	12059531	G	A	7	0.8	"SYNONYMOUS_CODING, SYNONYMOUS_CODING, SYNONYMOUS_CODING"	ENSBTAG00000001133	KIAA0564	KIAA0564 [Source:HGNC Symbol;Acc:29071]
Chr12	12377031	T	C	5	0.5	INTRONIC	ENSBTAG00000013879	DGKH	"diacylglycerol kinase, eta [Source:HGNC Symbol;Acc:2854]"
Chr12	12392795	A	G	7	0.346	INTRONIC	ENSBTAG00000013879	DGKH	"diacylglycerol kinase, eta [Source:HGNC Symbol;Acc:2854]"
Chr12	12403293	C	T	4	0.5	INTRONIC	ENSBTAG00000013879	DGKH	"diacylglycerol kinase, eta [Source:HGNC Symbol;Acc:2854]"
Chr12	12751440	T	C	6	0.333	INTRONIC	ENSBTAG00000008924	TNFSF11	"tumor necrosis factor (ligand) superfamily, member 11 [Source:HGNC Symbol;Acc:11926]"
Chr12	13082804	T	C	6	0.75	INTRONIC	ENSBTAG00000019054	EPSTI1	epithelial stromal interaction 1 (breast) [Source:HGNC Symbol;Acc:16465]
Chr12	13109610	A	C	4	0.5	"INTRONIC, INTRONIC"	ENSBTAG00000019054	EPSTI1	epithelial stromal interaction 1 (breast) [Source:HGNC Symbol;Acc:16465]
Chr12	13120681	A	G	5	0.25	"INTRONIC, INTRONIC"	ENSBTAG00000019054	EPSTI1	epithelial stromal interaction 1 (breast) [Source:HGNC Symbol;Acc:16465]
Chr12	13158393	G	A	4	0.25	"UPSTREAM, UPSTREAM"	ENSBTAG00000019054	EPSTI1	epithelial stromal interaction 1 (breast) [Source:HGNC Symbol;Acc:16465]
Chr12	13220663	T	C	5	0.333	INTRONIC	ENSBTAG00000034785	A1A4R3_BOVIN	dnaJ homolog subfamily C member 15  [Source:RefSeq peptide;Acc:NP_001073801]
Chr12	13225924	T	C	5	0.333	INTRONIC	ENSBTAG00000034785	A1A4R3_BOVIN	dnaJ homolog subfamily C member 15  [Source:RefSeq peptide;Acc:NP_001073801]
Chr12	13252872	A	C	8	0.2	INTRONIC	ENSBTAG00000034785	A1A4R3_BOVIN	dnaJ homolog subfamily C member 15  [Source:RefSeq peptide;Acc:NP_001073801]
Chr12	13397489	C	T	8	0.582	"INTRONIC, INTRONIC"	ENSBTAG00000012434	ENOX1	ecto-NOX disulfide-thiol exchanger 1 [Source:HGNC Symbol;Acc:25474]
Chr12	13404457	C	A	4	0.333	"INTRONIC, INTRONIC"	ENSBTAG00000012434	ENOX1	ecto-NOX disulfide-thiol exchanger 1 [Source:HGNC Symbol;Acc:25474]
Chr12	13409961	G	C	4	0.25	"INTRONIC, INTRONIC"	ENSBTAG00000012434	ENOX1	ecto-NOX disulfide-thiol exchanger 1 [Source:HGNC Symbol;Acc:25474]
Chr12	13412891	G	C	5	0.667	"INTRONIC, INTRONIC"	ENSBTAG00000012434	ENOX1	ecto-NOX disulfide-thiol exchanger 1 [Source:HGNC Symbol;Acc:25474]
Chr12	13432847	T	C	4	0.25	"INTRONIC, INTRONIC"	ENSBTAG00000012434	ENOX1	ecto-NOX disulfide-thiol exchanger 1 [Source:HGNC Symbol;Acc:25474]
Chr12	13459053	T	G	4	0.315	"INTRONIC, INTRONIC"	ENSBTAG00000012434	ENOX1	ecto-NOX disulfide-thiol exchanger 1 [Source:HGNC Symbol;Acc:25474]
Chr12	13510684	C	T	5	0.421	"INTRONIC, INTRONIC"	ENSBTAG00000012434	ENOX1	ecto-NOX disulfide-thiol exchanger 1 [Source:HGNC Symbol;Acc:25474]
Chr12	13518435	AT	A	8	0.545	NULL	ENSBTAG00000012434	ENOX1	ecto-NOX disulfide-thiol exchanger 1 [Source:HGNC Symbol;Acc:25474]
Chr12	13573964	C	T	4	0.25	INTRONIC	ENSBTAG00000012434	ENOX1	ecto-NOX disulfide-thiol exchanger 1 [Source:HGNC Symbol;Acc:25474]
Chr12	13574627	G	C	6	0.5	INTRONIC	ENSBTAG00000012434	ENOX1	ecto-NOX disulfide-thiol exchanger 1 [Source:HGNC Symbol;Acc:25474]
Chr12	13634069	G	A	8	0.429	INTRONIC	ENSBTAG00000012434	ENOX1	ecto-NOX disulfide-thiol exchanger 1 [Source:HGNC Symbol;Acc:25474]
Chr12	14144557	A	C	9	0.2	SYNONYMOUS_CODING	ENSBTAG00000016691	LACC1	laccase (multicopper oxidoreductase) domain containing 1 [Source:HGNC Symbol;Acc:26789]
Chr12	15341122	G	T	8	0.4	INTRONIC	ENSBTAG00000034495	T2FB_BOVIN	General transcription factor IIF subunit 2 [Source:UniProtKB/Swiss-Prot;Acc:Q2T9L9]
Chr12	15361210	G	C	5	0.667	INTRONIC	ENSBTAG00000034495	T2FB_BOVIN	General transcription factor IIF subunit 2 [Source:UniProtKB/Swiss-Prot;Acc:Q2T9L9]
Chr12	15371820	C	CA	7	0.556	NULL	ENSBTAG00000034495	T2FB_BOVIN	General transcription factor IIF subunit 2 [Source:UniProtKB/Swiss-Prot;Acc:Q2T9L9]
Chr12	15443966	G	A	4	0.5	INTRONIC	ENSBTAG00000034495	T2FB_BOVIN	General transcription factor IIF subunit 2 [Source:UniProtKB/Swiss-Prot;Acc:Q2T9L9]
Chr12	15637618	G	A	6	0.25	INTRONIC	ENSBTAG00000017907	COG3	component of oligomeric golgi complex 3 [Source:HGNC Symbol;Acc:18619]
Chr12	15647279	A	C	4	0.333	INTRONIC	ENSBTAG00000017907	COG3	component of oligomeric golgi complex 3 [Source:HGNC Symbol;Acc:18619]
Chr12	15668184	A	G	5	0.333	SYNONYMOUS_CODING	ENSBTAG00000017907	COG3	component of oligomeric golgi complex 3 [Source:HGNC Symbol;Acc:18619]
Chr12	15680987	GT	G	9	0.6	NULL	ENSBTAG00000017907	COG3	component of oligomeric golgi complex 3 [Source:HGNC Symbol;Acc:18619]
Chr12	15691709	G	C	4	0.333	DOWNSTREAM	ENSBTAG00000017907	COG3	component of oligomeric golgi complex 3 [Source:HGNC Symbol;Acc:18619]
Chr12	16089326	T	C	6	0.667	INTRONIC	ENSBTAG00000007067	ZC3H13	zinc finger CCCH-type containing 13 [Source:HGNC Symbol;Acc:20368]
Chr12	16119089	C	T	5	0.667	INTRONIC	ENSBTAG00000007067	ZC3H13	zinc finger CCCH-type containing 13 [Source:HGNC Symbol;Acc:20368]
Chr12	16143353	C	G	4	0.25	INTRONIC	ENSBTAG00000007067	ZC3H13	zinc finger CCCH-type containing 13 [Source:HGNC Symbol;Acc:20368]
Chr12	16280398	A	G	4	0.25	"DOWNSTREAM, INTRONIC"	ENSBTAG00000007079	LCP1	plastin-2  [Source:RefSeq peptide;Acc:NP_001029892]
Chr12	16320564	C	T	7	0.5	UPSTREAM	ENSBTAG00000007079	LCP1	plastin-2  [Source:RefSeq peptide;Acc:NP_001029892]
Chr12	16443945	T	C	6	0.5	INTRONIC	ENSBTAG00000013371	CM018_BOVIN	Uncharacterized protein C13orf18 homolog [Source:UniProtKB/Swiss-Prot;Acc:A7E316]
Chr12	16450814	A	G	6	0.389	INTRONIC	ENSBTAG00000013371	CM018_BOVIN	Uncharacterized protein C13orf18 homolog [Source:UniProtKB/Swiss-Prot;Acc:A7E316]
Chr12	16601731	A	C	4	0.333	INTRONIC	ENSBTAG00000002959	LRCH1	leucine-rich repeats and calponin homology (CH) domain containing 1 [Source:HGNC Symbol;Acc:20309]
Chr12	16641291	T	C	4	0.25	INTRONIC	ENSBTAG00000002959	LRCH1	leucine-rich repeats and calponin homology (CH) domain containing 1 [Source:HGNC Symbol;Acc:20309]
Chr12	16681750	C	A	5	0.5	INTRONIC	ENSBTAG00000002959	LRCH1	leucine-rich repeats and calponin homology (CH) domain containing 1 [Source:HGNC Symbol;Acc:20309]
Chr12	16700854	A	G	6	0.333	INTRONIC	ENSBTAG00000002959	LRCH1	leucine-rich repeats and calponin homology (CH) domain containing 1 [Source:HGNC Symbol;Acc:20309]
Chr12	16719515	C	T	7	0.573	INTRONIC	ENSBTAG00000002959	LRCH1	leucine-rich repeats and calponin homology (CH) domain containing 1 [Source:HGNC Symbol;Acc:20309]
Chr12	16737949	C	A	4	0.333	INTRONIC	ENSBTAG00000002959	LRCH1	leucine-rich repeats and calponin homology (CH) domain containing 1 [Source:HGNC Symbol;Acc:20309]
Chr12	16777997	C	T	4	0.333	INTRONIC	ENSBTAG00000003415	ESTD_BOVIN	S-formylglutathione hydrolase [Source:UniProtKB/Swiss-Prot;Acc:Q08E20]
Chr12	16779760	G	T	9	0.167	INTRONIC	ENSBTAG00000003415	ESTD_BOVIN	S-formylglutathione hydrolase [Source:UniProtKB/Swiss-Prot;Acc:Q08E20]
Chr12	16840161	C	T	4	0.25	INTRONIC	ENSBTAG00000013498	5HT2A_BOVIN	5-hydroxytryptamine receptor 2A [Source:UniProtKB/Swiss-Prot;Acc:Q75Z89]
Chr12	17885050	T	A	5	0.25	3PRIME_UTR	ENSBTAG00000006759	F1MGC0_BOVIN	succinyl-CoA ligase  [Source:RefSeq peptide;Acc:NP_001068961]
Chr12	17888484	C	T	10	0.498	INTRONIC	ENSBTAG00000006759	F1MGC0_BOVIN	succinyl-CoA ligase  [Source:RefSeq peptide;Acc:NP_001068961]
Chr12	17915850	G	A	7	0.567	INTRONIC	ENSBTAG00000006759	F1MGC0_BOVIN	succinyl-CoA ligase  [Source:RefSeq peptide;Acc:NP_001068961]
Chr12	17922785	T	G	5	0.667	INTRONIC	ENSBTAG00000006759	F1MGC0_BOVIN	succinyl-CoA ligase  [Source:RefSeq peptide;Acc:NP_001068961]
Chr12	18137706	A	G	4	0.5	INTRONIC	ENSBTAG00000003109	ITM2B	integral membrane protein 2B  [Source:RefSeq peptide;Acc:NP_001030265]
Chr12	18266539	T	TA	6	0.556	NULL	ENSBTAG00000006640	RB1	retinoblastoma-associated protein  [Source:RefSeq peptide;Acc:NP_001070375]
Chr12	18270563	A	G	6	0.25	INTRONIC	ENSBTAG00000006640	RB1	retinoblastoma-associated protein  [Source:RefSeq peptide;Acc:NP_001070375]
Chr12	18878651	C	T	5	0.25	INTRONIC	ENSBTAG00000020681	FNDC3A	fibronectin type III domain containing 3A [Source:HGNC Symbol;Acc:20296]
Chr12	18890296	A	G	5	0.25	INTRONIC	ENSBTAG00000020681	FNDC3A	fibronectin type III domain containing 3A [Source:HGNC Symbol;Acc:20296]
Chr12	18890457	C	G	5	0.2	INTRONIC	ENSBTAG00000020681	FNDC3A	fibronectin type III domain containing 3A [Source:HGNC Symbol;Acc:20296]
Chr12	18895336	A	G	4	0.333	INTRONIC	ENSBTAG00000020681	FNDC3A	fibronectin type III domain containing 3A [Source:HGNC Symbol;Acc:20296]
Chr12	18969838	A	C	4	0.333	"INTRONIC, INTRONIC"	ENSBTAG00000002271	CDADC1	cytidine and dCMP deaminase domain containing 1 [Source:HGNC Symbol;Acc:20299]
Chr12	19117474	A	G	6	0.333	INTRONIC	ENSBTAG00000007329	SETDB2	histone-lysine N-methyltransferase SETDB2  [Source:RefSeq peptide;Acc:NP_001137333]
Chr12	19165044	T	C	4	0.333	INTRONIC	ENSBTAG00000013159	PHF11_BOVIN	PHD finger protein 11 [Source:UniProtKB/Swiss-Prot;Acc:Q2HJ93]
Chr12	19197457	C	T	4	0.5	INTRONIC	ENSBTAG00000034269	RCBTB1	regulator of chromosome condensation (RCC1) and BTB (POZ) domain containing protein 1 [Source:HGNC Symbol;Acc:18243]
Chr12	19560121	C	A	6	0.5	"INTRONIC, DOWNSTREAM"	ENSBTAG00000008176	KCNRG_BOVIN	Potassium channel regulatory protein [Source:UniProtKB/Swiss-Prot;Acc:Q863D4]
Chr12	20427612	C	T	4	0.333	INTRONIC	ENSBTAG00000020149	RNH2B_BOVIN	Ribonuclease H2 subunit B [Source:UniProtKB/Swiss-Prot;Acc:Q3ZBI3]
Chr12	20453256	C	G	10	0.714	INTRONIC	ENSBTAG00000020149	RNH2B_BOVIN	Ribonuclease H2 subunit B [Source:UniProtKB/Swiss-Prot;Acc:Q3ZBI3]
Chr12	20454227	G	GT	24	0.754	NULL	ENSBTAG00000020149	RNH2B_BOVIN	Ribonuclease H2 subunit B [Source:UniProtKB/Swiss-Prot;Acc:Q3ZBI3]
Chr12	20480407	G	A	11	0.272	3PRIME_UTR	ENSBTAG00000020149	RNH2B_BOVIN	Ribonuclease H2 subunit B [Source:UniProtKB/Swiss-Prot;Acc:Q3ZBI3]
Chr12	20533755	G	C	4	0.315	INTRONIC	ENSBTAG00000007457	NULL	
Chr12	20725103	A	G	5	0.5	INTRONIC	ENSBTAG00000046408	FAM124A	family with sequence similarity 124A [Source:HGNC Symbol;Acc:26413]
Chr12	20744486	C	G	4	0.333	INTRONIC	ENSBTAG00000046408	FAM124A	family with sequence similarity 124A [Source:HGNC Symbol;Acc:26413]
Chr12	20749652	A	C	7	0.25	INTRONIC	ENSBTAG00000046408	FAM124A	family with sequence similarity 124A [Source:HGNC Symbol;Acc:26413]
Chr12	21112772	C	T	4	0.333	INTRONIC	ENSBTAG00000008053	Q1LZC2_BOVIN	WD repeat and FYVE domain containing 2  [Source:RefSeq peptide;Acc:NP_001069310]
Chr12	21138300	A	G	8	0.274	INTRONIC	ENSBTAG00000008053	Q1LZC2_BOVIN	WD repeat and FYVE domain containing 2  [Source:RefSeq peptide;Acc:NP_001069310]
Chr12	21151781	C	T	12	0.454	INTRONIC	ENSBTAG00000008053	Q1LZC2_BOVIN	WD repeat and FYVE domain containing 2  [Source:RefSeq peptide;Acc:NP_001069310]
Chr12	21153246	G	C	14	0.441	INTRONIC	ENSBTAG00000008053	Q1LZC2_BOVIN	WD repeat and FYVE domain containing 2  [Source:RefSeq peptide;Acc:NP_001069310]
Chr12	21156029	GT	G	33	0.832	NULL	ENSBTAG00000008053	Q1LZC2_BOVIN	WD repeat and FYVE domain containing 2  [Source:RefSeq peptide;Acc:NP_001069310]
Chr12	21160118	G	A	5	0.427	INTRONIC	ENSBTAG00000008053	Q1LZC2_BOVIN	WD repeat and FYVE domain containing 2  [Source:RefSeq peptide;Acc:NP_001069310]
Chr12	21160158	T	C	10	0.5	INTRONIC	ENSBTAG00000008053	Q1LZC2_BOVIN	WD repeat and FYVE domain containing 2  [Source:RefSeq peptide;Acc:NP_001069310]
Chr12	21160919	A	G	16	0.464	INTRONIC	ENSBTAG00000008053	Q1LZC2_BOVIN	WD repeat and FYVE domain containing 2  [Source:RefSeq peptide;Acc:NP_001069310]
Chr12	21165042	C	T	8	0.291	INTRONIC	ENSBTAG00000008053	Q1LZC2_BOVIN	WD repeat and FYVE domain containing 2  [Source:RefSeq peptide;Acc:NP_001069310]
Chr12	21173470	C	A	17	0.364	"SPLICE_SITE, INTRONIC"	ENSBTAG00000008053	Q1LZC2_BOVIN	WD repeat and FYVE domain containing 2  [Source:RefSeq peptide;Acc:NP_001069310]
Chr12	21180147	T	C	12	0.167	INTRONIC	ENSBTAG00000008053	Q1LZC2_BOVIN	WD repeat and FYVE domain containing 2  [Source:RefSeq peptide;Acc:NP_001069310]
Chr12	21182889	G	A	8	0.667	INTRONIC	ENSBTAG00000008053	Q1LZC2_BOVIN	WD repeat and FYVE domain containing 2  [Source:RefSeq peptide;Acc:NP_001069310]
Chr12	21187264	G	A	17	0.493	INTRONIC	ENSBTAG00000008053	Q1LZC2_BOVIN	WD repeat and FYVE domain containing 2  [Source:RefSeq peptide;Acc:NP_001069310]
Chr12	21224160	C	T	15	0.397	INTRONIC	ENSBTAG00000008053	Q1LZC2_BOVIN	WD repeat and FYVE domain containing 2  [Source:RefSeq peptide;Acc:NP_001069310]
Chr12	21227012	A	AT	7	0.625	NULL	ENSBTAG00000008053	Q1LZC2_BOVIN	WD repeat and FYVE domain containing 2  [Source:RefSeq peptide;Acc:NP_001069310]
Chr12	21230250	A	AT	25	0.607	NULL	ENSBTAG00000008053	Q1LZC2_BOVIN	WD repeat and FYVE domain containing 2  [Source:RefSeq peptide;Acc:NP_001069310]
Chr12	21230530	T	TG	14	0.539	NULL	ENSBTAG00000008053	Q1LZC2_BOVIN	WD repeat and FYVE domain containing 2  [Source:RefSeq peptide;Acc:NP_001069310]
Chr12	21231154	G	T	5	0.25	INTRONIC	ENSBTAG00000008053	Q1LZC2_BOVIN	WD repeat and FYVE domain containing 2  [Source:RefSeq peptide;Acc:NP_001069310]
Chr12	21234453	A	G	13	0.125	INTRONIC	ENSBTAG00000008053	Q1LZC2_BOVIN	WD repeat and FYVE domain containing 2  [Source:RefSeq peptide;Acc:NP_001069310]
Chr12	21236428	T	C	5	0.667	INTRONIC	ENSBTAG00000008053	Q1LZC2_BOVIN	WD repeat and FYVE domain containing 2  [Source:RefSeq peptide;Acc:NP_001069310]
Chr12	21241811	GT	G	12	0.708	NULL	ENSBTAG00000008053	Q1LZC2_BOVIN	WD repeat and FYVE domain containing 2  [Source:RefSeq peptide;Acc:NP_001069310]
Chr12	21241955	G	T	9	0.226	INTRONIC	ENSBTAG00000008053	Q1LZC2_BOVIN	WD repeat and FYVE domain containing 2  [Source:RefSeq peptide;Acc:NP_001069310]
Chr12	21252255	G	A	10	0.25	INTRONIC	ENSBTAG00000008053	Q1LZC2_BOVIN	WD repeat and FYVE domain containing 2  [Source:RefSeq peptide;Acc:NP_001069310]
Chr12	21255571	T	C	6	0.387	INTRONIC	ENSBTAG00000008053	Q1LZC2_BOVIN	WD repeat and FYVE domain containing 2  [Source:RefSeq peptide;Acc:NP_001069310]
Chr12	21256379	G	A	11	0.333	INTRONIC	ENSBTAG00000008053	Q1LZC2_BOVIN	WD repeat and FYVE domain containing 2  [Source:RefSeq peptide;Acc:NP_001069310]
Chr12	21264871	C	CT	13	0.667	NULL	ENSBTAG00000008053	Q1LZC2_BOVIN	WD repeat and FYVE domain containing 2  [Source:RefSeq peptide;Acc:NP_001069310]
Chr12	21289953	A	AC	8	0.533	NULL	ENSBTAG00000016109	DHR12_BOVIN	Dehydrogenase/reductase SDR family member 12 [Source:UniProtKB/Swiss-Prot;Acc:A6QP05]
Chr12	21292385	G	A	4	0.315	INTRONIC	ENSBTAG00000016109	DHR12_BOVIN	Dehydrogenase/reductase SDR family member 12 [Source:UniProtKB/Swiss-Prot;Acc:A6QP05]
Chr12	21294279	T	C	16	0.664	INTRONIC	ENSBTAG00000016109	DHR12_BOVIN	Dehydrogenase/reductase SDR family member 12 [Source:UniProtKB/Swiss-Prot;Acc:A6QP05]
Chr12	21298720	G	A	8	0.333	INTRONIC	ENSBTAG00000016109	DHR12_BOVIN	Dehydrogenase/reductase SDR family member 12 [Source:UniProtKB/Swiss-Prot;Acc:A6QP05]
Chr12	21303920	C	T	13	0.4	INTRONIC	ENSBTAG00000016109	DHR12_BOVIN	Dehydrogenase/reductase SDR family member 12 [Source:UniProtKB/Swiss-Prot;Acc:A6QP05]
Chr12	21305195	A	G	12	0.333	INTRONIC	ENSBTAG00000016109	DHR12_BOVIN	Dehydrogenase/reductase SDR family member 12 [Source:UniProtKB/Swiss-Prot;Acc:A6QP05]
Chr12	21379803	T	C	5	0.25	INTRONIC	ENSBTAG00000019863	CCD70_BOVIN	Coiled-coil domain-containing protein 70 [Source:UniProtKB/Swiss-Prot;Acc:Q0II65]
Chr12	21429986	A	G	5	0.667	INTRONIC	ENSBTAG00000010353	F1MKI1_BOVIN	Uncharacterized protein [Source:UniProtKB/TrEMBL;Acc:F1MKI1]
Chr12	21432794	G	A	6	0.5	INTRONIC	ENSBTAG00000010353	F1MKI1_BOVIN	Uncharacterized protein [Source:UniProtKB/TrEMBL;Acc:F1MKI1]
Chr12	21433120	G	GA	11	0.571	NULL	ENSBTAG00000010353	F1MKI1_BOVIN	Uncharacterized protein [Source:UniProtKB/TrEMBL;Acc:F1MKI1]
Chr12	21437763	C	T	9	0.515	INTRONIC	ENSBTAG00000010353	F1MKI1_BOVIN	Uncharacterized protein [Source:UniProtKB/TrEMBL;Acc:F1MKI1]
Chr12	21439493	A	G	9	0.333	INTRONIC	ENSBTAG00000010353	F1MKI1_BOVIN	Uncharacterized protein [Source:UniProtKB/TrEMBL;Acc:F1MKI1]
Chr12	21440346	G	A	6	0.333	SYNONYMOUS_CODING	ENSBTAG00000010353	F1MKI1_BOVIN	Uncharacterized protein [Source:UniProtKB/TrEMBL;Acc:F1MKI1]
Chr12	21443206	G	A	12	0.457	INTRONIC	ENSBTAG00000010353	F1MKI1_BOVIN	Uncharacterized protein [Source:UniProtKB/TrEMBL;Acc:F1MKI1]
Chr12	21443984	T	G	10	0.5	INTRONIC	ENSBTAG00000010353	F1MKI1_BOVIN	Uncharacterized protein [Source:UniProtKB/TrEMBL;Acc:F1MKI1]
Chr12	21444727	A	G	10	0.25	INTRONIC	ENSBTAG00000010353	F1MKI1_BOVIN	Uncharacterized protein [Source:UniProtKB/TrEMBL;Acc:F1MKI1]
Chr12	21445747	T	C	14	0.414	INTRONIC	ENSBTAG00000010353	F1MKI1_BOVIN	Uncharacterized protein [Source:UniProtKB/TrEMBL;Acc:F1MKI1]
Chr12	21445967	T	C	9	0.451	INTRONIC	ENSBTAG00000010353	F1MKI1_BOVIN	Uncharacterized protein [Source:UniProtKB/TrEMBL;Acc:F1MKI1]
Chr12	21446210	C	T	8	0.25	INTRONIC	ENSBTAG00000010353	F1MKI1_BOVIN	Uncharacterized protein [Source:UniProtKB/TrEMBL;Acc:F1MKI1]
Chr12	21488969	TA	T	16	0.678	NULL	ENSBTAG00000010337	ALG11	"asparagine-linked glycosylation 11, alpha-1,2-mannosyltransferase homolog (yeast) [Source:HGNC Symbol;Acc:32456]"
Chr12	21491127	T	C	22	0.224	NON_SYNONYMOUS_CODING	ENSBTAG00000010337	ALG11	"asparagine-linked glycosylation 11, alpha-1,2-mannosyltransferase homolog (yeast) [Source:HGNC Symbol;Acc:32456]"
Chr12	21491254	C	T	14	0.352	INTRONIC	ENSBTAG00000010337	ALG11	"asparagine-linked glycosylation 11, alpha-1,2-mannosyltransferase homolog (yeast) [Source:HGNC Symbol;Acc:32456]"
Chr12	21492083	T	G	9	0.25	INTRONIC	ENSBTAG00000010337	ALG11	"asparagine-linked glycosylation 11, alpha-1,2-mannosyltransferase homolog (yeast) [Source:HGNC Symbol;Acc:32456]"
Chr12	21492950	G	A	7	0.2	INTRONIC	ENSBTAG00000010337	ALG11	"asparagine-linked glycosylation 11, alpha-1,2-mannosyltransferase homolog (yeast) [Source:HGNC Symbol;Acc:32456]"
Chr12	21493332	G	A	23	0.083	INTRONIC	ENSBTAG00000010337	ALG11	"asparagine-linked glycosylation 11, alpha-1,2-mannosyltransferase homolog (yeast) [Source:HGNC Symbol;Acc:32456]"
Chr12	21493454	T	G	20	0.083	INTRONIC	ENSBTAG00000010337	ALG11	"asparagine-linked glycosylation 11, alpha-1,2-mannosyltransferase homolog (yeast) [Source:HGNC Symbol;Acc:32456]"
Chr12	21494063	G	T	15	0.656	NON_SYNONYMOUS_CODING	ENSBTAG00000010337	ALG11	"asparagine-linked glycosylation 11, alpha-1,2-mannosyltransferase homolog (yeast) [Source:HGNC Symbol;Acc:32456]"
Chr12	21494201	A	G	34	0.083	SYNONYMOUS_CODING	ENSBTAG00000010337	ALG11	"asparagine-linked glycosylation 11, alpha-1,2-mannosyltransferase homolog (yeast) [Source:HGNC Symbol;Acc:32456]"
Chr12	21494840	T	C	18	0.4	SYNONYMOUS_CODING	ENSBTAG00000010337	ALG11	"asparagine-linked glycosylation 11, alpha-1,2-mannosyltransferase homolog (yeast) [Source:HGNC Symbol;Acc:32456]"
Chr12	21494982	A	G	28	0.807	INTRONIC	ENSBTAG00000010337	ALG11	"asparagine-linked glycosylation 11, alpha-1,2-mannosyltransferase homolog (yeast) [Source:HGNC Symbol;Acc:32456]"
Chr12	21518504	A	G	5	0.4	"INTRONIC, INTRONIC"	ENSBTAG00000019134	NEK5	NIMA (never in mitosis gene a)-related kinase 5 [Source:HGNC Symbol;Acc:7748]
Chr12	21537675	G	A	6	0.5	"INTRONIC, INTRONIC, INTRONIC"	ENSBTAG00000019134	NEK5	NIMA (never in mitosis gene a)-related kinase 5 [Source:HGNC Symbol;Acc:7748]
Chr12	21556962	T	C	10	0.143	"INTRONIC, INTRONIC"	ENSBTAG00000019134	NEK5	NIMA (never in mitosis gene a)-related kinase 5 [Source:HGNC Symbol;Acc:7748]
Chr12	21557540	T	A	7	0.75	"INTRONIC, INTRONIC"	ENSBTAG00000019134	NEK5	NIMA (never in mitosis gene a)-related kinase 5 [Source:HGNC Symbol;Acc:7748]
Chr12	21559575	G	GT	12	0.7	NULL	ENSBTAG00000019134	NEK5	NIMA (never in mitosis gene a)-related kinase 5 [Source:HGNC Symbol;Acc:7748]
Chr12	21570394	A	G	10	0.25	DOWNSTREAM	ENSBTAG00000020612	A4IFF6_BOVIN	serine/threonine-protein kinase Nek3  [Source:RefSeq peptide;Acc:NP_001077112]
Chr12	21578742	C	CA	7	0.545	NULL	ENSBTAG00000020612	A4IFF6_BOVIN	serine/threonine-protein kinase Nek3  [Source:RefSeq peptide;Acc:NP_001077112]
Chr12	21583053	A	G	6	0.5	INTRONIC	ENSBTAG00000020612	A4IFF6_BOVIN	serine/threonine-protein kinase Nek3  [Source:RefSeq peptide;Acc:NP_001077112]
Chr12	21584043	A	C	8	0.2	INTRONIC	ENSBTAG00000020612	A4IFF6_BOVIN	serine/threonine-protein kinase Nek3  [Source:RefSeq peptide;Acc:NP_001077112]
Chr12	21587073	T	C	14	0.288	"SPLICE_SITE, INTRONIC"	ENSBTAG00000020612	A4IFF6_BOVIN	serine/threonine-protein kinase Nek3  [Source:RefSeq peptide;Acc:NP_001077112]
Chr12	21588445	G	A	7	0.6	INTRONIC	ENSBTAG00000020612	A4IFF6_BOVIN	serine/threonine-protein kinase Nek3  [Source:RefSeq peptide;Acc:NP_001077112]
Chr12	21589495	TC	T	20	0.739	NULL	ENSBTAG00000020612	A4IFF6_BOVIN	serine/threonine-protein kinase Nek3  [Source:RefSeq peptide;Acc:NP_001077112]
Chr12	21592813	C	T	13	0.537	INTRONIC	ENSBTAG00000020612	A4IFF6_BOVIN	serine/threonine-protein kinase Nek3  [Source:RefSeq peptide;Acc:NP_001077112]
Chr12	21599339	G	GA	15	0.643	NULL	ENSBTAG00000021162	CKAP2	cytoskeleton-associated protein 2  [Source:RefSeq peptide;Acc:NP_001091501]
Chr12	21599350	C	G	10	0.406	DOWNSTREAM	ENSBTAG00000021162	CKAP2	cytoskeleton-associated protein 2  [Source:RefSeq peptide;Acc:NP_001091501]
Chr12	21655322	T	C	4	0.25	INTRONIC	ENSBTAG00000004307	VPS36	vacuolar protein-sorting-associated protein 36  [Source:RefSeq peptide;Acc:NP_001092409]
Chr12	21769854	A	G	8	0.411	INTRONIC	ENSBTAG00000011654	NULL	Uncharacterized protein [Source:UniProtKB/TrEMBL;Acc:F1MYA3]
Chr12	21770124	C	A	6	0.25	INTRONIC	ENSBTAG00000011654	NULL	Uncharacterized protein [Source:UniProtKB/TrEMBL;Acc:F1MYA3]
Chr12	21812091	T	A	5	0.25	INTRONIC	ENSBTAG00000011647	Q2KHW4_BOVIN	mitochondrial ornithine transporter 1  [Source:RefSeq peptide;Acc:NP_001039791]
Chr12	21822559	T	C	4	0.333	INTRONIC	ENSBTAG00000011647	Q2KHW4_BOVIN	mitochondrial ornithine transporter 1  [Source:RefSeq peptide;Acc:NP_001039791]
Chr12	21971951	T	A	6	0.333	INTRONIC	ENSBTAG00000044105	FOXO1	forkhead box O1 [Source:HGNC Symbol;Acc:3819]
Chr12	22822035	A	AT	7	0.571	NULL	ENSBTAG00000034033	Q0P5D5_BOVIN	lipoma HMGIC fusion partner homolog  [Source:RefSeq peptide;Acc:NP_001071458]
Chr12	22831500	A	G	4	0.333	INTRONIC	ENSBTAG00000034033	Q0P5D5_BOVIN	lipoma HMGIC fusion partner homolog  [Source:RefSeq peptide;Acc:NP_001071458]
Chr12	22842056	CT	C	8	0.571	NULL	ENSBTAG00000034033	Q0P5D5_BOVIN	lipoma HMGIC fusion partner homolog  [Source:RefSeq peptide;Acc:NP_001071458]
Chr12	22930736	G	A	6	0.5	INTRONIC	ENSBTAG00000034033	Q0P5D5_BOVIN	lipoma HMGIC fusion partner homolog  [Source:RefSeq peptide;Acc:NP_001071458]
Chr12	22960882	T	C	4	0.5	INTRONIC	ENSBTAG00000034033	Q0P5D5_BOVIN	lipoma HMGIC fusion partner homolog  [Source:RefSeq peptide;Acc:NP_001071458]
Chr12	23013234	A	G	4	0.5	INTRONIC	ENSBTAG00000034033	Q0P5D5_BOVIN	lipoma HMGIC fusion partner homolog  [Source:RefSeq peptide;Acc:NP_001071458]
Chr12	23321607	T	C	7	0.544	DOWNSTREAM	ENSBTAG00000017032	FREM2	FRAS1 related extracellular matrix protein 2 [Source:HGNC Symbol;Acc:25396]
Chr12	23334714	A	G	5	0.4	INTRONIC	ENSBTAG00000017032	FREM2	FRAS1 related extracellular matrix protein 2 [Source:HGNC Symbol;Acc:25396]
Chr12	23342238	T	C	4	0.333	INTRONIC	ENSBTAG00000017032	FREM2	FRAS1 related extracellular matrix protein 2 [Source:HGNC Symbol;Acc:25396]
Chr12	23413241	A	G	6	0.2	INTRONIC	ENSBTAG00000017032	FREM2	FRAS1 related extracellular matrix protein 2 [Source:HGNC Symbol;Acc:25396]
Chr12	23443863	A	C	8	0.275	INTRONIC	ENSBTAG00000017032	FREM2	FRAS1 related extracellular matrix protein 2 [Source:HGNC Symbol;Acc:25396]
Chr12	23448034	C	A	4	0.25	INTRONIC	ENSBTAG00000017032	FREM2	FRAS1 related extracellular matrix protein 2 [Source:HGNC Symbol;Acc:25396]
Chr12	24066436	T	C	4	0.333	INTRONIC	ENSBTAG00000009405	TRPC4_BOVIN	Short transient receptor potential channel 4 [Source:UniProtKB/Swiss-Prot;Acc:P79100]
Chr12	24101234	G	A	5	0.487	INTRONIC	ENSBTAG00000009405	TRPC4_BOVIN	Short transient receptor potential channel 4 [Source:UniProtKB/Swiss-Prot;Acc:P79100]
Chr12	24141417	G	A	6	0.667	INTRONIC	ENSBTAG00000009405	TRPC4_BOVIN	Short transient receptor potential channel 4 [Source:UniProtKB/Swiss-Prot;Acc:P79100]
Chr12	24146264	T	C	5	0.333	INTRONIC	ENSBTAG00000009405	TRPC4_BOVIN	Short transient receptor potential channel 4 [Source:UniProtKB/Swiss-Prot;Acc:P79100]
Chr12	24159714	C	G	4	0.333	INTRONIC	ENSBTAG00000009405	TRPC4_BOVIN	Short transient receptor potential channel 4 [Source:UniProtKB/Swiss-Prot;Acc:P79100]
Chr12	24161029	A	T	7	0.566	INTRONIC	ENSBTAG00000009405	TRPC4_BOVIN	Short transient receptor potential channel 4 [Source:UniProtKB/Swiss-Prot;Acc:P79100]
Chr12	24167808	T	C	4	0.333	"UPSTREAM, INTRONIC"	ENSBTAG00000009405	TRPC4_BOVIN	Short transient receptor potential channel 4 [Source:UniProtKB/Swiss-Prot;Acc:P79100]
Chr12	24187004	G	T	5	0.2	"INTRONIC, INTRONIC"	ENSBTAG00000009405	TRPC4_BOVIN	Short transient receptor potential channel 4 [Source:UniProtKB/Swiss-Prot;Acc:P79100]
Chr12	24188592	G	A	5	0.2	"INTRONIC, INTRONIC"	ENSBTAG00000009405	TRPC4_BOVIN	Short transient receptor potential channel 4 [Source:UniProtKB/Swiss-Prot;Acc:P79100]
Chr12	24263202	A	G	6	0.387	"INTRONIC, INTRONIC"	ENSBTAG00000012409	Q2KJC7_BOVIN	periostin  [Source:RefSeq peptide;Acc:NP_001035569]
Chr12	24669577	A	C	4	0.5	INTRONIC	ENSBTAG00000011860	Q2KJ13_BOVIN	"family with sequence similarity 48, member A  [Source:RefSeq peptide;Acc:NP_001039835]"
Chr12	24679585	C	G	8	0.25	INTRONIC	ENSBTAG00000011860	Q2KJ13_BOVIN	"family with sequence similarity 48, member A  [Source:RefSeq peptide;Acc:NP_001039835]"
Chr12	24688715	G	GC	7	0.556	NULL	ENSBTAG00000011860	Q2KJ13_BOVIN	"family with sequence similarity 48, member A  [Source:RefSeq peptide;Acc:NP_001039835]"
Chr12	24688798	G	A	8	0.167	SYNONYMOUS_CODING	ENSBTAG00000011860	Q2KJ13_BOVIN	"family with sequence similarity 48, member A  [Source:RefSeq peptide;Acc:NP_001039835]"
Chr12	24696652	A	G	4	0.315	INTRONIC	ENSBTAG00000011860	Q2KJ13_BOVIN	"family with sequence similarity 48, member A  [Source:RefSeq peptide;Acc:NP_001039835]"
Chr12	24712211	AT	A	10	0.571	NULL	ENSBTAG00000011855	EXOS8_BOVIN	Exosome complex component RRP43 [Source:UniProtKB/Swiss-Prot;Acc:Q2KHU3]
Chr12	24799846	A	G	7	0.645	"INTRONIC, INTRONIC"	ENSBTAG00000007589	SMAD9	mothers against decapentaplegic homolog 9  [Source:RefSeq peptide;Acc:NP_001070396]
Chr12	25202000	A	G	8	0.622	INTRONIC	ENSBTAG00000008040	SPG20_BOVIN	Spartin [Source:UniProtKB/Swiss-Prot;Acc:A0JNJ3]
Chr12	25260756	A	C	6	0.75	INTRONIC	ENSBTAG00000018955	NULL	Uncharacterized protein [Source:UniProtKB/TrEMBL;Acc:F1MTG6]
Chr12	25266305	G	A	10	0.54	INTRONIC	ENSBTAG00000018955	NULL	Uncharacterized protein [Source:UniProtKB/TrEMBL;Acc:F1MTG6]
Chr12	25266742	A	G	6	0.25	INTRONIC	ENSBTAG00000018955	NULL	Uncharacterized protein [Source:UniProtKB/TrEMBL;Acc:F1MTG6]
Chr12	25274045	A	G	10	0.598	INTRONIC	ENSBTAG00000018955	NULL	Uncharacterized protein [Source:UniProtKB/TrEMBL;Acc:F1MTG6]
Chr12	25295857	T	TA	9	0.598	NULL	ENSBTAG00000018955	NULL	Uncharacterized protein [Source:UniProtKB/TrEMBL;Acc:F1MTG6]
Chr12	25298717	G	A	5	0.333	INTRONIC	ENSBTAG00000018955	NULL	Uncharacterized protein [Source:UniProtKB/TrEMBL;Acc:F1MTG6]
Chr12	25303231	A	G	6	0.333	INTRONIC	ENSBTAG00000018955	NULL	Uncharacterized protein [Source:UniProtKB/TrEMBL;Acc:F1MTG6]
Chr12	25393710	A	G	4	0.333	INTRONIC	ENSBTAG00000038495	A8E644_BOVIN	doublecortin-like kinase 1  [Source:RefSeq peptide;Acc:NP_001103432]
Chr12	25447407	A	G	4	0.5	INTRONIC	ENSBTAG00000038495	A8E644_BOVIN	doublecortin-like kinase 1  [Source:RefSeq peptide;Acc:NP_001103432]
Chr12	25454007	C	T	4	0.5	INTRONIC	ENSBTAG00000038495	A8E644_BOVIN	doublecortin-like kinase 1  [Source:RefSeq peptide;Acc:NP_001103432]
Chr12	25490832	T	C	4	0.333	INTRONIC	ENSBTAG00000038495	A8E644_BOVIN	doublecortin-like kinase 1  [Source:RefSeq peptide;Acc:NP_001103432]
Chr12	25546401	G	A	6	0.333	INTRONIC	ENSBTAG00000038495	A8E644_BOVIN	doublecortin-like kinase 1  [Source:RefSeq peptide;Acc:NP_001103432]
Chr12	25564675	CG	C	8	0.556	NULL	ENSBTAG00000038495	A8E644_BOVIN	doublecortin-like kinase 1  [Source:RefSeq peptide;Acc:NP_001103432]
Chr12	25600797	TC	T	10	0.667	NULL	ENSBTAG00000038495	A8E644_BOVIN	doublecortin-like kinase 1  [Source:RefSeq peptide;Acc:NP_001103432]
Chr12	25618578	T	A	10	0.402	INTRONIC	ENSBTAG00000038495	A8E644_BOVIN	doublecortin-like kinase 1  [Source:RefSeq peptide;Acc:NP_001103432]
Chr12	25707231	G	A	6	0.5	INTRONIC	ENSBTAG00000038495	A8E644_BOVIN	doublecortin-like kinase 1  [Source:RefSeq peptide;Acc:NP_001103432]
Chr12	25713363	C	T	4	0.333	DOWNSTREAM	ENSBTAG00000038495	A8E644_BOVIN	doublecortin-like kinase 1  [Source:RefSeq peptide;Acc:NP_001103432]
Chr12	25806848	A	C	5	0.333	INTRONIC	ENSBTAG00000022991	NBEA	neurobeachin [Source:HGNC Symbol;Acc:7648]
Chr12	25867224	G	A	6	0.25	INTRONIC	ENSBTAG00000022991	NBEA	neurobeachin [Source:HGNC Symbol;Acc:7648]
Chr12	25964952	C	T	5	0.25	INTRONIC	ENSBTAG00000022991	NBEA	neurobeachin [Source:HGNC Symbol;Acc:7648]
Chr12	25966128	T	C	8	0.6	INTRONIC	ENSBTAG00000022991	NBEA	neurobeachin [Source:HGNC Symbol;Acc:7648]
Chr12	25984609	C	CA	15	0.723	NULL	ENSBTAG00000022991	NBEA	neurobeachin [Source:HGNC Symbol;Acc:7648]
Chr12	26053555	C	G	7	0.573	INTRONIC	ENSBTAG00000022991	NBEA	neurobeachin [Source:HGNC Symbol;Acc:7648]
Chr12	26055998	AC	A	6	0.571	NULL	ENSBTAG00000022991	NBEA	neurobeachin [Source:HGNC Symbol;Acc:7648]
Chr12	26076812	T	TA	10	0.619	NULL	ENSBTAG00000022991	NBEA	neurobeachin [Source:HGNC Symbol;Acc:7648]
Chr12	26087958	A	T	6	0.5	INTRONIC	ENSBTAG00000022991	NBEA	neurobeachin [Source:HGNC Symbol;Acc:7648]
Chr12	26095384	G	C	5	0.333	INTRONIC	ENSBTAG00000022991	NBEA	neurobeachin [Source:HGNC Symbol;Acc:7648]
Chr12	26099859	A	G	5	0.333	INTRONIC	ENSBTAG00000022991	NBEA	neurobeachin [Source:HGNC Symbol;Acc:7648]
Chr12	26159611	T	C	4	0.5	INTRONIC	ENSBTAG00000022991	NBEA	neurobeachin [Source:HGNC Symbol;Acc:7648]
Chr12	26213308	T	A	9	0.516	INTRONIC	ENSBTAG00000022991	NBEA	neurobeachin [Source:HGNC Symbol;Acc:7648]
Chr12	26310198	C	A	4	0.333	INTRONIC	ENSBTAG00000022991	NBEA	neurobeachin [Source:HGNC Symbol;Acc:7648]
Chr12	27889053	C	G	5	0.667	INTRONIC	ENSBTAG00000021815	STARD13	StAR-related lipid transfer (START) domain containing 13 [Source:HGNC Symbol;Acc:19164]
Chr12	27895097	G	C	8	0.25	INTRONIC	ENSBTAG00000021815	STARD13	StAR-related lipid transfer (START) domain containing 13 [Source:HGNC Symbol;Acc:19164]
Chr12	27905278	T	C	5	0.25	INTRONIC	ENSBTAG00000021815	STARD13	StAR-related lipid transfer (START) domain containing 13 [Source:HGNC Symbol;Acc:19164]
Chr12	27906303	A	G	6	0.5	INTRONIC	ENSBTAG00000021815	STARD13	StAR-related lipid transfer (START) domain containing 13 [Source:HGNC Symbol;Acc:19164]
Chr12	27917690	T	A	8	0.4	INTRONIC	ENSBTAG00000021815	STARD13	StAR-related lipid transfer (START) domain containing 13 [Source:HGNC Symbol;Acc:19164]
Chr12	27918337	A	G	4	0.5	INTRONIC	ENSBTAG00000021815	STARD13	StAR-related lipid transfer (START) domain containing 13 [Source:HGNC Symbol;Acc:19164]
Chr12	27937697	A	G	4	0.5	INTRONIC	ENSBTAG00000021815	STARD13	StAR-related lipid transfer (START) domain containing 13 [Source:HGNC Symbol;Acc:19164]
Chr12	27966524	A	C	6	0.581	INTRONIC	ENSBTAG00000021815	STARD13	StAR-related lipid transfer (START) domain containing 13 [Source:HGNC Symbol;Acc:19164]
Chr12	27978497	T	C	6	0.25	INTRONIC	ENSBTAG00000021815	STARD13	StAR-related lipid transfer (START) domain containing 13 [Source:HGNC Symbol;Acc:19164]
Chr12	28094849	T	C	4	0.315	INTRONIC	ENSBTAG00000013984	KL	klotho [Source:HGNC Symbol;Acc:6344]
Chr12	28384528	A	G	8	0.25	INTRONIC	ENSBTAG00000011597	PDS5B	"PDS5, regulator of cohesion maintenance, homolog B (S. cerevisiae) [Source:HGNC Symbol;Acc:20418]"
Chr12	28385701	T	C	5	0.25	INTRONIC	ENSBTAG00000011597	PDS5B	"PDS5, regulator of cohesion maintenance, homolog B (S. cerevisiae) [Source:HGNC Symbol;Acc:20418]"
Chr12	28405392	C	A	4	0.333	INTRONIC	ENSBTAG00000011597	PDS5B	"PDS5, regulator of cohesion maintenance, homolog B (S. cerevisiae) [Source:HGNC Symbol;Acc:20418]"
Chr12	28410056	G	A	4	0.333	INTRONIC	ENSBTAG00000011597	PDS5B	"PDS5, regulator of cohesion maintenance, homolog B (S. cerevisiae) [Source:HGNC Symbol;Acc:20418]"
Chr12	28434204	G	A	5	0.5	INTRONIC	ENSBTAG00000011597	PDS5B	"PDS5, regulator of cohesion maintenance, homolog B (S. cerevisiae) [Source:HGNC Symbol;Acc:20418]"
Chr12	28650700	G	A	6	0.25	INTRONIC	ENSBTAG00000000988	BRCA2	"breast cancer 2, early onset [Source:HGNC Symbol;Acc:1101]"
Chr12	28657406	T	C	6	0.5	NON_SYNONYMOUS_CODING	ENSBTAG00000000988	BRCA2	"breast cancer 2, early onset [Source:HGNC Symbol;Acc:1101]"
Chr12	28680132	C	A	10	0.25	INTRONIC	ENSBTAG00000000988	BRCA2	"breast cancer 2, early onset [Source:HGNC Symbol;Acc:1101]"
Chr12	28682668	C	T	8	0.5	INTRONIC	ENSBTAG00000000988	BRCA2	"breast cancer 2, early onset [Source:HGNC Symbol;Acc:1101]"
Chr12	28683806	C	T	5	0.5	INTRONIC	ENSBTAG00000000988	BRCA2	"breast cancer 2, early onset [Source:HGNC Symbol;Acc:1101]"
Chr12	28774996	A	G	6	0.333	INTRONIC	ENSBTAG00000006771	FRY	furry homolog (Drosophila) [Source:HGNC Symbol;Acc:20367]
Chr12	28792423	C	T	9	0.581	INTRONIC	ENSBTAG00000006771	FRY	furry homolog (Drosophila) [Source:HGNC Symbol;Acc:20367]
Chr12	28856234	A	G	7	0.667	INTRONIC	ENSBTAG00000006771	FRY	furry homolog (Drosophila) [Source:HGNC Symbol;Acc:20367]
Chr12	29664192	C	G	6	0.333	"UPSTREAM, INTRONIC"	ENSBTAG00000033412	B3GALTL	"beta 1,3-galactosyltransferase-like [Source:HGNC Symbol;Acc:20207]"
Chr12	29666378	G	A	6	0.25	INTRONIC	ENSBTAG00000033412	B3GALTL	"beta 1,3-galactosyltransferase-like [Source:HGNC Symbol;Acc:20207]"
Chr12	29727060	A	G	10	0.473	UPSTREAM	ENSBTAG00000033412	B3GALTL	"beta 1,3-galactosyltransferase-like [Source:HGNC Symbol;Acc:20207]"
Chr12	29899806	T	C	7	0.434	NON_SYNONYMOUS_CODING	ENSBTAG00000016052	NULL	Uncharacterized protein [Source:UniProtKB/TrEMBL;Acc:F1N5D9]
Chr12	30212299	G	A	4	0.333	INTRONIC	ENSBTAG00000001178	USPL1	ubiquitin specific peptidase like 1 [Source:HGNC Symbol;Acc:20294]
Chr12	30874015	A	C	8	0.333	INTRONIC	ENSBTAG00000012170	UBL3	ubiquitin-like protein 3 precursor  [Source:RefSeq peptide;Acc:NP_001033233]
Chr12	31052766	C	T	7	0.2	"INTRONIC, INTRONIC"	ENSBTAG00000001094	Q2HJ29_BOVIN	hypothetical protein LOC616677  [Source:RefSeq peptide;Acc:NP_001073795]
Chr12	31096934	A	G	4	0.315	"UPSTREAM, INTRONIC"	ENSBTAG00000001094	Q2HJ29_BOVIN	hypothetical protein LOC616677  [Source:RefSeq peptide;Acc:NP_001073795]
Chr12	31098227	T	C	4	0.5	INTRONIC	ENSBTAG00000001094	Q2HJ29_BOVIN	hypothetical protein LOC616677  [Source:RefSeq peptide;Acc:NP_001073795]
Chr12	31183858	A	G	11	0.167	INTRONIC	ENSBTAG00000001094	Q2HJ29_BOVIN	hypothetical protein LOC616677  [Source:RefSeq peptide;Acc:NP_001073795]
Chr12	31194919	A	C	7	0.491	INTRONIC	ENSBTAG00000001094	Q2HJ29_BOVIN	hypothetical protein LOC616677  [Source:RefSeq peptide;Acc:NP_001073795]
Chr12	31237580	G	A	8	0.274	INTRONIC	ENSBTAG00000001094	Q2HJ29_BOVIN	hypothetical protein LOC616677  [Source:RefSeq peptide;Acc:NP_001073795]
Chr12	31476568	A	G	7	0.438	INTRONIC	ENSBTAG00000008686	SLC46A3	solute carrier family 46 member 3 precursor  [Source:RefSeq peptide;Acc:NP_001096773]
Chr12	31497578	C	T	4	0.333	INTRONIC	ENSBTAG00000014024	POMP_BOVIN	Proteasome maturation protein [Source:UniProtKB/Swiss-Prot;Acc:Q3SZV5]
Chr12	31696408	G	A	5	0.25	INTRONIC	ENSBTAG00000016915	FLT1	fms-related tyrosine kinase 1 (vascular endothelial growth factor/vascular permeability factor receptor) [Source:HGNC Symbol;Acc:3763]
Chr12	31705907	C	A	4	0.333	INTRONIC	ENSBTAG00000016915	FLT1	fms-related tyrosine kinase 1 (vascular endothelial growth factor/vascular permeability factor receptor) [Source:HGNC Symbol;Acc:3763]
Chr12	31743816	T	C	8	0.356	INTRONIC	ENSBTAG00000016915	FLT1	fms-related tyrosine kinase 1 (vascular endothelial growth factor/vascular permeability factor receptor) [Source:HGNC Symbol;Acc:3763]
Chr12	31796598	A	G	4	0.5	INTRONIC	ENSBTAG00000016915	FLT1	fms-related tyrosine kinase 1 (vascular endothelial growth factor/vascular permeability factor receptor) [Source:HGNC Symbol;Acc:3763]
Chr12	31860386	C	T	8	0.167	"DOWNSTREAM, DOWNSTREAM"	ENSBTAG00000009912	A0JNE1_BOVIN	PAB-dependent poly(A)-specific ribonuclease subunit 3  [Source:RefSeq peptide;Acc:NP_001071408]
Chr12	31863497	G	T	5	0.333	"INTRONIC, DOWNSTREAM"	ENSBTAG00000009912	A0JNE1_BOVIN	PAB-dependent poly(A)-specific ribonuclease subunit 3  [Source:RefSeq peptide;Acc:NP_001071408]
Chr12	31892189	CA	C	9	0.636	NULL	ENSBTAG00000009912	A0JNE1_BOVIN	PAB-dependent poly(A)-specific ribonuclease subunit 3  [Source:RefSeq peptide;Acc:NP_001071408]
Chr12	32288705	T	C	4	0.5	INTRONIC	ENSBTAG00000018572	F1MRU0_BOVIN	Uncharacterized protein [Source:UniProtKB/TrEMBL;Acc:F1MRU0]
Chr12	32303242	G	A	5	0.667	INTRONIC	ENSBTAG00000013819	PRHOXNB	2-oxo-4-hydroxy-4-carboxy-5-ureidoimidazoline decarboxylase  [Source:RefSeq peptide;Acc:NP_001093173]
Chr12	32537777	C	T	6	0.5	INTRONIC	ENSBTAG00000008642	RPAC2_BOVIN	DNA-directed RNA polymerases I and III subunit RPAC2 [Source:UniProtKB/Swiss-Prot;Acc:Q1RMG8]
Chr12	32853762	C	G	13	0.603	"3PRIME_UTR, DOWNSTREAM, DOWNSTREAM"	ENSBTAG00000001648	Q861S4_BOVIN	Small nucleolar RNA SNORA27  [Source:RFAM;Acc:RF00443]
Chr12	32912636	C	G	4	0.5	INTRONIC	ENSBTAG00000017179	UBP12_BOVIN	Ubiquitin carboxyl-terminal hydrolase 12 [Source:UniProtKB/Swiss-Prot;Acc:A5D9H7]
Chr12	32931799	G	A	5	0.421	INTRONIC	ENSBTAG00000017179	UBP12_BOVIN	Ubiquitin carboxyl-terminal hydrolase 12 [Source:UniProtKB/Swiss-Prot;Acc:A5D9H7]
Chr12	33178993	G	C	4	0.333	INTRONIC	ENSBTAG00000014619	WASF3	"WAS protein family, member 3 [Source:HGNC Symbol;Acc:12734]"
Chr12	33328010	T	C	8	0.378	INTRONIC	ENSBTAG00000016737	CDK8	cyclin-dependent kinase 8 [Source:HGNC Symbol;Acc:1779]
Chr12	33334441	G	C	4	0.5	INTRONIC	ENSBTAG00000016737	CDK8	cyclin-dependent kinase 8 [Source:HGNC Symbol;Acc:1779]
Chr12	33349057	T	C	7	0.75	INTRONIC	ENSBTAG00000016737	CDK8	cyclin-dependent kinase 8 [Source:HGNC Symbol;Acc:1779]
Chr12	33482332	G	A	4	0.25	INTRONIC	ENSBTAG00000025428	NULL	Uncharacterized protein [Source:UniProtKB/TrEMBL;Acc:F1N0B2]
Chr12	33484599	T	A	5	0.4	INTRONIC	ENSBTAG00000025428	NULL	Uncharacterized protein [Source:UniProtKB/TrEMBL;Acc:F1N0B2]
Chr12	33541729	C	A	10	0.4	INTRONIC	ENSBTAG00000025428	NULL	Uncharacterized protein [Source:UniProtKB/TrEMBL;Acc:F1N0B2]
Chr12	33548903	A	G	5	0.333	DOWNSTREAM	ENSBTAG00000025428		Uncharacterized protein [Source:UniProtKB/TrEMBL;Acc:F1N0B2]
Chr12	33583586	G	A	10	0.5	"UPSTREAM, 3PRIME_UTR"	ENSBTAG00000018214	SHSA2_BOVIN	Protein shisa-2 homolog [Source:UniProtKB/Swiss-Prot;Acc:A6QPA0]
Chr12	33808350	T	G	6	0.389	"INTRONIC, INTRONIC"	ENSBTAG00000019529	ATP8A2	"ATPase, aminophospholipid transporter, class I, type 8A, member 2 [Source:HGNC Symbol;Acc:13533]"
Chr12	33819570	A	C	5	0.667	"INTRONIC, INTRONIC"	ENSBTAG00000019529	ATP8A2	"ATPase, aminophospholipid transporter, class I, type 8A, member 2 [Source:HGNC Symbol;Acc:13533]"
Chr12	33844426	C	T	6	0.364	"INTRONIC, INTRONIC"	ENSBTAG00000019529	ATP8A2	"ATPase, aminophospholipid transporter, class I, type 8A, member 2 [Source:HGNC Symbol;Acc:13533]"
Chr12	33853020	G	C	6	0.25	"INTRONIC, INTRONIC"	ENSBTAG00000019529	ATP8A2	"ATPase, aminophospholipid transporter, class I, type 8A, member 2 [Source:HGNC Symbol;Acc:13533]"
Chr12	33917169	C	T	4	0.5	"INTRONIC, INTRONIC"	ENSBTAG00000019529	ATP8A2	"ATPase, aminophospholipid transporter, class I, type 8A, member 2 [Source:HGNC Symbol;Acc:13533]"
Chr12	33922909	T	G	5	0.5	"INTRONIC, INTRONIC"	ENSBTAG00000019529	ATP8A2	"ATPase, aminophospholipid transporter, class I, type 8A, member 2 [Source:HGNC Symbol;Acc:13533]"
Chr12	33983273	C	T	5	0.2	"UPSTREAM, INTRONIC, INTRONIC"	ENSBTAG00000019529	ATP8A2	"ATPase, aminophospholipid transporter, class I, type 8A, member 2 [Source:HGNC Symbol;Acc:13533]"
Chr12	34028627	T	C	8	0.622	INTRONIC	ENSBTAG00000019529	ATP8A2	"ATPase, aminophospholipid transporter, class I, type 8A, member 2 [Source:HGNC Symbol;Acc:13533]"
Chr12	34042685	T	C	8	0.5	INTRONIC	ENSBTAG00000019529	ATP8A2	"ATPase, aminophospholipid transporter, class I, type 8A, member 2 [Source:HGNC Symbol;Acc:13533]"
Chr12	34189674	G	C	4	0.25	INTRONIC	ENSBTAG00000003116	MTMR6	myotubularin related protein 6 [Source:HGNC Symbol;Acc:7453]
Chr12	34494886	C	CT	10	0.5	NULL	ENSBTAG00000019545	SPATA13	spermatogenesis associated 13 [Source:HGNC Symbol;Acc:23222]
Chr12	34559521	T	C	9	0.47	INTRONIC	ENSBTAG00000008888	F1MX73_BOVIN	Uncharacterized protein [Source:UniProtKB/TrEMBL;Acc:F1MX73]
Chr12	34587299	A	G	4	0.333	INTRONIC	ENSBTAG00000008888	F1MX73_BOVIN	Uncharacterized protein [Source:UniProtKB/TrEMBL;Acc:F1MX73]
Chr12	34611023	A	G	6	0.5	INTRONIC	ENSBTAG00000008888	F1MX73_BOVIN	Uncharacterized protein [Source:UniProtKB/TrEMBL;Acc:F1MX73]
Chr12	34612456	T	C	6	0.25	INTRONIC	ENSBTAG00000008888	F1MX73_BOVIN	Uncharacterized protein [Source:UniProtKB/TrEMBL;Acc:F1MX73]
Chr12	34623215	G	A	5	0.25	INTRONIC	ENSBTAG00000008888	F1MX73_BOVIN	Uncharacterized protein [Source:UniProtKB/TrEMBL;Acc:F1MX73]
Chr12	34717381	T	C	4	0.333	INTRONIC	ENSBTAG00000018300	Q2HJB7_BOVIN	"tumor necrosis factor receptor superfamily, member 19  [Source:RefSeq peptide;Acc:NP_001070564]"
Chr12	34747692	C	G	7	0.5	INTRONIC	ENSBTAG00000018300	Q2HJB7_BOVIN	"tumor necrosis factor receptor superfamily, member 19  [Source:RefSeq peptide;Acc:NP_001070564]"
Chr12	34883503	G	GT	9	0.6	NULL	ENSBTAG00000001867	SACS	spastic ataxia of Charlevoix-Saguenay (sacsin) [Source:HGNC Symbol;Acc:10519]
Chr12	34898469	A	G	12	0.4	INTRONIC	ENSBTAG00000001867	SACS	spastic ataxia of Charlevoix-Saguenay (sacsin) [Source:HGNC Symbol;Acc:10519]
Chr12	34932506	C	T	5	0.487	INTRONIC	ENSBTAG00000001865	SGCG_BOVIN	Gamma-sarcoglycan [Source:UniProtKB/Swiss-Prot;Acc:Q0VCU7]
Chr12	34933851	A	G	6	0.25	INTRONIC	ENSBTAG00000001865	SGCG_BOVIN	Gamma-sarcoglycan [Source:UniProtKB/Swiss-Prot;Acc:Q0VCU7]
Chr12	34951100	T	C	8	0.25	INTRONIC	ENSBTAG00000001865	SGCG_BOVIN	Gamma-sarcoglycan [Source:UniProtKB/Swiss-Prot;Acc:Q0VCU7]
Chr12	35765955	C	G	4	0.5	INTRONIC	ENSBTAG00000015943	A4FV38_BOVIN	EF-hand domain-containing family member A1  [Source:RefSeq peptide;Acc:NP_001076885]
Chr12	35855344	C	T	5	0.5	DOWNSTREAM	ENSBTAG00000003314	SKA3_BOVIN	Spindle and kinetochore-associated protein 3 [Source:UniProtKB/Swiss-Prot;Acc:A8PUI7]
Chr12	35862056	C	T	7	0.427	3PRIME_UTR	ENSBTAG00000018631	SAP18_BOVIN	Histone deacetylase complex subunit SAP18 [Source:UniProtKB/Swiss-Prot;Acc:Q3T022]
Chr12	35862096	G	A	7	0.357	3PRIME_UTR	ENSBTAG00000018631	SAP18_BOVIN	Histone deacetylase complex subunit SAP18 [Source:UniProtKB/Swiss-Prot;Acc:Q3T022]
Chr12	35994513	T	C	4	0.333	"INTRONIC, INTRONIC"	ENSBTAG00000003710	A5PJX2_BOVIN	exportin-4  [Source:RefSeq peptide;Acc:NP_001092359]
Chr12	36066597	G	A	4	0.5	INTRONIC	ENSBTAG00000008296	N6MT2_BOVIN	N(6)-adenine-specific DNA methyltransferase 2 [Source:UniProtKB/Swiss-Prot;Acc:Q17QF2]
Chr12	36146796	G	GT	9	0.573	NULL	ENSBTAG00000014286	IFT88	intraflagellar transport protein 88 homolog  [Source:RefSeq peptide;Acc:NP_001104256]
Chr12	36340003	G	A	8	0.667	3PRIME_UTR	ENSBTAG00000017425	CXB2_BOVIN	Gap junction beta-2 protein [Source:UniProtKB/Swiss-Prot;Acc:A2VE67]
Chr12	36414777	G	GT	8	0.556	NULL	ENSBTAG00000020403	A6QLH9_BOVIN	zinc finger protein 198  [Source:RefSeq peptide;Acc:NP_001095377]
Chr12	36531574	T	TG	8	0.556	NULL	ENSBTAG00000003934	PSPC1_BOVIN	Paraspeckle component 1 [Source:UniProtKB/Swiss-Prot;Acc:Q1LZD9]
Chr12	36618601	G	A	9	0.143	INTRONIC	ENSBTAG00000003922	MPHOSPH8	M-phase phosphoprotein 8 [Source:HGNC Symbol;Acc:29810]
Chr12	36714960	C	T	5	0.25	NON_SYNONYMOUS_CODING	ENSBTAG00000025400	PARP4	"poly (ADP-ribose) polymerase family, member 4 [Source:HGNC Symbol;Acc:271]"
Chr12	36720478	T	C	6	0.5	INTRONIC	ENSBTAG00000025400	PARP4	"poly (ADP-ribose) polymerase family, member 4 [Source:HGNC Symbol;Acc:271]"
Chr12	44338594	T	G	4	0.5	INTRONIC	ENSBTAG00000008647	KLHL1	kelch-like 1 (Drosophila) [Source:HGNC Symbol;Acc:6352]
Chr12	44345816	C	T	6	0.5	INTRONIC	ENSBTAG00000008647	KLHL1	kelch-like 1 (Drosophila) [Source:HGNC Symbol;Acc:6352]
Chr12	44374614	G	C	9	0.286	INTRONIC	ENSBTAG00000008647	KLHL1	kelch-like 1 (Drosophila) [Source:HGNC Symbol;Acc:6352]
Chr12	44484675	C	G	7	0.43	INTRONIC	ENSBTAG00000008647	KLHL1	kelch-like 1 (Drosophila) [Source:HGNC Symbol;Acc:6352]
Chr12	44495497	T	G	8	0.333	INTRONIC	ENSBTAG00000008647	KLHL1	kelch-like 1 (Drosophila) [Source:HGNC Symbol;Acc:6352]
Chr12	44520250	A	AT	7	0.667	NULL	ENSBTAG00000008647	KLHL1	kelch-like 1 (Drosophila) [Source:HGNC Symbol;Acc:6352]
Chr12	47769784	C	T	5	0.333	INTRONIC	ENSBTAG00000025028	MZT1	mitotic spindle organizing protein 1 [Source:HGNC Symbol;Acc:33830]
Chr12	47795245	T	G	6	0.4	INTRONIC	ENSBTAG00000019886	BORA	"bora, aurora kinase A activator [Source:HGNC Symbol;Acc:24724]"
Chr12	47817451	T	C	4	0.333	INTRONIC	ENSBTAG00000019889	DIS3	DIS3 mitotic control homolog (S. cerevisiae) [Source:HGNC Symbol;Acc:20604]
Chr12	47834800	G	T	8	0.667	"UPSTREAM, INTRONIC"	ENSBTAG00000019889	DIS3	DIS3 mitotic control homolog (S. cerevisiae) [Source:HGNC Symbol;Acc:20604]
Chr12	47844754	G	T	7	0.143	INTRONIC	ENSBTAG00000019895	PIBF1	progesterone immunomodulatory binding factor 1 [Source:HGNC Symbol;Acc:23352]
Chr12	47854985	C	T	6	0.5	INTRONIC	ENSBTAG00000019895	PIBF1	progesterone immunomodulatory binding factor 1 [Source:HGNC Symbol;Acc:23352]
Chr12	47874946	T	G	8	0.429	INTRONIC	ENSBTAG00000019895	PIBF1	progesterone immunomodulatory binding factor 1 [Source:HGNC Symbol;Acc:23352]
Chr12	47881566	C	G	5	0.25	INTRONIC	ENSBTAG00000019895	PIBF1	progesterone immunomodulatory binding factor 1 [Source:HGNC Symbol;Acc:23352]
Chr12	47926928	C	T	4	0.25	INTRONIC	ENSBTAG00000019895	PIBF1	progesterone immunomodulatory binding factor 1 [Source:HGNC Symbol;Acc:23352]
Chr12	48028395	G	A	5	0.485	INTRONIC	ENSBTAG00000019895	PIBF1	progesterone immunomodulatory binding factor 1 [Source:HGNC Symbol;Acc:23352]
Chr12	48837934	T	C	4	0.5	INTRONIC	ENSBTAG00000044007	KLF12	Kruppel-like factor 12 [Source:HGNC Symbol;Acc:6346]
Chr12	48859342	G	A	7	0.448	INTRONIC	ENSBTAG00000044007	KLF12	Kruppel-like factor 12 [Source:HGNC Symbol;Acc:6346]
Chr12	48867681	T	TA	6	0.6	NULL	ENSBTAG00000044007	KLF12	Kruppel-like factor 12 [Source:HGNC Symbol;Acc:6346]
Chr12	48886965	T	C	4	0.25	INTRONIC	ENSBTAG00000044007	KLF12	Kruppel-like factor 12 [Source:HGNC Symbol;Acc:6346]
Chr12	48930396	G	C	8	0.25	INTRONIC	ENSBTAG00000044007	KLF12	Kruppel-like factor 12 [Source:HGNC Symbol;Acc:6346]
Chr12	48934736	G	GT	8	0.571	NULL	ENSBTAG00000044007	KLF12	Kruppel-like factor 12 [Source:HGNC Symbol;Acc:6346]
Chr12	48968608	A	AG	8	0.571	NULL	ENSBTAG00000044007	KLF12	Kruppel-like factor 12 [Source:HGNC Symbol;Acc:6346]
Chr12	48971329	T	C	7	0.5	INTRONIC	ENSBTAG00000044007	KLF12	Kruppel-like factor 12 [Source:HGNC Symbol;Acc:6346]
Chr12	48979230	A	G	6	0.2	INTRONIC	ENSBTAG00000044007	KLF12	Kruppel-like factor 12 [Source:HGNC Symbol;Acc:6346]
Chr12	48985656	T	C	4	0.333	INTRONIC	ENSBTAG00000044007	KLF12	Kruppel-like factor 12 [Source:HGNC Symbol;Acc:6346]
Chr12	49042172	T	C	8	0.5	INTRONIC	ENSBTAG00000044007	KLF12	Kruppel-like factor 12 [Source:HGNC Symbol;Acc:6346]
Chr12	49045766	C	T	10	0.286	INTRONIC	ENSBTAG00000044007	KLF12	Kruppel-like factor 12 [Source:HGNC Symbol;Acc:6346]
Chr12	49065728	C	T	5	0.25	INTRONIC	ENSBTAG00000044007	KLF12	Kruppel-like factor 12 [Source:HGNC Symbol;Acc:6346]
Chr12	49071739	T	A	6	0.5	INTRONIC	ENSBTAG00000044007	KLF12	Kruppel-like factor 12 [Source:HGNC Symbol;Acc:6346]
Chr12	50686205	A	G	8	0.6	"INTRONIC, INTRONIC, INTRONIC"	ENSBTAG00000005760	TBC1D4	"TBC1 domain family, member 4 [Source:HGNC Symbol;Acc:19165]"
Chr12	50722576	A	G	9	0.429	"INTRONIC, INTRONIC, INTRONIC"	ENSBTAG00000005760	TBC1D4	"TBC1 domain family, member 4 [Source:HGNC Symbol;Acc:19165]"
Chr12	50754658	C	T	4	0.25	"INTRONIC, INTRONIC, INTRONIC"	ENSBTAG00000005760	TBC1D4	"TBC1 domain family, member 4 [Source:HGNC Symbol;Acc:19165]"
Chr12	50760121	T	TC	7	0.6	NULL	ENSBTAG00000005760	TBC1D4	"TBC1 domain family, member 4 [Source:HGNC Symbol;Acc:19165]"
Chr12	50764948	C	G	6	0.25	"INTRONIC, UPSTREAM, INTRONIC"	ENSBTAG00000005760	TBC1D4	"TBC1 domain family, member 4 [Source:HGNC Symbol;Acc:19165]"
Chr12	50769312	TTG	T	7	0.556	NULL	ENSBTAG00000005760	TBC1D4	"TBC1 domain family, member 4 [Source:HGNC Symbol;Acc:19165]"
Chr12	50782043	C	T	5	0.5	"INTRONIC, INTRONIC"	ENSBTAG00000005760	TBC1D4	"TBC1 domain family, member 4 [Source:HGNC Symbol;Acc:19165]"
Chr12	50797922	G	A	7	0.294	"INTRONIC, INTRONIC"	ENSBTAG00000005760	TBC1D4	"TBC1 domain family, member 4 [Source:HGNC Symbol;Acc:19165]"
Chr12	50815122	A	G	11	0.333	"INTRONIC, INTRONIC"	ENSBTAG00000005760	TBC1D4	"TBC1 domain family, member 4 [Source:HGNC Symbol;Acc:19165]"
Chr12	50822071	G	T	6	0.25	"INTRONIC, INTRONIC"	ENSBTAG00000005760	TBC1D4	"TBC1 domain family, member 4 [Source:HGNC Symbol;Acc:19165]"
Chr12	50844139	G	A	8	0.333	"INTRONIC, INTRONIC"	ENSBTAG00000005760	TBC1D4	"TBC1 domain family, member 4 [Source:HGNC Symbol;Acc:19165]"
Chr12	50852294	G	A	10	0.6	"INTRONIC, INTRONIC"	ENSBTAG00000005760	TBC1D4	"TBC1 domain family, member 4 [Source:HGNC Symbol;Acc:19165]"
Chr12	50853545	C	T	4	0.333	"INTRONIC, INTRONIC"	ENSBTAG00000005760	TBC1D4	"TBC1 domain family, member 4 [Source:HGNC Symbol;Acc:19165]"
Chr12	50985242	C	A	4	0.333	INTRONIC	ENSBTAG00000008024	UCHL3_BOVIN	Ubiquitin carboxyl-terminal hydrolase isozyme L3 [Source:UniProtKB/Swiss-Prot;Acc:Q2TBG8]
Chr12	50996823	G	A	8	0.418	INTRONIC	ENSBTAG00000008024	UCHL3_BOVIN	Ubiquitin carboxyl-terminal hydrolase isozyme L3 [Source:UniProtKB/Swiss-Prot;Acc:Q2TBG8]
Chr12	51157688	T	A	4	0.5	INTRONIC	ENSBTAG00000010693	A8E4L8_BOVIN	LIM domain only protein 7  [Source:RefSeq peptide;Acc:NP_001103271]
Chr12	51169629	T	C	7	0.5	INTRONIC	ENSBTAG00000010693	A8E4L8_BOVIN	LIM domain only protein 7  [Source:RefSeq peptide;Acc:NP_001103271]
Chr12	51180248	TA	T	10	0.558	NULL	ENSBTAG00000010693	A8E4L8_BOVIN	LIM domain only protein 7  [Source:RefSeq peptide;Acc:NP_001103271]
Chr12	52496409	CT	C	9	0.6	NULL	ENSBTAG00000018851	MYCBP2	MYC binding protein 2 [Source:HGNC Symbol;Acc:23386]
Chr12	52506680	C	T	7	0.461	INTRONIC	ENSBTAG00000018851	MYCBP2	MYC binding protein 2 [Source:HGNC Symbol;Acc:23386]
Chr12	52533063	G	A	7	0.297	INTRONIC	ENSBTAG00000018851	MYCBP2	MYC binding protein 2 [Source:HGNC Symbol;Acc:23386]
Chr12	52582337	C	A	6	0.333	INTRONIC	ENSBTAG00000018851	MYCBP2	MYC binding protein 2 [Source:HGNC Symbol;Acc:23386]
Chr12	52618549	G	C	7	0.562	INTRONIC	ENSBTAG00000018851	MYCBP2	MYC binding protein 2 [Source:HGNC Symbol;Acc:23386]
Chr12	52619998	T	A	7	0.442	INTRONIC	ENSBTAG00000018851	MYCBP2	MYC binding protein 2 [Source:HGNC Symbol;Acc:23386]
Chr12	52626120	T	C	8	0.333	INTRONIC	ENSBTAG00000018851	MYCBP2	MYC binding protein 2 [Source:HGNC Symbol;Acc:23386]
Chr12	52654231	G	A	4	0.25	INTRONIC	ENSBTAG00000018851	MYCBP2	MYC binding protein 2 [Source:HGNC Symbol;Acc:23386]
Chr12	52723137	G	A	7	0.597	SYNONYMOUS_CODING	ENSBTAG00000018851	MYCBP2	MYC binding protein 2 [Source:HGNC Symbol;Acc:23386]
Chr12	53045553	T	C	6	0.5	INTRONIC	ENSBTAG00000032821	A6QLJ6_BOVIN	sciellin  [Source:RefSeq peptide;Acc:NP_001095802]
Chr12	53054021	T	G	6	0.333	INTRONIC	ENSBTAG00000032821	A6QLJ6_BOVIN	sciellin  [Source:RefSeq peptide;Acc:NP_001095802]
Chr12	53072676	A	G	8	0.8	SYNONYMOUS_CODING	ENSBTAG00000032821	A6QLJ6_BOVIN	sciellin  [Source:RefSeq peptide;Acc:NP_001095802]
Chr12	53103436	G	C	4	0.333	INTRONIC	ENSBTAG00000032821	A6QLJ6_BOVIN	sciellin  [Source:RefSeq peptide;Acc:NP_001095802]
Chr12	53148272	AG	A	6	0.6	NULL	ENSBTAG00000032821	A6QLJ6_BOVIN	sciellin  [Source:RefSeq peptide;Acc:NP_001095802]
Chr12	54114756	G	GA	7	0.545	NULL	ENSBTAG00000000869	A7Z060_BOVIN	ring finger protein 219  [Source:RefSeq peptide;Acc:NP_001098928]
Chr12	54132541	A	G	5	0.342	INTRONIC	ENSBTAG00000000869	A7Z060_BOVIN	ring finger protein 219  [Source:RefSeq peptide;Acc:NP_001098928]
Chr12	54139998	T	C	7	0.5	INTRONIC	ENSBTAG00000000869	A7Z060_BOVIN	ring finger protein 219  [Source:RefSeq peptide;Acc:NP_001098928]
Chr12	54948393	T	C	4	0.5	INTRONIC	ENSBTAG00000014227	Q3MHM3_BOVIN	Uncharacterized protein [Source:UniProtKB/TrEMBL;Acc:F1ML71]
Chr12	56445306	C	T	6	0.75	DOWNSTREAM	ENSBTAG00000020684		
Chr12	60428474	G	T	9	0.727	DOWNSTREAM	ENSBTAG00000042992	U6	U6 spliceosomal RNA  [Source:RFAM;Acc:RF00026]
Chr12	60429063	A	G	8	0.662	DOWNSTREAM	ENSBTAG00000042992	U6	U6 spliceosomal RNA  [Source:RFAM;Acc:RF00026]
Chr12	66302654	G	C	5	0.333	INTRONIC	ENSBTAG00000008708	GPC5	glypican-5  [Source:RefSeq peptide;Acc:NP_001095540]
Chr12	66370034	A	G	4	0.333	INTRONIC	ENSBTAG00000008708	GPC5	glypican-5  [Source:RefSeq peptide;Acc:NP_001095540]
Chr12	66379769	G	T	7	0.294	INTRONIC	ENSBTAG00000008708	GPC5	glypican-5  [Source:RefSeq peptide;Acc:NP_001095540]
Chr12	66383167	C	A	7	0.5	INTRONIC	ENSBTAG00000008708	GPC5	glypican-5  [Source:RefSeq peptide;Acc:NP_001095540]
Chr12	66395229	C	T	11	0.493	INTRONIC	ENSBTAG00000008708	GPC5	glypican-5  [Source:RefSeq peptide;Acc:NP_001095540]
Chr12	66414784	C	T	5	0.485	INTRONIC	ENSBTAG00000008708	GPC5	glypican-5  [Source:RefSeq peptide;Acc:NP_001095540]
Chr12	66439141	C	T	4	0.333	INTRONIC	ENSBTAG00000008708	GPC5	glypican-5  [Source:RefSeq peptide;Acc:NP_001095540]
Chr12	66465224	A	G	4	0.333	"INTRONIC, INTRONIC"	ENSBTAG00000008708	GPC5	glypican-5  [Source:RefSeq peptide;Acc:NP_001095540]
Chr12	66465224	A	G	4	0.333	"INTRONIC, INTRONIC"	ENSBTAG00000008708	GPC5	glypican-5  [Source:RefSeq peptide;Acc:NP_001095540]
Chr12	66476707	A	G	8	0.4	INTRONIC	ENSBTAG00000008708	GPC5	glypican-5  [Source:RefSeq peptide;Acc:NP_001095540]
Chr12	66488659	A	C	5	0.667	INTRONIC	ENSBTAG00000008708	GPC5	glypican-5  [Source:RefSeq peptide;Acc:NP_001095540]
Chr12	66496386	T	C	6	0.5	INTRONIC	ENSBTAG00000008708	GPC5	glypican-5  [Source:RefSeq peptide;Acc:NP_001095540]
Chr12	66496863	G	A	11	0.167	INTRONIC	ENSBTAG00000008708	GPC5	glypican-5  [Source:RefSeq peptide;Acc:NP_001095540]
Chr12	66514028	G	C	7	0.5	INTRONIC	ENSBTAG00000008708	GPC5	glypican-5  [Source:RefSeq peptide;Acc:NP_001095540]
Chr12	66552263	T	TA	8	0.667	NULL	ENSBTAG00000008708	GPC5	glypican-5  [Source:RefSeq peptide;Acc:NP_001095540]
Chr12	66612151	G	A	8	0.5	INTRONIC	ENSBTAG00000008708	GPC5	glypican-5  [Source:RefSeq peptide;Acc:NP_001095540]
Chr12	66616274	T	A	5	0.333	INTRONIC	ENSBTAG00000008708	GPC5	glypican-5  [Source:RefSeq peptide;Acc:NP_001095540]
Chr12	66632816	T	C	5	0.25	INTRONIC	ENSBTAG00000008708	GPC5	glypican-5  [Source:RefSeq peptide;Acc:NP_001095540]
Chr12	66649732	A	G	4	0.25	INTRONIC	ENSBTAG00000008708	GPC5	glypican-5  [Source:RefSeq peptide;Acc:NP_001095540]
Chr12	66659019	C	T	7	0.25	SYNONYMOUS_CODING	ENSBTAG00000008708	GPC5	glypican-5  [Source:RefSeq peptide;Acc:NP_001095540]
Chr12	66677216	A	G	4	0.5	INTRONIC	ENSBTAG00000008708	GPC5	glypican-5  [Source:RefSeq peptide;Acc:NP_001095540]
Chr12	66687960	G	A	5	0.333	INTRONIC	ENSBTAG00000008708	GPC5	glypican-5  [Source:RefSeq peptide;Acc:NP_001095540]
Chr12	66700911	G	A	6	0.5	INTRONIC	ENSBTAG00000008708	GPC5	glypican-5  [Source:RefSeq peptide;Acc:NP_001095540]
Chr12	66741775	G	A	7	0.25	INTRONIC	ENSBTAG00000008708	GPC5	glypican-5  [Source:RefSeq peptide;Acc:NP_001095540]
Chr12	66767306	G	A	5	0.5	INTRONIC	ENSBTAG00000008708	GPC5	glypican-5  [Source:RefSeq peptide;Acc:NP_001095540]
Chr12	66791758	G	A	7	0.649	INTRONIC	ENSBTAG00000008708	GPC5	glypican-5  [Source:RefSeq peptide;Acc:NP_001095540]
Chr12	66810418	G	GT	9	0.646	NULL	ENSBTAG00000008708	GPC5	glypican-5  [Source:RefSeq peptide;Acc:NP_001095540]
Chr12	66841986	T	C	5	0.333	INTRONIC	ENSBTAG00000008708	GPC5	glypican-5  [Source:RefSeq peptide;Acc:NP_001095540]
Chr12	66897374	A	G	8	0.392	INTRONIC	ENSBTAG00000008708	GPC5	glypican-5  [Source:RefSeq peptide;Acc:NP_001095540]
Chr12	66897403	G	A	7	0.531	INTRONIC	ENSBTAG00000008708	GPC5	glypican-5  [Source:RefSeq peptide;Acc:NP_001095540]
Chr12	66959486	G	T	4	0.333	INTRONIC	ENSBTAG00000008708	GPC5	glypican-5  [Source:RefSeq peptide;Acc:NP_001095540]
Chr12	66962322	G	C	10	0.753	INTRONIC	ENSBTAG00000008708	GPC5	glypican-5  [Source:RefSeq peptide;Acc:NP_001095540]
Chr12	66981445	A	G	7	0.75	INTRONIC	ENSBTAG00000008708	GPC5	glypican-5  [Source:RefSeq peptide;Acc:NP_001095540]
Chr12	67053000	G	C	7	0.566	INTRONIC	ENSBTAG00000008708	GPC5	glypican-5  [Source:RefSeq peptide;Acc:NP_001095540]
Chr12	67084180	C	CT	9	0.75	NULL	ENSBTAG00000008708	GPC5	glypican-5  [Source:RefSeq peptide;Acc:NP_001095540]
Chr12	67111178	A	G	6	0.667	INTRONIC	ENSBTAG00000008708	GPC5	glypican-5  [Source:RefSeq peptide;Acc:NP_001095540]
Chr12	67154344	G	GA	10	0.636	NULL	ENSBTAG00000008708	GPC5	glypican-5  [Source:RefSeq peptide;Acc:NP_001095540]
Chr12	67169490	A	C	6	0.487	INTRONIC	ENSBTAG00000008708	GPC5	glypican-5  [Source:RefSeq peptide;Acc:NP_001095540]
Chr12	67180275	C	T	5	0.485	INTRONIC	ENSBTAG00000008708	GPC5	glypican-5  [Source:RefSeq peptide;Acc:NP_001095540]
Chr12	67188298	C	G	5	0.333	INTRONIC	ENSBTAG00000008708	GPC5	glypican-5  [Source:RefSeq peptide;Acc:NP_001095540]
Chr12	67226997	A	C	10	0.25	INTRONIC	ENSBTAG00000008708	GPC5	glypican-5  [Source:RefSeq peptide;Acc:NP_001095540]
Chr12	67248260	T	G	8	0.503	INTRONIC	ENSBTAG00000008708	GPC5	glypican-5  [Source:RefSeq peptide;Acc:NP_001095540]
Chr12	67248748	G	C	4	0.333	INTRONIC	ENSBTAG00000008708	GPC5	glypican-5  [Source:RefSeq peptide;Acc:NP_001095540]
Chr12	67250577	G	A	4	0.25	INTRONIC	ENSBTAG00000008708	GPC5	glypican-5  [Source:RefSeq peptide;Acc:NP_001095540]
Chr12	67471021	C	G	5	0.25	UPSTREAM	ENSBTAG00000043931		
Chr12	68076754	C	T	7	0.5	WITHIN_NON_CODING_GENE	ENSBTAG00000025307	NULL	
Chr12	68282473	G	A	8	0.421	INTRONIC	ENSBTAG00000040347	A1L539_BOVIN	glypican 6  [Source:RefSeq peptide;Acc:NP_001075199]
Chr12	68301879	A	G	4	0.5	INTRONIC	ENSBTAG00000040347	A1L539_BOVIN	glypican 6  [Source:RefSeq peptide;Acc:NP_001075199]
Chr12	68307150	GT	G	11	0.533	NULL	ENSBTAG00000040347	A1L539_BOVIN	glypican 6  [Source:RefSeq peptide;Acc:NP_001075199]
Chr12	68307380	C	T	5	0.485	INTRONIC	ENSBTAG00000040347	A1L539_BOVIN	glypican 6  [Source:RefSeq peptide;Acc:NP_001075199]
Chr12	68371377	A	G	8	0.667	INTRONIC	ENSBTAG00000040347	A1L539_BOVIN	glypican 6  [Source:RefSeq peptide;Acc:NP_001075199]
Chr12	68402514	T	C	4	0.315	INTRONIC	ENSBTAG00000040347	A1L539_BOVIN	glypican 6  [Source:RefSeq peptide;Acc:NP_001075199]
Chr12	68437603	T	C	6	0.2	INTRONIC	ENSBTAG00000040347	A1L539_BOVIN	glypican 6  [Source:RefSeq peptide;Acc:NP_001075199]
Chr12	68449625	A	G	5	0.667	INTRONIC	ENSBTAG00000040347	A1L539_BOVIN	glypican 6  [Source:RefSeq peptide;Acc:NP_001075199]
Chr12	68452410	A	G	7	0.469	INTRONIC	ENSBTAG00000040347	A1L539_BOVIN	glypican 6  [Source:RefSeq peptide;Acc:NP_001075199]
Chr12	68455661	C	G	6	0.584	INTRONIC	ENSBTAG00000040347	A1L539_BOVIN	glypican 6  [Source:RefSeq peptide;Acc:NP_001075199]
Chr12	68520873	A	G	8	0.2	INTRONIC	ENSBTAG00000040347	A1L539_BOVIN	glypican 6  [Source:RefSeq peptide;Acc:NP_001075199]
Chr12	68526184	C	T	4	0.333	INTRONIC	ENSBTAG00000040347	A1L539_BOVIN	glypican 6  [Source:RefSeq peptide;Acc:NP_001075199]
Chr12	68549454	A	G	4	0.5	INTRONIC	ENSBTAG00000040347	A1L539_BOVIN	glypican 6  [Source:RefSeq peptide;Acc:NP_001075199]
Chr12	68565418	A	G	4	0.5	INTRONIC	ENSBTAG00000040347	A1L539_BOVIN	glypican 6  [Source:RefSeq peptide;Acc:NP_001075199]
Chr12	68582180	C	T	4	0.25	INTRONIC	ENSBTAG00000040347	A1L539_BOVIN	glypican 6  [Source:RefSeq peptide;Acc:NP_001075199]
Chr12	68600566	A	G	7	0.5	INTRONIC	ENSBTAG00000040347	A1L539_BOVIN	glypican 6  [Source:RefSeq peptide;Acc:NP_001075199]
Chr12	68635311	C	A	5	0.4	INTRONIC	ENSBTAG00000040347	A1L539_BOVIN	glypican 6  [Source:RefSeq peptide;Acc:NP_001075199]
Chr12	68679866	A	G	4	0.25	INTRONIC	ENSBTAG00000040347	A1L539_BOVIN	glypican 6  [Source:RefSeq peptide;Acc:NP_001075199]
Chr12	68684430	C	T	5	0.25	INTRONIC	ENSBTAG00000040347	A1L539_BOVIN	glypican 6  [Source:RefSeq peptide;Acc:NP_001075199]
Chr12	68720524	G	A	4	0.315	INTRONIC	ENSBTAG00000040347	A1L539_BOVIN	glypican 6  [Source:RefSeq peptide;Acc:NP_001075199]
Chr12	68740471	T	G	6	0.584	DOWNSTREAM	ENSBTAG00000040347	A1L539_BOVIN	glypican 6  [Source:RefSeq peptide;Acc:NP_001075199]
Chr12	69505116	G	A	6	0.5	INTRONIC	ENSBTAG00000002300	DCT	L-dopachrome tautomerase precursor  [Source:RefSeq peptide;Acc:NP_001012684]
Chr12	69540263	T	G	4	0.5	INTRONIC	ENSBTAG00000002300	DCT	L-dopachrome tautomerase precursor  [Source:RefSeq peptide;Acc:NP_001012684]
Chr12	69615919	T	C	7	0.469	SYNONYMOUS_CODING	ENSBTAG00000005309	TGDS_BOVIN	"dTDP-D-glucose 4,6-dehydratase [Source:UniProtKB/Swiss-Prot;Acc:A6QLW2]"
Chr12	69636745	T	C	4	0.25	"UPSTREAM, UPSTREAM"	ENSBTAG00000005310	GPR180	integral membrane protein GPR180  [Source:RefSeq peptide;Acc:NP_001157503]
Chr12	69658330	A	G	4	0.333	INTRONIC	ENSBTAG00000005310	GPR180	integral membrane protein GPR180  [Source:RefSeq peptide;Acc:NP_001157503]
Chr12	69659698	G	A	5	0.25	SYNONYMOUS_CODING	ENSBTAG00000005310	GPR180	integral membrane protein GPR180  [Source:RefSeq peptide;Acc:NP_001157503]
Chr12	70024317	C	T	7	0.5	DOWNSTREAM	ENSBTAG00000032603		
Chr12	70025290	G	C	13	0.625	INTRONIC	ENSBTAG00000032603	NULL	
Chr12	70031077	C	T	5	0.667	INTRONIC	ENSBTAG00000032603	NULL	
Chr12	70085397	T	C	10	0.429	INTRONIC	ENSBTAG00000032603	NULL	
Chr12	71839895	A	G	5	0.4	INTRONIC	ENSBTAG00000047383	NULL	
Chr12	71879549	T	C	11	0.485	INTRONIC	ENSBTAG00000047383	NULL	
Chr12	71881605	A	G	11	0.266	INTRONIC	ENSBTAG00000047383	NULL	
Chr12	71928740	T	A	15	0.637	INTRONIC	ENSBTAG00000047383	NULL	
Chr12	71936194	C	T	10	0.143	INTRONIC	ENSBTAG00000047383	NULL	
Chr12	71941422	T	C	10	0.412	INTRONIC	ENSBTAG00000047383	NULL	
Chr12	71945350	C	T	12	0.536	INTRONIC	ENSBTAG00000047383	NULL	
Chr12	71967568	TA	T	15	0.643	NULL	ENSBTAG00000047383	NULL	
Chr12	71987042	A	G	5	0.333	INTRONIC	ENSBTAG00000047383	NULL	
Chr12	72064426	A	G	15	0.646	UPSTREAM	ENSBTAG00000045751		
Chr12	72070631	A	G	9	0.429	INTRONIC	ENSBTAG00000045751	NULL
Chr12	72077312	G	A	11	0.687	INTRONIC	ENSBTAG00000045751	NULL
Chr12	72078023	A	G	6	0.427	INTRONIC	ENSBTAG00000045751	NULL
Chr12	72078695	G	T	15	0.267	INTRONIC	ENSBTAG00000045751	NULL
Chr12	72078818	G	A	16	0.3	INTRONIC	ENSBTAG00000045751	NULL
Chr12	72079746	C	A	6	0.2	INTRONIC	ENSBTAG00000045751	NULL
Chr12	72081644	C	CT	14	0.599	NULL	ENSBTAG00000045751	NULL
Chr12	72082561	T	C	14	0.48	INTRONIC	ENSBTAG00000045751	NULL
Chr12	72083385	G	C	9	0.333	INTRONIC	ENSBTAG00000045751	NULL
Chr12	72083454	G	A	19	0.453	INTRONIC	ENSBTAG00000045751	NULL
Chr12	72083535	C	T	10	0.143	INTRONIC	ENSBTAG00000045751	NULL
Chr12	72086038	C	CT	14	0.697	NULL	ENSBTAG00000045751	NULL
Chr12	72089480	G	A	7	0.487	INTRONIC	ENSBTAG00000045751	NULL
Chr12	72090792	A	G	6	0.25	INTRONIC	ENSBTAG00000045751	NULL
Chr12	72094504	G	A	15	0.484	INTRONIC	ENSBTAG00000045751	NULL
Chr12	72095132	G	A	11	0.29	INTRONIC	ENSBTAG00000045751	NULL
Chr12	72104592	G	A	9	0.541	INTRONIC	ENSBTAG00000045751	NULL
Chr12	72107123	G	A	16	0.25	INTRONIC	ENSBTAG00000045751	NULL
Chr12	72107262	T	C	5	0.25	INTRONIC	ENSBTAG00000045751	NULL
Chr12	72107315	T	C	11	0.2	INTRONIC	ENSBTAG00000045751	NULL
Chr12	72107436	C	T	4	0.25	INTRONIC	ENSBTAG00000045751	NULL
Chr12	72107822	T	C	17	0.739	INTRONIC	ENSBTAG00000045751	NULL
Chr12	72108515	C	A	9	0.667	INTRONIC	ENSBTAG00000045751	NULL
Chr12	72110290	C	G	8	0.389	INTRONIC	ENSBTAG00000045751	NULL
Chr12	72112694	G	C	23	0.66	INTRONIC	ENSBTAG00000045751	NULL
Chr12	72113134	CA	C	12	0.6	NULL	ENSBTAG00000045751	NULL
Chr12	72113674	G	A	14	0.143	INTRONIC	ENSBTAG00000045751	NULL
Chr12	72113715	GT	G	21	0.56	NULL	ENSBTAG00000045751	NULL
Chr12	72114222	A	C	13	0.222	INTRONIC	ENSBTAG00000045751	NULL
Chr12	72114527	C	T	5	0.5	INTRONIC	ENSBTAG00000045751	NULL
Chr12	72115790	G	A	23	0.653	INTRONIC	ENSBTAG00000045751	NULL
Chr12	72116847	A	G	20	0.258	INTRONIC	ENSBTAG00000045751	NULL
Chr12	72119057	T	C	16	0.222	INTRONIC	ENSBTAG00000045751	NULL
Chr12	72119876	G	A	15	0.47	INTRONIC	ENSBTAG00000045751	NULL
Chr12	72119947	AT	A	8	0.6	NULL	ENSBTAG00000045751	NULL
Chr12	72120114	GT	G	16	0.701	NULL	ENSBTAG00000045751	NULL
Chr12	72120449	A	G	19	0.268	NON_SYNONYMOUS_CODING	ENSBTAG00000045751	NULL
Chr12	72121242	A	G	6	0.333	INTRONIC	ENSBTAG00000045751	NULL
Chr12	72121388	G	A	5	0.667	INTRONIC	ENSBTAG00000045751	NULL
Chr12	72124643	C	G	25	0.477	INTRONIC	ENSBTAG00000045751	NULL
Chr12	72127640	A	G	12	0.333	INTRONIC	ENSBTAG00000045751	NULL
Chr12	72127659	T	C	14	0.637	INTRONIC	ENSBTAG00000045751	NULL
Chr12	72128918	G	GTA	21	0.81	NULL	ENSBTAG00000045751	NULL
Chr12	72130978	G	C	22	0.2	INTRONIC	ENSBTAG00000045751	NULL
Chr12	72133524	T	C	29	0.588	INTRONIC	ENSBTAG00000045751	NULL
Chr12	72133580	A	G	25	0.731	INTRONIC	ENSBTAG00000045751	NULL
Chr12	72136913	CT	C	10	0.538	NULL	ENSBTAG00000045751	NULL
Chr12	72137152	A	G	6	0.5	INTRONIC	ENSBTAG00000045751	NULL
Chr12	72139360	C	A	15	0.659	INTRONIC	ENSBTAG00000045751	NULL
Chr12	72140139	C	A	28	0.75	INTRONIC	ENSBTAG00000045751	NULL
Chr12	72141053	G	C	7	0.6	INTRONIC	ENSBTAG00000045751	NULL
Chr12	72142996	T	G	15	0.222	INTRONIC	ENSBTAG00000045751	NULL
Chr12	72143044	G	A	17	0.741	INTRONIC	ENSBTAG00000045751	NULL
Chr12	72143500	T	C	4	0.5	INTRONIC	ENSBTAG00000045751	NULL
Chr12	72144245	A	T	7	0.6	INTRONIC	ENSBTAG00000045751	NULL
Chr12	72146058	C	T	17	0.467	INTRONIC	ENSBTAG00000045751	NULL
Chr12	72150470	A	G	6	0.4	INTRONIC	ENSBTAG00000045751	NULL
Chr12	72154461	G	C	18	0.636	INTRONIC	ENSBTAG00000045751	NULL
Chr12	72155504	G	A	11	0.556	INTRONIC	ENSBTAG00000045751	NULL
Chr12	72157634	T	C	22	0.268	INTRONIC	ENSBTAG00000045751	NULL
Chr12	72159584	T	C	5	0.333	INTRONIC	ENSBTAG00000045751	NULL
Chr12	72160262	T	G	11	0.25	INTRONIC	ENSBTAG00000045751	NULL
Chr12	72168340	T	C	9	0.333	INTRONIC	ENSBTAG00000045751	NULL
Chr12	72169563	A	C	19	0.25	INTRONIC	ENSBTAG00000045751	NULL
Chr12	72169694	A	G	7	0.333	INTRONIC	ENSBTAG00000045751	NULL
Chr12	72171328	C	T	4	0.5	INTRONIC	ENSBTAG00000045751	NULL
Chr12	72172463	A	G	6	0.578	INTRONIC	ENSBTAG00000045751	NULL
Chr12	72173068	G	A	9	0.429	INTRONIC	ENSBTAG00000045751	NULL
Chr12	72174597	ATT	A	23	0.78	NULL	ENSBTAG00000045751	NULL
Chr12	72174833	G	C	11	0.5	INTRONIC	ENSBTAG00000045751	NULL
Chr12	72175316	T	C	12	0.342	INTRONIC	ENSBTAG00000045751	NULL
Chr12	72175829	A	G	8	0.365	INTRONIC	ENSBTAG00000045751	NULL
Chr12	72175997	T	G	22	0.503	INTRONIC	ENSBTAG00000045751	NULL
Chr12	72177995	T	TTA	24	0.701	NULL	ENSBTAG00000045751	NULL
Chr12	72178407	A	G	10	0.231	INTRONIC	ENSBTAG00000045751	NULL
Chr12	72179005	AT	A	17	0.833	NULL	ENSBTAG00000045751	NULL
Chr12	72179221	C	T	10	0.589	INTRONIC	ENSBTAG00000045751	NULL
Chr12	72179357	C	A	20	0.645	INTRONIC	ENSBTAG00000045751	NULL
Chr12	72184240	C	T	30	0.75	INTRONIC	ENSBTAG00000045751	NULL
Chr12	72185504	G	T	5	0.5	INTRONIC	ENSBTAG00000045751	NULL
Chr12	72186722	A	G	32	0.5	INTRONIC	ENSBTAG00000045751	NULL
Chr12	72187136	T	C	12	0.333	INTRONIC	ENSBTAG00000045751	NULL
Chr12	72187597	A	G	9	0.25	INTRONIC	ENSBTAG00000045751	NULL
Chr12	72188283	T	G	17	0.4	INTRONIC	ENSBTAG00000045751	NULL
Chr12	72191372	C	T	6	0.5	INTRONIC	ENSBTAG00000045751	NULL
Chr12	72191489	C	T	12	0.375	INTRONIC	ENSBTAG00000045751	NULL
Chr12	72191875	T	C	14	0.427	INTRONIC	ENSBTAG00000045751	NULL
Chr12	72193143	T	A	9	0.554	INTRONIC	ENSBTAG00000045751	NULL
Chr12	72193317	A	C	38	0.726	INTRONIC	ENSBTAG00000045751	NULL
Chr12	72198301	TC	T	13	0.643	NULL	ENSBTAG00000045751	NULL
Chr12	72198334	C	T	5	0.422	INTRONIC	ENSBTAG00000045751	NULL
Chr12	72198430	G	T	18	0.278	INTRONIC	ENSBTAG00000045751	NULL
Chr12	72198500	C	T	7	0.465	INTRONIC	ENSBTAG00000045751	NULL
Chr12	72200954	A	G	12	0.4	INTRONIC	ENSBTAG00000045751	NULL
Chr12	72201564	G	A	11	0.518	INTRONIC	ENSBTAG00000045751	NULL
Chr12	72201692	A	G	7	0.566	INTRONIC	ENSBTAG00000045751	NULL
Chr12	72556805	G	C	5	0.5	INTRONIC	ENSBTAG00000047181	NULL
Chr12	72566769	G	A	6	0.5	INTRONIC	ENSBTAG00000047181	NULL
Chr12	72567380	A	G	11	0.125	INTRONIC	ENSBTAG00000047181	NULL
Chr12	72583197	C	G	6	0.386	INTRONIC	ENSBTAG00000047181	NULL
Chr12	72584961	T	A	4	0.315	INTRONIC	ENSBTAG00000047181	NULL
Chr12	72611163	G	C	8	0.5	NON_SYNONYMOUS_CODING	ENSBTAG00000047181	NULL
Chr12	72621260	T	A	15	0.572	INTRONIC	ENSBTAG00000047181	NULL
Chr12	72652423	C	T	6	0.333	INTRONIC	ENSBTAG00000047181	NULL
Chr12	72672354	T	C	7	0.5	INTRONIC	ENSBTAG00000047181	NULL
Chr12	72688359	T	C	4	0.333	INTRONIC	ENSBTAG00000047181	NULL
Chr12	73579177	A	G	13	0.667	"INTRONIC, INTRONIC"	ENSBTAG00000046041	NULL
Chr12	73580424	A	T	20	0.649	"INTRONIC, INTRONIC"	ENSBTAG00000046041	NULL
Chr12	73583028	G	GTTC	25	0.796	NULL	ENSBTAG00000046041	NULL
Chr12	73588110	T	C	12	0.333	"INTRONIC, INTRONIC"	ENSBTAG00000046041	NULL
Chr12	73596303	T	C	9	0.4	"INTRONIC, INTRONIC"	ENSBTAG00000046041	NULL
Chr12	73599525	C	T	10	0.5	"SPLICE_SITE, INTRONIC, INTRONIC"	ENSBTAG00000046041	NULL
Chr12	73601131	C	T	9	0.667	"INTRONIC, INTRONIC"	ENSBTAG00000046041	NULL
Chr12	73603985	A	G	8	0.5	"INTRONIC, INTRONIC"	ENSBTAG00000046041	NULL
Chr12	73617674	T	G	7	0.25	"NON_SYNONYMOUS_CODING, INTRONIC"	ENSBTAG00000046041	NULL
Chr12	73623012	C	A	15	0.645	"INTRONIC, INTRONIC"	ENSBTAG00000046041	NULL
Chr12	73627343	T	G	6	0.5	"INTRONIC, INTRONIC"	ENSBTAG00000046041	NULL
Chr12	73632848	C	T	6	0.364	"INTRONIC, INTRONIC"	ENSBTAG00000046041	NULL
Chr12	73633660	C	T	5	0.5	"INTRONIC, INTRONIC"	ENSBTAG00000046041	NULL
Chr12	73640323	C	A	22	0.5	"INTRONIC, INTRONIC"	ENSBTAG00000046041	NULL
Chr12	73641175	A	C	9	0.25	"INTRONIC, INTRONIC"	ENSBTAG00000046041	NULL
Chr12	73649143	T	C	4	0.333	"INTRONIC, INTRONIC"	ENSBTAG00000046041	NULL
Chr12	73658075	C	G	40	0.59	"INTRONIC, INTRONIC"	ENSBTAG00000046041	NULL
Chr12	73663991	TC	T	11	0.669	NULL	ENSBTAG00000046041	NULL
Chr12	73667990	A	AT	21	0.694	NULL	ENSBTAG00000046041	NULL
Chr12	73676560	C	G	7	0.5	"INTRONIC, INTRONIC"	ENSBTAG00000046041	NULL
Chr12	73676815	G	C	14	0.55	"INTRONIC, INTRONIC"	ENSBTAG00000046041	NULL
Chr12	73678105	G	A	25	0.502	"INTRONIC, INTRONIC"	ENSBTAG00000046041	NULL
Chr12	73678131	C	G	27	0.699	"INTRONIC, INTRONIC"	ENSBTAG00000046041	NULL
Chr12	73680931	GA	G	22	0.583	NULL	ENSBTAG00000046041	NULL
Chr12	73681076	A	G	9	0.444	"INTRONIC, INTRONIC"	ENSBTAG00000046041	NULL
Chr12	73681199	CT	C	6	0.6	NULL	ENSBTAG00000046041	NULL
Chr12	73688788	C	T	11	0.613	"INTRONIC, INTRONIC"	ENSBTAG00000046041	NULL
Chr12	73690229	C	CA	19	0.613	NULL	ENSBTAG00000046041	NULL
Chr12	73698792	C	T	9	0.233	INTRONIC	ENSBTAG00000046041	NULL
Chr12	73699095	GT	G	14	0.7	NULL	ENSBTAG00000046041	NULL
Chr12	73701508	G	A	5	0.5	INTRONIC	ENSBTAG00000046041	NULL
Chr12	73703840	C	T	7	0.143	INTRONIC	ENSBTAG00000046041	NULL
Chr12	73893590	T	C	26	0.644	INTRONIC	ENSBTAG00000047764	NULL
Chr12	73893614	C	CA	40	0.769	NULL	ENSBTAG00000047764	NULL
Chr12	73893774	A	G	13	0.469	INTRONIC	ENSBTAG00000047764	NULL
Chr12	73901040	TG	T	6	0.571	NULL	ENSBTAG00000047764	NULL
Chr12	73901891	C	T	5	0.333	INTRONIC	ENSBTAG00000047764	NULL
Chr12	73904926	T	C	12	0.4	INTRONIC	ENSBTAG00000047764	NULL
Chr12	73905974	A	G	5	0.333	INTRONIC	ENSBTAG00000047764	NULL
Chr12	73909066	C	T	5	0.25	INTRONIC	ENSBTAG00000047764	NULL
Chr12	73909159	C	G	8	0.5	INTRONIC	ENSBTAG00000047764	NULL
Chr12	73910264	G	A	7	0.543	INTRONIC	ENSBTAG00000047764	NULL
Chr12	73920970	T	A	9	0.143	INTRONIC	ENSBTAG00000047764	NULL
Chr12	73921590	C	T	13	0.555	INTRONIC	ENSBTAG00000047764	NULL
Chr12	73929921	G	A	11	0.608	INTRONIC	ENSBTAG00000047764	NULL
Chr12	73930796	A	G	20	0.75	INTRONIC	ENSBTAG00000047764	NULL
Chr12	73955249	A	G	20	0.606	INTRONIC	ENSBTAG00000047764	NULL
Chr12	73956948	A	G	8	0.286	INTRONIC	ENSBTAG00000047764	NULL
Chr12	73962700	C	T	11	0.2	INTRONIC	ENSBTAG00000047764	NULL
Chr12	73973239	T	C	8	0.56	INTRONIC	ENSBTAG00000047764	NULL
Chr12	73976883	G	C	15	0.542	INTRONIC	ENSBTAG00000047764	NULL
Chr12	73977611	C	T	10	0.5	NON_SYNONYMOUS_CODING	ENSBTAG00000047764	NULL
Chr12	74198664	T	G	8	0.833	DOWNSTREAM	ENSBTAG00000047360	
Chr12	74817112	A	G	12	0.413	INTRONIC	ENSBTAG00000023309	NULL
Chr12	74821200	C	CA	24	0.535	NULL	ENSBTAG00000023309	NULL
Chr12	74821349	T	A	8	0.619	INTRONIC	ENSBTAG00000023309	NULL
Chr12	74827809	G	C	14	0.617	INTRONIC	ENSBTAG00000023309	NULL
Chr12	74831390	A	G	19	0.486	INTRONIC	ENSBTAG00000023309	NULL
Chr12	74833637	A	G	9	0.2	INTRONIC	ENSBTAG00000023309	NULL
Chr12	74834879	T	C	11	0.6	INTRONIC	ENSBTAG00000023309	NULL
Chr12	74838863	T	C	13	0.091	INTRONIC	ENSBTAG00000023309	NULL
Chr12	74842417	A	G	4	0.333	INTRONIC	ENSBTAG00000023309	NULL
Chr12	74842503	GT	G	17	0.706	NULL	ENSBTAG00000023309	NULL
Chr12	74843661	G	A	18	0.444	INTRONIC	ENSBTAG00000023309	NULL
Chr12	74843670	GA	G	16	0.764	NULL	ENSBTAG00000023309	NULL
Chr12	74849411	A	G	7	0.2	INTRONIC	ENSBTAG00000023309	NULL
Chr12	74862286	A	T	11	0.75	INTRONIC	ENSBTAG00000023309	NULL
Chr12	74863038	T	C	14	0.75	INTRONIC	ENSBTAG00000023309	NULL
Chr12	74866373	GA	G	8	0.714	NULL	ENSBTAG00000023309	NULL
Chr12	74870210	A	T	9	0.486	INTRONIC	ENSBTAG00000023309	NULL
Chr12	74876339	T	C	23	0.179	INTRONIC	ENSBTAG00000023309	NULL
Chr12	74878713	G	A	6	0.333	INTRONIC	ENSBTAG00000023309	NULL
Chr12	74885169	G	A	6	0.2	INTRONIC	ENSBTAG00000023309	NULL
Chr12	74916454	A	G	14	0.333	INTRONIC	ENSBTAG00000023309	NULL
Chr12	74943411	A	G	4	0.333	INTRONIC	ENSBTAG00000023309	NULL
Chr12	75457229	C	T	13	0.443	UPSTREAM	ENSBTAG00000026070	
Chr12	75466380	G	C	6	0.75	INTRONIC	ENSBTAG00000026070	NULL
Chr12	75470392	G	C	7	0.5	INTRONIC	ENSBTAG00000026070	NULL
Chr12	75476810	C	A	6	0.5	INTRONIC	ENSBTAG00000026070	NULL
Chr12	75477060	C	G	5	0.473	INTRONIC	ENSBTAG00000026070	NULL
Chr12	75480604	C	T	9	0.333	INTRONIC	ENSBTAG00000026070	NULL
Chr12	75482751	C	T	5	0.405	INTRONIC	ENSBTAG00000026070	NULL
Chr12	75483043	A	G	7	0.429	INTRONIC	ENSBTAG00000026070	NULL
Chr12	75484331	TG	T	11	0.653	NULL	ENSBTAG00000026070	NULL
Chr12	75493746	A	G	5	0.4	INTRONIC	ENSBTAG00000026070	NULL
Chr12	75497957	A	G	7	0.567	INTRONIC	ENSBTAG00000026070	NULL
Chr12	75498168	T	C	9	0.46	INTRONIC	ENSBTAG00000026070	NULL
Chr12	75520193	A	G	7	0.441	INTRONIC	ENSBTAG00000026070	NULL
Chr12	75523100	G	C	8	0.5	INTRONIC	ENSBTAG00000026070	NULL
Chr12	75523975	T	G	13	0.333	INTRONIC	ENSBTAG00000026070	NULL
Chr12	75668173	G	A	15	0.498	INTRONIC	ENSBTAG00000039714	NULL
Chr12	75672027	A	G	4	0.5	INTRONIC	ENSBTAG00000039714	NULL
Chr12	75677846	C	T	8	0.286	INTRONIC	ENSBTAG00000039714	NULL
Chr12	75688098	C	T	7	0.2	INTRONIC	ENSBTAG00000039714	NULL
Chr12	75693875	C	A	8	0.5	INTRONIC	ENSBTAG00000039714	NULL
Chr12	75728831	A	T	5	0.235	INTRONIC	ENSBTAG00000039714	NULL
Chr12	75735725	T	C	5	0.667	INTRONIC	ENSBTAG00000039714	NULL
Chr12	75752068	A	C	15	0.7	INTRONIC	ENSBTAG00000039714	NULL
Chr12	75761877	T	G	14	0.297	INTRONIC	ENSBTAG00000039714	NULL
Chr12	75788084	T	C	5	0.333	INTRONIC	ENSBTAG00000039714	NULL
Chr12	75796065	C	A	12	0.75	INTRONIC	ENSBTAG00000039714	NULL
Chr12	75798237	C	T	12	0.584	INTRONIC	ENSBTAG00000039714	NULL
Chr12	75817038	T	G	5	0.405	INTRONIC	ENSBTAG00000039714	NULL	
Chr12	75840556	C	T	4	0.333	INTRONIC	ENSBTAG00000039714	NULL	
Chr12	75845601	TG	T	25	0.761	NULL	ENSBTAG00000039714	NULL	
Chr12	75845840	G	A	10	0.248	INTRONIC	ENSBTAG00000039714	NULL	
Chr12	75861290	A	G	9	0.333	INTRONIC	ENSBTAG00000039714	NULL	
Chr12	75870413	C	G	6	0.333	3PRIME_UTR	ENSBTAG00000039714	NULL	
Chr12	75871167	A	G	5	0.333	DOWNSTREAM	ENSBTAG00000039714		
Chr12	75871238	G	A	7	0.6	DOWNSTREAM	ENSBTAG00000039714		
Chr12	76760143	A	G	4	0.25	INTRONIC	ENSBTAG00000003568	CLD10_BOVIN	Claudin-10 [Source:UniProtKB/Swiss-Prot;Acc:Q5E9L0]
Chr12	76779646	C	A	4	0.5	INTRONIC	ENSBTAG00000003568	CLD10_BOVIN	Claudin-10 [Source:UniProtKB/Swiss-Prot;Acc:Q5E9L0]
Chr12	76802813	T	A	4	0.5	INTRONIC	ENSBTAG00000003568	CLD10_BOVIN	Claudin-10 [Source:UniProtKB/Swiss-Prot;Acc:Q5E9L0]
Chr12	76820057	G	A	6	0.5	INTRONIC	ENSBTAG00000003568	CLD10_BOVIN	Claudin-10 [Source:UniProtKB/Swiss-Prot;Acc:Q5E9L0]
Chr12	76836850	A	G	8	0.8	INTRONIC	ENSBTAG00000003568	CLD10_BOVIN	Claudin-10 [Source:UniProtKB/Swiss-Prot;Acc:Q5E9L0]
Chr12	76863114	T	C	4	0.5	"INTRONIC, INTRONIC, DOWNSTREAM"	ENSBTAG00000003568	CLD10_BOVIN	Claudin-10 [Source:UniProtKB/Swiss-Prot;Acc:Q5E9L0]
Chr12	76960730	A	G	7	0.294	INTRONIC	ENSBTAG00000012065	DNAJC3	dnaJ homolog subfamily C member 3 precursor  [Source:RefSeq peptide;Acc:NP_777181]
Chr12	76993736	CA	C	7	0.556	NULL	ENSBTAG00000012065	DNAJC3	dnaJ homolog subfamily C member 3 precursor  [Source:RefSeq peptide;Acc:NP_777181]
Chr12	77012955	C	G	6	0.5	INTRONIC	ENSBTAG00000012065	DNAJC3	dnaJ homolog subfamily C member 3 precursor  [Source:RefSeq peptide;Acc:NP_777181]
Chr12	77023052	C	G	8	0.369	INTRONIC	ENSBTAG00000012065	DNAJC3	dnaJ homolog subfamily C member 3 precursor  [Source:RefSeq peptide;Acc:NP_777181]
Chr12	77040449	C	T	7	0.553	INTRONIC	ENSBTAG00000004401	UGGT2	UDP-glucose glycoprotein glucosyltransferase 2 [Source:HGNC Symbol;Acc:15664]
Chr12	77057637	T	G	6	0.582	INTRONIC	ENSBTAG00000004401	UGGT2	UDP-glucose glycoprotein glucosyltransferase 2 [Source:HGNC Symbol;Acc:15664]
Chr12	77076145	G	T	12	0.644	INTRONIC	ENSBTAG00000004401	UGGT2	UDP-glucose glycoprotein glucosyltransferase 2 [Source:HGNC Symbol;Acc:15664]
Chr12	77126668	T	A	10	0.696	INTRONIC	ENSBTAG00000004401	UGGT2	UDP-glucose glycoprotein glucosyltransferase 2 [Source:HGNC Symbol;Acc:15664]
Chr12	77166789	A	G	7	0.294	INTRONIC	ENSBTAG00000004401	UGGT2	UDP-glucose glycoprotein glucosyltransferase 2 [Source:HGNC Symbol;Acc:15664]
Chr12	78307916	C	T	5	0.4	INTRONIC	ENSBTAG00000018313	A5PKK4_BOVIN	muscleblind-like 2  [Source:RefSeq peptide;Acc:NP_001093180]
Chr12	78316731	T	C	13	0.51	INTRONIC	ENSBTAG00000018313	A5PKK4_BOVIN	muscleblind-like 2  [Source:RefSeq peptide;Acc:NP_001093180]
Chr12	78343561	A	G	5	0.667	INTRONIC	ENSBTAG00000018313	A5PKK4_BOVIN	muscleblind-like 2  [Source:RefSeq peptide;Acc:NP_001093180]
Chr12	78354496	G	A	8	0.274	INTRONIC	ENSBTAG00000018313	A5PKK4_BOVIN	muscleblind-like 2  [Source:RefSeq peptide;Acc:NP_001093180]
Chr12	78357267	C	T	6	0.534	INTRONIC	ENSBTAG00000018313	A5PKK4_BOVIN	muscleblind-like 2  [Source:RefSeq peptide;Acc:NP_001093180]
Chr12	78390494	G	A	5	0.485	INTRONIC	ENSBTAG00000018313	A5PKK4_BOVIN	muscleblind-like 2  [Source:RefSeq peptide;Acc:NP_001093180]
Chr12	78401648	T	G	4	0.333	INTRONIC	ENSBTAG00000018313	A5PKK4_BOVIN	muscleblind-like 2  [Source:RefSeq peptide;Acc:NP_001093180]
Chr12	78412387	T	C	5	0.333	INTRONIC	ENSBTAG00000018313	A5PKK4_BOVIN	muscleblind-like 2  [Source:RefSeq peptide;Acc:NP_001093180]
Chr12	78426797	A	AT	11	0.667	NULL	ENSBTAG00000018313	A5PKK4_BOVIN	muscleblind-like 2  [Source:RefSeq peptide;Acc:NP_001093180]
Chr12	78509811	T	C	9	0.645	INTRONIC	ENSBTAG00000020412	RAP2A	"RAP2A, member of RAS oncogene family [Source:HGNC Symbol;Acc:9861]"
Chr12	78535165	C	T	5	0.485	INTRONIC	ENSBTAG00000020412	RAP2A	"RAP2A, member of RAS oncogene family [Source:HGNC Symbol;Acc:9861]"
Chr12	79010710	A	G	6	0.375	"INTRONIC, INTRONIC"	ENSBTAG00000039374	Q3B7N3_BOVIN	RAN binding protein 6  [Source:RefSeq peptide;Acc:NP_001032906]
Chr12	79237233	T	C	5	0.482	INTRONIC	ENSBTAG00000000146	NULL	"FERM, RhoGEF (ARHGEF) and pleckstrin domain protein 1 (chondrocyte-derived) [Source:HGNC Symbol;Acc:3591]"
Chr12	79296445	A	G	6	0.667	INTRONIC	ENSBTAG00000000146	NULL	"FERM, RhoGEF (ARHGEF) and pleckstrin domain protein 1 (chondrocyte-derived) [Source:HGNC Symbol;Acc:3591]"
Chr12	79320388	G	A	4	0.333	"INTRONIC, UPSTREAM"	ENSBTAG00000000146	NULL	U6 spliceosomal RNA  [Source:RFAM;Acc:RF00026]
Chr12	79350884	T	A	4	0.5	INTRONIC	ENSBTAG00000000146	NULL	"FERM, RhoGEF (ARHGEF) and pleckstrin domain protein 1 (chondrocyte-derived) [Source:HGNC Symbol;Acc:3591]"
Chr12	79462593	A	G	4	0.5	INTRONIC	ENSBTAG00000032234	STK24	serine/threonine-protein kinase 24  [Source:RefSeq peptide;Acc:NP_001093420]
Chr12	79467007	C	T	5	0.333	INTRONIC	ENSBTAG00000032234	STK24	serine/threonine-protein kinase 24  [Source:RefSeq peptide;Acc:NP_001093420]
Chr12	79472854	C	T	6	0.364	INTRONIC	ENSBTAG00000032234	STK24	serine/threonine-protein kinase 24  [Source:RefSeq peptide;Acc:NP_001093420]
Chr12	79711546	T	C	6	0.25	INTRONIC	ENSBTAG00000010395	DOCK9	dedicator of cytokinesis 9 [Source:HGNC Symbol;Acc:14132]
Chr12	79712229	G	A	6	0.25	INTRONIC	ENSBTAG00000010395	DOCK9	dedicator of cytokinesis 9 [Source:HGNC Symbol;Acc:14132]
Chr12	79738325	G	A	8	0.429	INTRONIC	ENSBTAG00000010395	DOCK9	dedicator of cytokinesis 9 [Source:HGNC Symbol;Acc:14132]
Chr12	79747258	G	A	5	0.333	INTRONIC	ENSBTAG00000010395	DOCK9	dedicator of cytokinesis 9 [Source:HGNC Symbol;Acc:14132]
Chr12	79756902	A	T	6	0.389	INTRONIC	ENSBTAG00000010395	DOCK9	dedicator of cytokinesis 9 [Source:HGNC Symbol;Acc:14132]
Chr12	79762746	C	A	5	0.25	INTRONIC	ENSBTAG00000010395	DOCK9	dedicator of cytokinesis 9 [Source:HGNC Symbol;Acc:14132]
Chr12	79770094	G	C	7	0.4	INTRONIC	ENSBTAG00000010395	DOCK9	dedicator of cytokinesis 9 [Source:HGNC Symbol;Acc:14132]
Chr12	79770813	C	T	4	0.5	INTRONIC	ENSBTAG00000010395	DOCK9	dedicator of cytokinesis 9 [Source:HGNC Symbol;Acc:14132]
Chr12	79807933	G	T	8	0.42	INTRONIC	ENSBTAG00000010395	DOCK9	dedicator of cytokinesis 9 [Source:HGNC Symbol;Acc:14132]
Chr12	79842671	G	A	7	0.448	INTRONIC	ENSBTAG00000010395	DOCK9	dedicator of cytokinesis 9 [Source:HGNC Symbol;Acc:14132]
Chr12	80140834	A	G	5	0.5	"DOWNSTREAM, INTRONIC"	ENSBTAG00000005682	A4FV41_BOVIN	ubiquitin-associated domain-containing protein 2  [Source:RefSeq peptide;Acc:NP_001096814]
Chr12	80181590	A	G	6	0.2	INTRONIC	ENSBTAG00000005682	A4FV41_BOVIN	ubiquitin-associated domain-containing protein 2  [Source:RefSeq peptide;Acc:NP_001096814]
Chr12	80344655	C	T	4	0.5	INTRONIC	ENSBTAG00000001589	TM9SF2	transmembrane 9 superfamily member 2 [Source:HGNC Symbol;Acc:11865]
Chr12	80365136	A	G	5	0.5	INTRONIC	ENSBTAG00000001589	TM9SF2	transmembrane 9 superfamily member 2 [Source:HGNC Symbol;Acc:11865]
Chr12	80412813	A	G	5	0.333	"INTRONIC, INTRONIC"	ENSBTAG00000004165	A6QL68_BOVIN	"citrate lyase subunit beta-like protein, mitochondrial  [Source:RefSeq peptide;Acc:NP_001073765]"
Chr12	80448489	A	G	4	0.333	"INTRONIC, INTRONIC"	ENSBTAG00000004165	A6QL68_BOVIN	"citrate lyase subunit beta-like protein, mitochondrial  [Source:RefSeq peptide;Acc:NP_001073765]"
Chr12	80471357	G	A	10	0.556	"INTRONIC, INTRONIC"	ENSBTAG00000004165	A6QL68_BOVIN	"citrate lyase subunit beta-like protein, mitochondrial  [Source:RefSeq peptide;Acc:NP_001073765]"
Chr12	80511785	G	A	6	0.5	"INTRONIC, INTRONIC"	ENSBTAG00000004165	A6QL68_BOVIN	"citrate lyase subunit beta-like protein, mitochondrial  [Source:RefSeq peptide;Acc:NP_001073765]"
Chr12	80519215	C	T	8	0.557	"INTRONIC, INTRONIC"	ENSBTAG00000004165	A6QL68_BOVIN	"citrate lyase subunit beta-like protein, mitochondrial  [Source:RefSeq peptide;Acc:NP_001073765]"
Chr12	80552818	C	CA	7	0.75	NULL	ENSBTAG00000004165	A6QL68_BOVIN	"citrate lyase subunit beta-like protein, mitochondrial  [Source:RefSeq peptide;Acc:NP_001073765]"
Chr12	80557033	G	GT	7	0.6	NULL	ENSBTAG00000004165	A6QL68_BOVIN	"citrate lyase subunit beta-like protein, mitochondrial  [Source:RefSeq peptide;Acc:NP_001073765]"
Chr12	80576005	C	T	7	0.324	"INTRONIC, INTRONIC"	ENSBTAG00000004165	A6QL68_BOVIN	"citrate lyase subunit beta-like protein, mitochondrial  [Source:RefSeq peptide;Acc:NP_001073765]"
Chr12	80617266	G	C	4	0.5	INTRONIC	ENSBTAG00000004165	A6QL68_BOVIN	"citrate lyase subunit beta-like protein, mitochondrial  [Source:RefSeq peptide;Acc:NP_001073765]"
Chr12	80723906	G	A	8	0.333	"UPSTREAM, 3PRIME_UTR"	ENSBTAG00000025246	ZIC2	Zic family member 2 [Source:HGNC Symbol;Acc:12873]
Chr12	80798831	C	T	11	0.368	INTRONIC	ENSBTAG00000010672	PCCA	"propionyl-CoA carboxylase alpha chain, mitochondrial  [Source:RefSeq peptide;Acc:NP_001076978]"
Chr12	80813343	T	C	6	0.333	INTRONIC	ENSBTAG00000010672	PCCA	"propionyl-CoA carboxylase alpha chain, mitochondrial  [Source:RefSeq peptide;Acc:NP_001076978]"
Chr12	80816902	T	C	4	0.5	INTRONIC	ENSBTAG00000010672	PCCA	"propionyl-CoA carboxylase alpha chain, mitochondrial  [Source:RefSeq peptide;Acc:NP_001076978]"
Chr12	80829602	G	A	5	0.667	INTRONIC	ENSBTAG00000010672	PCCA	"propionyl-CoA carboxylase alpha chain, mitochondrial  [Source:RefSeq peptide;Acc:NP_001076978]"
Chr12	80843117	C	CG	17	0.533	NULL	ENSBTAG00000010672	PCCA	"propionyl-CoA carboxylase alpha chain, mitochondrial  [Source:RefSeq peptide;Acc:NP_001076978]"
Chr12	80845419	A	G	5	0.421	INTRONIC	ENSBTAG00000010672	PCCA	"propionyl-CoA carboxylase alpha chain, mitochondrial  [Source:RefSeq peptide;Acc:NP_001076978]"
Chr12	80846721	G	A	4	0.5	INTRONIC	ENSBTAG00000010672	PCCA	"propionyl-CoA carboxylase alpha chain, mitochondrial  [Source:RefSeq peptide;Acc:NP_001076978]"
Chr12	80859728	G	C	5	0.5	INTRONIC	ENSBTAG00000010672	PCCA	"propionyl-CoA carboxylase alpha chain, mitochondrial  [Source:RefSeq peptide;Acc:NP_001076978]"
Chr12	80875373	G	C	8	0.421	INTRONIC	ENSBTAG00000010672	PCCA	"propionyl-CoA carboxylase alpha chain, mitochondrial  [Source:RefSeq peptide;Acc:NP_001076978]"
Chr12	80891015	GT	G	11	0.689	NULL	ENSBTAG00000010672	PCCA	"propionyl-CoA carboxylase alpha chain, mitochondrial  [Source:RefSeq peptide;Acc:NP_001076978]"
Chr12	80918971	C	T	12	0.5	INTRONIC	ENSBTAG00000010672	PCCA	"propionyl-CoA carboxylase alpha chain, mitochondrial  [Source:RefSeq peptide;Acc:NP_001076978]"
Chr12	80925367	A	G	7	0.4	INTRONIC	ENSBTAG00000010672	PCCA	"propionyl-CoA carboxylase alpha chain, mitochondrial  [Source:RefSeq peptide;Acc:NP_001076978]"
Chr12	80956518	C	G	6	0.5	INTRONIC	ENSBTAG00000010672	PCCA	"propionyl-CoA carboxylase alpha chain, mitochondrial  [Source:RefSeq peptide;Acc:NP_001076978]"
Chr12	81007892	G	A	8	0.8	INTRONIC	ENSBTAG00000010672	PCCA	"propionyl-CoA carboxylase alpha chain, mitochondrial  [Source:RefSeq peptide;Acc:NP_001076978]"
Chr12	81026473	C	T	5	0.5	INTRONIC	ENSBTAG00000010672	PCCA	"propionyl-CoA carboxylase alpha chain, mitochondrial  [Source:RefSeq peptide;Acc:NP_001076978]"
Chr12	81084428	TA	T	7	0.545	NULL	ENSBTAG00000010672	PCCA	"propionyl-CoA carboxylase alpha chain, mitochondrial  [Source:RefSeq peptide;Acc:NP_001076978]"
Chr12	81085205	G	A	9	0.4	INTRONIC	ENSBTAG00000010672	PCCA	"propionyl-CoA carboxylase alpha chain, mitochondrial  [Source:RefSeq peptide;Acc:NP_001076978]"
Chr12	81129448	G	A	7	0.6	INTRONIC	ENSBTAG00000010672	PCCA	"propionyl-CoA carboxylase alpha chain, mitochondrial  [Source:RefSeq peptide;Acc:NP_001076978]"
Chr12	81143343	A	G	4	0.315	INTRONIC	ENSBTAG00000010672	PCCA	"propionyl-CoA carboxylase alpha chain, mitochondrial  [Source:RefSeq peptide;Acc:NP_001076978]"
Chr12	81263072	G	A	4	0.5	INTRONIC	ENSBTAG00000007066	A7YWG7_BOVIN	transmembrane and tetratricopeptide repeat containing 4  [Source:RefSeq peptide;Acc:NP_001099099]
Chr12	81263099	C	T	4	0.5	INTRONIC	ENSBTAG00000007066	A7YWG7_BOVIN	transmembrane and tetratricopeptide repeat containing 4  [Source:RefSeq peptide;Acc:NP_001099099]
Chr12	81268426	A	G	7	0.552	INTRONIC	ENSBTAG00000007066	A7YWG7_BOVIN	transmembrane and tetratricopeptide repeat containing 4  [Source:RefSeq peptide;Acc:NP_001099099]
Chr12	81271205	C	T	6	0.5	INTRONIC	ENSBTAG00000007066	A7YWG7_BOVIN	transmembrane and tetratricopeptide repeat containing 4  [Source:RefSeq peptide;Acc:NP_001099099]
Chr12	81299998	G	A	6	0.333	INTRONIC	ENSBTAG00000007066	A7YWG7_BOVIN	transmembrane and tetratricopeptide repeat containing 4  [Source:RefSeq peptide;Acc:NP_001099099]
Chr12	81310147	T	G	4	0.333	INTRONIC	ENSBTAG00000007066	A7YWG7_BOVIN	transmembrane and tetratricopeptide repeat containing 4  [Source:RefSeq peptide;Acc:NP_001099099]
Chr12	81632566	T	C	5	0.421	INTRONIC	ENSBTAG00000037786	NALCN	"sodium leak channel, non-selective [Source:HGNC Symbol;Acc:19082]"
Chr12	81640367	A	G	8	0.5	INTRONIC	ENSBTAG00000037786	NALCN	"sodium leak channel, non-selective [Source:HGNC Symbol;Acc:19082]"
Chr12	81661782	T	G	5	0.5	INTRONIC	ENSBTAG00000037786	NALCN	"sodium leak channel, non-selective [Source:HGNC Symbol;Acc:19082]"
Chr12	81687955	C	G	6	0.376	INTRONIC	ENSBTAG00000037786	NALCN	"sodium leak channel, non-selective [Source:HGNC Symbol;Acc:19082]"
Chr12	81697255	A	G	5	0.5	INTRONIC	ENSBTAG00000037786	NALCN	"sodium leak channel, non-selective [Source:HGNC Symbol;Acc:19082]"
Chr12	81753891	G	C	6	0.667	INTRONIC	ENSBTAG00000037786	NALCN	"sodium leak channel, non-selective [Source:HGNC Symbol;Acc:19082]"
Chr12	81827161	G	A	9	0.4	INTRONIC	ENSBTAG00000037786	NALCN	"sodium leak channel, non-selective [Source:HGNC Symbol;Acc:19082]"
Chr12	81980003	C	G	4	0.5	UPSTREAM	ENSBTAG00000044027	ITGBL1	"integrin, beta-like 1 (with EGF-like repeat domains) [Source:HGNC Symbol;Acc:6164]"
Chr12	82031326	T	C	15	0.657	INTRONIC	ENSBTAG00000044027	ITGBL1	"integrin, beta-like 1 (with EGF-like repeat domains) [Source:HGNC Symbol;Acc:6164]"
Chr12	82053024	C	T	7	0.25	INTRONIC	ENSBTAG00000044027	ITGBL1	"integrin, beta-like 1 (with EGF-like repeat domains) [Source:HGNC Symbol;Acc:6164]"
Chr12	82085732	AT	A	6	0.571	NULL	ENSBTAG00000044027	ITGBL1	
Chr12	82847100	G	C	4	0.333	INTRONIC	ENSBTAG00000020389	TPP2	tripeptidyl-peptidase 2  [Source:RefSeq peptide;Acc:NP_001092504]
Chr12	82888197	A	G	5	0.25	INTRONIC	ENSBTAG00000020389	TPP2	tripeptidyl-peptidase 2  [Source:RefSeq peptide;Acc:NP_001092504]
Chr12	82915616	C	G	6	0.5	INTRONIC	ENSBTAG00000020393	MT21C_BOVIN	Methyltransferase-like protein 21C [Source:UniProtKB/Swiss-Prot;Acc:A6QP81]
Chr12	83007692	G	A	6	0.2	INTRONIC	ENSBTAG00000008880	Q0VD36_BOVIN	KDEL motif-containing protein 1  [Source:RefSeq peptide;Acc:NP_001069153]
Chr12	83008345	A	G	6	0.5	SYNONYMOUS_CODING	ENSBTAG00000008880	Q0VD36_BOVIN	KDEL motif-containing protein 1  [Source:RefSeq peptide;Acc:NP_001069153]
Chr12	83014128	G	T	4	0.315	SYNONYMOUS_CODING	ENSBTAG00000008880	Q0VD36_BOVIN	KDEL motif-containing protein 1  [Source:RefSeq peptide;Acc:NP_001069153]
Chr12	83014748	A	G	5	0.333	INTRONIC	ENSBTAG00000008880	Q0VD36_BOVIN	KDEL motif-containing protein 1  [Source:RefSeq peptide;Acc:NP_001069153]
Chr12	83025522	A	G	7	0.43	UPSTREAM	ENSBTAG00000014043	Q3B7N6_BOVIN	XPG-complementing protein  [Source:RefSeq peptide;Acc:NP_001030353]
Chr12	83025977	A	G	8	0.5	UPSTREAM	ENSBTAG00000014043	Q3B7N6_BOVIN	XPG-complementing protein  [Source:RefSeq peptide;Acc:NP_001030353]
Chr12	86812880	C	G	6	0.333	INTRONIC	ENSBTAG00000025220	F155A_BOVIN	Transmembrane protein FAM155A [Source:UniProtKB/Swiss-Prot;Acc:A4IFM1]
Chr12	86815885	G	A	9	0.125	INTRONIC	ENSBTAG00000025220	F155A_BOVIN	Transmembrane protein FAM155A [Source:UniProtKB/Swiss-Prot;Acc:A4IFM1]
Chr12	86824101	T	C	6	0.333	INTRONIC	ENSBTAG00000025220	F155A_BOVIN	Transmembrane protein FAM155A [Source:UniProtKB/Swiss-Prot;Acc:A4IFM1]
Chr12	86980342	A	G	7	0.8	INTRONIC	ENSBTAG00000025220	F155A_BOVIN	Transmembrane protein FAM155A [Source:UniProtKB/Swiss-Prot;Acc:A4IFM1]
Chr12	87009110	CA	C	13	0.725	NULL	ENSBTAG00000025220	F155A_BOVIN	Transmembrane protein FAM155A [Source:UniProtKB/Swiss-Prot;Acc:A4IFM1]
Chr12	87012076	A	G	8	0.25	INTRONIC	ENSBTAG00000025220	F155A_BOVIN	Transmembrane protein FAM155A [Source:UniProtKB/Swiss-Prot;Acc:A4IFM1]
Chr12	87017646	G	C	4	0.5	INTRONIC	ENSBTAG00000025220	F155A_BOVIN	Transmembrane protein FAM155A [Source:UniProtKB/Swiss-Prot;Acc:A4IFM1]
Chr12	87036809	G	T	4	0.333	INTRONIC	ENSBTAG00000025220	F155A_BOVIN	Transmembrane protein FAM155A [Source:UniProtKB/Swiss-Prot;Acc:A4IFM1]
Chr12	87053771	C	T	8	0.25	INTRONIC	ENSBTAG00000025220	F155A_BOVIN	Transmembrane protein FAM155A [Source:UniProtKB/Swiss-Prot;Acc:A4IFM1]
Chr12	87067849	T	C	6	0.2	"INTRONIC, DOWNSTREAM"	ENSBTAG00000025220	F155A_BOVIN	Transmembrane protein FAM155A [Source:UniProtKB/Swiss-Prot;Acc:A4IFM1]
Chr12	87140069	G	A	10	0.524	INTRONIC	ENSBTAG00000025220	F155A_BOVIN	Transmembrane protein FAM155A [Source:UniProtKB/Swiss-Prot;Acc:A4IFM1]
[truncated: 9,135,519 more chars]
