# Supplementary material for: Novel SNP Discovery in African Buffalo, Syncerus caffer, Using High-Throughput Sequencing
Source: PLoS One. 2012 Nov 7;7(11):e48792. doi: 10.1371/journal.pone.0048792 (PMC3492240; doi:10.1371/journal.pone.0048792)
Supplement: Table S4 — David annotation of genes with dN/dS ratios of 99, which are mainly those with no synonymous SNP, DAVIDAnalysisDnDS = 99. (TXT) [file pone.0048792.s004.txt]

Annotation Cluster 1	Enrichment Score: 2.404780122112932											
Category	Term	Count	%	PValue	Genes	List Total	Pop Hits	Pop Total	Fold Enrichment	Bonferroni	Benjamini	FDR
INTERPRO	IPR001304:C-type lectin	4	2.380952381	0.003094099	"ENSBTAG00000002135, ENSBTAG00000020755, ENSBTAG00000039980, ENSBTAG00000009252"	56	49	9171	13.36880466	0.385242049	0.385242049	3.661079089
SMART	SM00034:CLECT	4	2.380952381	0.004365259	"ENSBTAG00000002135, ENSBTAG00000020755, ENSBTAG00000039980, ENSBTAG00000009252"	31	49	4364	11.4917709	0.138210021	0.138210021	3.77417663
INTERPRO	IPR016186:C-type lectin-like	4	2.380952381	0.00451976	"ENSBTAG00000002135, ENSBTAG00000020755, ENSBTAG00000039980, ENSBTAG00000009252"	56	56	9171	11.69770408	0.508950743	0.299250931	5.306267932
