# Supplementary material for: Novel SNP Discovery in African Buffalo, Syncerus caffer, Using High-Throughput Sequencing
Source: PLoS One. 2012 Nov 7;7(11):e48792. doi: 10.1371/journal.pone.0048792 (PMC3492240; doi:10.1371/journal.pone.0048792)
Supplement: Table S5 — David annotation of genes that had dN/dS ratios significantly less than 1, DAVIDAnalysisDnDS_P0.05. (TXT) [file pone.0048792.s005.txt]

Annotation Cluster 1	Enrichment Score: 10.3802392549592
Category	Term	Count	%	PValue	Genes	List Total	Pop Hits	Pop Total	Fold Enrichment	Bonferroni	Benjamini	FDR
GOTERM_MF_FAT	GO:0001882~nucleoside binding	121	10.84229391	2.99E-16	ENSBTAG00000020777, ENSBTAG00000020148, ENSBTAG00000019250, ENSBTAG00000008112, ENSBTAG00000014558, ENSBTAG00000004832, ENSBTAG00000019854, ENSBTAG00000001044, ENSBTAG00000011936, ENSBTAG00000000778, ENSBTAG00000003051, ENSBTAG00000020873, ENSBTAG00000009761, ENSBTAG00000013238, ENSBTAG00000002086, ENSBTAG00000016839, ENSBTAG00000015022, ENSBTAG00000015392, ENSBTAG00000007591, ENSBTAG00000002703,…	483	1099	9249	2.108314165	1.92E-13	1.92E-13	4.88E-13
GOTERM_MF_FAT	GO:0030554~adenyl nucleotide binding	119	10.66308244	6.49E-16	ENSBTAG00000020777, ENSBTAG00000020148, ENSBTAG00000019250, ENSBTAG00000008112, ENSBTAG00000014558, ENSBTAG00000004832, ENSBTAG00000019854, ENSBTAG00000001044, ENSBTAG00000011936, ENSBTAG00000000778, ENSBTAG00000003051, ENSBTAG00000020873, ENSBTAG00000009761, ENSBTAG00000013238, ENSBTAG00000002086, ENSBTAG00000016839, ENSBTAG00000015022, ENSBTAG00000015392, ENSBTAG00000007591, ENSBTAG00000002703,…	483	1083	9249	2.10409892	3.83E-13	1.92E-13	9.77E-13
GOTERM_MF_FAT	GO:0001883~purine nucleoside binding	119	10.66308244	1.41E-15	ENSBTAG00000020777, ENSBTAG00000020148, ENSBTAG00000019250, ENSBTAG00000008112, ENSBTAG00000014558, ENSBTAG00000004832, ENSBTAG00000019854, ENSBTAG00000001044, ENSBTAG00000011936, ENSBTAG00000000778, ENSBTAG00000003051, ENSBTAG00000020873, ENSBTAG00000009761, ENSBTAG00000013238, ENSBTAG00000002086, ENSBTAG00000016839, ENSBTAG00000015022, ENSBTAG00000015392, ENSBTAG00000007591, ENSBTAG00000002703,…	483	1093	9249	2.084848244	8.30E-13	2.77E-13	2.12E-12
GOTERM_MF_FAT	GO:0032559~adenyl ribonucleotide binding	113	10.12544803	4.56E-15	ENSBTAG00000020777, ENSBTAG00000020148, ENSBTAG00000019250, ENSBTAG00000008112, ENSBTAG00000014558, ENSBTAG00000004832, ENSBTAG00000019854, ENSBTAG00000001044, ENSBTAG00000011936, ENSBTAG00000000778, ENSBTAG00000003051, ENSBTAG00000020873, ENSBTAG00000009761, ENSBTAG00000013238, ENSBTAG00000002086, ENSBTAG00000015022, ENSBTAG00000015392, ENSBTAG00000007591, ENSBTAG00000002703, ENSBTAG00000006837,…	483	1027	9249	2.106956885	2.62E-12	6.54E-13	6.68E-12
GOTERM_MF_FAT	GO:0005524~ATP binding	112	10.03584229	6.32E-15	ENSBTAG00000020777, ENSBTAG00000020148, ENSBTAG00000019250, ENSBTAG00000008112, ENSBTAG00000014558, ENSBTAG00000004832, ENSBTAG00000019854, ENSBTAG00000001044, ENSBTAG00000011936, ENSBTAG00000000778, ENSBTAG00000003051, ENSBTAG00000020873, ENSBTAG00000009761, ENSBTAG00000013238, ENSBTAG00000002086, ENSBTAG00000015022, ENSBTAG00000015392, ENSBTAG00000007591, ENSBTAG00000002703, ENSBTAG00000006837,…	483	1018	9249	2.106773725	3.64E-12	7.28E-13	9.29E-12
GOTERM_MF_FAT	GO:0017076~purine nucleotide binding	127	11.37992832	1.35E-11	ENSBTAG00000020777, ENSBTAG00000020148, ENSBTAG00000019250, ENSBTAG00000008112, ENSBTAG00000014558, ENSBTAG00000004832, ENSBTAG00000017803, ENSBTAG00000019854, ENSBTAG00000001044, ENSBTAG00000015481, ENSBTAG00000011936, ENSBTAG00000000778, ENSBTAG00000003051, ENSBTAG00000020873, ENSBTAG00000009761, ENSBTAG00000013238, ENSBTAG00000002086, ENSBTAG00000016839, ENSBTAG00000015022, ENSBTAG00000015392,…	483	1363	9249	1.784249213	7.75E-09	1.29E-09	1.98E-08
GOTERM_MF_FAT	GO:0032553~ribonucleotide binding	121	10.84229391	6.78E-11	ENSBTAG00000020777, ENSBTAG00000020148, ENSBTAG00000019250, ENSBTAG00000008112, ENSBTAG00000014558, ENSBTAG00000004832, ENSBTAG00000017803, ENSBTAG00000019854, ENSBTAG00000001044, ENSBTAG00000015481, ENSBTAG00000011936, ENSBTAG00000000778, ENSBTAG00000003051, ENSBTAG00000020873, ENSBTAG00000009761, ENSBTAG00000013238, ENSBTAG00000002086, ENSBTAG00000015022, ENSBTAG00000015392, ENSBTAG00000007591,…	483	1304	9249	1.77686907	3.90E-08	5.57E-09	9.96E-08
GOTERM_MF_FAT	GO:0032555~purine ribonucleotide binding	121	10.84229391	6.78E-11	ENSBTAG00000020777, ENSBTAG00000020148, ENSBTAG00000019250, ENSBTAG00000008112, ENSBTAG00000014558, ENSBTAG00000004832, ENSBTAG00000017803, ENSBTAG00000019854, ENSBTAG00000001044, ENSBTAG00000015481, ENSBTAG00000011936, ENSBTAG00000000778, ENSBTAG00000003051, ENSBTAG00000020873, ENSBTAG00000009761, ENSBTAG00000013238, ENSBTAG00000002086, ENSBTAG00000015022, ENSBTAG00000015392, ENSBTAG00000007591,…	483	1304	9249	1.77686907	3.90E-08	5.57E-09	9.96E-08
GOTERM_MF_FAT	GO:0000166~nucleotide binding	140	12.54480287	1.56E-10	ENSBTAG00000017755, ENSBTAG00000020777, ENSBTAG00000020148, ENSBTAG00000019250, ENSBTAG00000008112, ENSBTAG00000014558, ENSBTAG00000004832, ENSBTAG00000017803, ENSBTAG00000019854, ENSBTAG00000015481, ENSBTAG00000001044, ENSBTAG00000011936, ENSBTAG00000000778, ENSBTAG00000003051, ENSBTAG00000020873, ENSBTAG00000009761, ENSBTAG00000013238, ENSBTAG00000030686, ENSBTAG00000006449, ENSBTAG00000002086,…	483	1615	9249	1.659981155	8.94E-08	1.12E-08	2.28E-07
GOTERM_BP_FAT	GO:0006468~protein amino acid phosphorylation	47	4.211469534	2.81E-06	ENSBTAG00000026290, ENSBTAG00000020148, ENSBTAG00000012789, ENSBTAG00000019250, ENSBTAG00000008403, ENSBTAG00000012312, ENSBTAG00000009346, ENSBTAG00000014792, ENSBTAG00000019298, ENSBTAG00000018747, ENSBTAG00000003051, ENSBTAG00000014927, ENSBTAG00000013238, ENSBTAG00000013284, ENSBTAG00000021069, ENSBTAG00000031165, ENSBTAG00000001403, ENSBTAG00000002086, ENSBTAG00000002744, ENSBTAG00000006918,…	445	448	8785	2.071102528	0.004152825	0.001386196	0.004661454
SP_PIR_KEYWORDS	atp-binding	50	4.480286738	3.01E-06	ENSBTAG00000020148, ENSBTAG00000020777, ENSBTAG00000019250, ENSBTAG00000008403, ENSBTAG00000014558, ENSBTAG00000004832, ENSBTAG00000010492, ENSBTAG00000019854, ENSBTAG00000021083, ENSBTAG00000007540, ENSBTAG00000000778, ENSBTAG00000020873, ENSBTAG00000006589, ENSBTAG00000009761, ENSBTAG00000001403, ENSBTAG00000002086, ENSBTAG00000015022, ENSBTAG00000017582, ENSBTAG00000014626, ENSBTAG00000007591,…	343	537	7349	1.994940035	9.19E-04	9.19E-04	0.004028033
GOTERM_MF_FAT	GO:0004672~protein kinase activity	45	4.032258065	7.66E-06	ENSBTAG00000026290, ENSBTAG00000020777, ENSBTAG00000020148, ENSBTAG00000012789, ENSBTAG00000019250, ENSBTAG00000008403, ENSBTAG00000012312, ENSBTAG00000009346, ENSBTAG00000014792, ENSBTAG00000019298, ENSBTAG00000018747, ENSBTAG00000003051, ENSBTAG00000016193, ENSBTAG00000014927, ENSBTAG00000013238, ENSBTAG00000013284, ENSBTAG00000021069, ENSBTAG00000031165, ENSBTAG00000001403, ENSBTAG00000002086,…	483	423	9249	2.037134928	0.004393569	4.40E-04	0.011243508
SP_PIR_KEYWORDS	nucleotide-binding	57	5.107526882	2.32E-04	ENSBTAG00000020148, ENSBTAG00000020777, ENSBTAG00000019250, ENSBTAG00000008403, ENSBTAG00000004832, ENSBTAG00000010492, ENSBTAG00000017803, ENSBTAG00000019854, ENSBTAG00000015481, ENSBTAG00000007540, ENSBTAG00000000778, ENSBTAG00000020873, ENSBTAG00000001290, ENSBTAG00000006589, ENSBTAG00000009761, ENSBTAG00000001403, ENSBTAG00000002086, ENSBTAG00000015022, ENSBTAG00000017582, ENSBTAG00000014626,…	343	754	7349	1.619711393	0.068457529	0.034835521	0.310132377
Annotation Cluster 2	Enrichment Score: 5.627991562772511
Category	Term	Count	%	PValue	Genes	List Total	Pop Hits	Pop Total	Fold Enrichment	Bonferroni	Benjamini	FDR
GOTERM_BP_FAT	GO:0006796~phosphate metabolic process	66	5.913978495	4.27E-08	ENSBTAG00000020148, ENSBTAG00000019250, ENSBTAG00000008403, ENSBTAG00000012312, ENSBTAG00000006909, ENSBTAG00000014792, ENSBTAG00000019298, ENSBTAG00000003051, ENSBTAG00000013238, ENSBTAG00000031165, ENSBTAG00000014947, ENSBTAG00000001403, ENSBTAG00000016984, ENSBTAG00000002086, ENSBTAG00000002744, ENSBTAG00000005803, ENSBTAG00000004227, ENSBTAG00000019989, ENSBTAG00000010178, ENSBTAG00000017582,…	445	646	8785	2.016940898	6.32E-05	6.32E-05	7.08E-05
GOTERM_BP_FAT	GO:0006793~phosphorus metabolic process	66	5.913978495	4.27E-08	ENSBTAG00000020148, ENSBTAG00000019250, ENSBTAG00000008403, ENSBTAG00000012312, ENSBTAG00000006909, ENSBTAG00000014792, ENSBTAG00000019298, ENSBTAG00000003051, ENSBTAG00000013238, ENSBTAG00000031165, ENSBTAG00000014947, ENSBTAG00000001403, ENSBTAG00000016984, ENSBTAG00000002086, ENSBTAG00000002744, ENSBTAG00000005803, ENSBTAG00000004227, ENSBTAG00000019989, ENSBTAG00000010178, ENSBTAG00000017582,…	445	646	8785	2.016940898	6.32E-05	6.32E-05	7.08E-05
GOTERM_BP_FAT	GO:0016310~phosphorylation	53	4.749103943	1.46E-06	ENSBTAG00000020148, ENSBTAG00000019250, ENSBTAG00000008403, ENSBTAG00000012312, ENSBTAG00000006909, ENSBTAG00000014792, ENSBTAG00000019298, ENSBTAG00000003051, ENSBTAG00000013238, ENSBTAG00000031165, ENSBTAG00000001403, ENSBTAG00000002086, ENSBTAG00000002744, ENSBTAG00000004227, ENSBTAG00000019989, ENSBTAG00000017582, ENSBTAG00000005847, ENSBTAG00000007591, ENSBTAG00000002703, ENSBTAG00000002081,…	445	521	8785	2.008259829	0.002154506	0.001077834	0.002415991
GOTERM_BP_FAT	GO:0006468~protein amino acid phosphorylation	47	4.211469534	2.81E-06	ENSBTAG00000026290, ENSBTAG00000020148, ENSBTAG00000012789, ENSBTAG00000019250, ENSBTAG00000008403, ENSBTAG00000012312, ENSBTAG00000009346, ENSBTAG00000014792, ENSBTAG00000019298, ENSBTAG00000018747, ENSBTAG00000003051, ENSBTAG00000014927, ENSBTAG00000013238, ENSBTAG00000013284, ENSBTAG00000021069, ENSBTAG00000031165, ENSBTAG00000001403, ENSBTAG00000002086, ENSBTAG00000002744, ENSBTAG00000006918,…	445	448	8785	2.071102528	0.004152825	0.001386196	0.004661454
GOTERM_MF_FAT	GO:0004672~protein kinase activity	45	4.032258065	7.66E-06	ENSBTAG00000026290, ENSBTAG00000020777, ENSBTAG00000020148, ENSBTAG00000012789, ENSBTAG00000019250, ENSBTAG00000008403, ENSBTAG00000012312, ENSBTAG00000009346, ENSBTAG00000014792, ENSBTAG00000019298, ENSBTAG00000018747, ENSBTAG00000003051, ENSBTAG00000016193, ENSBTAG00000014927, ENSBTAG00000013238, ENSBTAG00000013284, ENSBTAG00000021069, ENSBTAG00000031165, ENSBTAG00000001403, ENSBTAG00000002086,…	483	423	9249	2.037134928	0.004393569	4.40E-04	0.011243508
GOTERM_MF_FAT	GO:0004674~protein serine/threonine kinase activity	27	2.419354839	0.002990186	ENSBTAG00000012789, ENSBTAG00000020777, ENSBTAG00000008403, ENSBTAG00000009346, ENSBTAG00000014792, ENSBTAG00000018747, ENSBTAG00000014927, ENSBTAG00000013238, ENSBTAG00000013284, ENSBTAG00000031165, ENSBTAG00000021069, ENSBTAG00000002086, ENSBTAG00000006918, ENSBTAG00000017582, ENSBTAG00000008143, ENSBTAG00000005847, ENSBTAG00000007591, ENSBTAG00000002081, ENSBTAG00000004269, ENSBTAG00000016851,…	483	280	9249	1.846517303	0.821279624	0.091229721	4.301856726
Annotation Cluster 3	Enrichment Score: 2.8186698217812896
Category	Term	Count	%	PValue	Genes	List Total	Pop Hits	Pop Total	Fold Enrichment	Bonferroni	Benjamini	FDR
GOTERM_MF_FAT	GO:0016879~ligase activity, forming carbon-nitrogen bonds	22	1.971326165	2.05E-05	ENSBTAG00000019853, ENSBTAG00000001533, ENSBTAG00000016276, ENSBTAG00000032477, ENSBTAG00000003395, ENSBTAG00000021087, ENSBTAG00000009846, ENSBTAG00000023218, ENSBTAG00000021209, ENSBTAG00000017017, ENSBTAG00000002487, ENSBTAG00000020538, ENSBTAG00000019725, ENSBTAG00000010401, ENSBTAG00000019474, ENSBTAG00000000023, ENSBTAG00000000492, ENSBTAG00000010577, ENSBTAG00000005564, ENSBTAG00000017567,…	483	146	9249	2.885476049	0.011730792	0.001072165	0.030128309
GOTERM_MF_FAT	GO:0016881~acid-amino acid ligase activity	16	1.433691756	0.001266854	ENSBTAG00000019853, ENSBTAG00000001533, ENSBTAG00000032477, ENSBTAG00000021087, ENSBTAG00000003395, ENSBTAG00000023218, ENSBTAG00000021209, ENSBTAG00000002487, ENSBTAG00000020538, ENSBTAG00000019725, ENSBTAG00000019474, ENSBTAG00000010401, ENSBTAG00000000023, ENSBTAG00000005564, ENSBTAG00000010577, ENSBTAG00000008025	483	119	9249	2.574664648	0.517562	0.041970434	1.844111162
GOTERM_MF_FAT	GO:0019787~small conjugating protein ligase activity	8	0.716845878	0.134601243	ENSBTAG00000023218, ENSBTAG00000019725, ENSBTAG00000010401, ENSBTAG00000000023, ENSBTAG00000032477, ENSBTAG00000005564, ENSBTAG00000021087, ENSBTAG00000003395	483	82	9249	1.868201788	1	0.761452395	88.02891163
Annotation Cluster 4	Enrichment Score: 2.6068344393775447
Category	Term	Count	%	PValue	Genes	List Total	Pop Hits	Pop Total	Fold Enrichment	Bonferroni	Benjamini	FDR
GOTERM_BP_FAT	GO:0019941~modification-dependent protein catabolic process	25	2.240143369	4.43E-04	ENSBTAG00000020122, ENSBTAG00000007133, ENSBTAG00000003362, ENSBTAG00000009939, ENSBTAG00000019214, ENSBTAG00000023218, ENSBTAG00000002137, ENSBTAG00000005946, ENSBTAG00000000152, ENSBTAG00000005729, ENSBTAG00000006291, ENSBTAG00000015000, ENSBTAG00000006027, ENSBTAG00000003395, ENSBTAG00000001356, ENSBTAG00000008805, ENSBTAG00000014440, ENSBTAG00000021209, ENSBTAG00000020538, ENSBTAG00000002487,…	445	226	8785	2.183802327	0.481401398	0.151390605	0.73283448
GOTERM_BP_FAT	GO:0043632~modification-dependent macromolecule catabolic process	25	2.240143369	4.43E-04	ENSBTAG00000020122, ENSBTAG00000007133, ENSBTAG00000003362, ENSBTAG00000009939, ENSBTAG00000019214, ENSBTAG00000023218, ENSBTAG00000002137, ENSBTAG00000005946, ENSBTAG00000000152, ENSBTAG00000005729, ENSBTAG00000006291, ENSBTAG00000015000, ENSBTAG00000006027, ENSBTAG00000003395, ENSBTAG00000001356, ENSBTAG00000008805, ENSBTAG00000014440, ENSBTAG00000021209, ENSBTAG00000020538, ENSBTAG00000002487,…	445	226	8785	2.183802327	0.481401398	0.151390605	0.73283448
GOTERM_BP_FAT	GO:0006511~ubiquitin-dependent protein catabolic process	14	1.254480287	0.001023277	ENSBTAG00000020122, ENSBTAG00000006291, ENSBTAG00000007133, ENSBTAG00000003362, ENSBTAG00000006027, ENSBTAG00000001356, ENSBTAG00000008805, ENSBTAG00000019214, ENSBTAG00000014440, ENSBTAG00000019725, ENSBTAG00000010401, ENSBTAG00000019314, ENSBTAG00000005946, ENSBTAG00000010428	445	96	8785	2.878979401	0.780466135	0.26158535	1.684116576
GOTERM_BP_FAT	GO:0030163~protein catabolic process	27	2.419354839	0.001031802	ENSBTAG00000020122, ENSBTAG00000007133, ENSBTAG00000003362, ENSBTAG00000009939, ENSBTAG00000021087, ENSBTAG00000016445, ENSBTAG00000019214, ENSBTAG00000023218, ENSBTAG00000005946, ENSBTAG00000002137, ENSBTAG00000000152, ENSBTAG00000005729, ENSBTAG00000006291, ENSBTAG00000015000, ENSBTAG00000006027, ENSBTAG00000003395, ENSBTAG00000001356, ENSBTAG00000008805, ENSBTAG00000014440, ENSBTAG00000021209,…	445	268	8785	1.988889821	0.783223235	0.224939766	1.698034355
GOTERM_MF_FAT	GO:0004221~ubiquitin thiolesterase activity	9	0.806451613	0.001261699	ENSBTAG00000020122, ENSBTAG00000006291, ENSBTAG00000006027, ENSBTAG00000019314, ENSBTAG00000001356, ENSBTAG00000005946, ENSBTAG00000008805, ENSBTAG00000010428, ENSBTAG00000019214	483	42	9249	4.103371783	0.516128006	0.044357061	1.836671603
GOTERM_BP_FAT	GO:0044265~cellular macromolecule catabolic process	28	2.508960573	0.001523122	ENSBTAG00000020122, ENSBTAG00000020777, ENSBTAG00000007133, ENSBTAG00000003362, ENSBTAG00000003365, ENSBTAG00000009939, ENSBTAG00000019214, ENSBTAG00000023218, ENSBTAG00000005946, ENSBTAG00000002137, ENSBTAG00000000152, ENSBTAG00000005729, ENSBTAG00000006291, ENSBTAG00000015000, ENSBTAG00000006027, ENSBTAG00000003395, ENSBTAG00000001356, ENSBTAG00000008805, ENSBTAG00000014440, ENSBTAG00000021209,…	445	290	8785	1.906082914	0.895384502	0.275660299	2.497041974
GOTERM_BP_FAT	GO:0051603~proteolysis involved in cellular protein catabolic process	25	2.240143369	0.001559038	ENSBTAG00000020122, ENSBTAG00000007133, ENSBTAG00000003362, ENSBTAG00000009939, ENSBTAG00000019214, ENSBTAG00000023218, ENSBTAG00000002137, ENSBTAG00000005946, ENSBTAG00000000152, ENSBTAG00000005729, ENSBTAG00000006291, ENSBTAG00000015000, ENSBTAG00000006027, ENSBTAG00000003395, ENSBTAG00000001356, ENSBTAG00000008805, ENSBTAG00000014440, ENSBTAG00000021209, ENSBTAG00000020538, ENSBTAG00000002487,…	445	247	8785	1.998134922	0.900811904	0.25086956	2.555210175
GOTERM_BP_FAT	GO:0044257~cellular protein catabolic process	25	2.240143369	0.001644257	ENSBTAG00000020122, ENSBTAG00000007133, ENSBTAG00000003362, ENSBTAG00000009939, ENSBTAG00000019214, ENSBTAG00000023218, ENSBTAG00000002137, ENSBTAG00000005946, ENSBTAG00000000152, ENSBTAG00000005729, ENSBTAG00000006291, ENSBTAG00000015000, ENSBTAG00000006027, ENSBTAG00000003395, ENSBTAG00000001356, ENSBTAG00000008805, ENSBTAG00000014440, ENSBTAG00000021209, ENSBTAG00000020538, ENSBTAG00000002487,…	445	248	8785	1.990077927	0.912590219	0.237226566	2.693096141
GOTERM_BP_FAT	GO:0009057~macromolecule catabolic process	30	2.688172043	0.002195782	ENSBTAG00000020122, ENSBTAG00000020777, ENSBTAG00000007133, ENSBTAG00000003362, ENSBTAG00000003365, ENSBTAG00000009939, ENSBTAG00000021087, ENSBTAG00000016445, ENSBTAG00000019214, ENSBTAG00000023218, ENSBTAG00000005946, ENSBTAG00000002137, ENSBTAG00000000152, ENSBTAG00000005729, ENSBTAG00000006291, ENSBTAG00000015000, ENSBTAG00000006027, ENSBTAG00000003395, ENSBTAG00000001356, ENSBTAG00000008805,…	445	327	8785	1.811153489	0.961439595	0.256180744	3.581058988
INTERPRO	IPR018200:Peptidase C19, ubiquitin carboxyl-terminal hydrolase 2, conserved site	6	0.537634409	0.002290344	ENSBTAG00000020122, ENSBTAG00000006291, ENSBTAG00000001356, ENSBTAG00000008805, ENSBTAG00000010428, ENSBTAG00000019214	449	20	9171	6.127616927	0.8841423	0.301787718	3.53042481
INTERPRO	IPR001394:Peptidase C19, ubiquitin carboxyl-terminal hydrolase 2	6	0.537634409	0.002887152	ENSBTAG00000020122, ENSBTAG00000006291, ENSBTAG00000001356, ENSBTAG00000008805, ENSBTAG00000010428, ENSBTAG00000019214	449	21	9171	5.835825644	0.933983333	0.321766738	4.431011343
SP_PIR_KEYWORDS	ubl conjugation pathway	18	1.612903226	0.002937025	ENSBTAG00000020122, ENSBTAG00000005729, ENSBTAG00000006291, ENSBTAG00000015000, ENSBTAG00000002726, ENSBTAG00000009939, ENSBTAG00000003395, ENSBTAG00000001356, ENSBTAG00000019214, ENSBTAG00000023218, ENSBTAG00000021209, ENSBTAG00000002487, ENSBTAG00000020538, ENSBTAG00000019725, ENSBTAG00000019474, ENSBTAG00000002137, ENSBTAG00000000152, ENSBTAG00000010428	343	174	7349	2.21644717	0.593451444	0.201494144	3.865693415
GOTERM_BP_FAT	GO:0006508~proteolysis	47	4.211469534	0.004412085	ENSBTAG00000020122, ENSBTAG00000001925, ENSBTAG00000007133, ENSBTAG00000000284, ENSBTAG00000003362, ENSBTAG00000033312, ENSBTAG00000016514, ENSBTAG00000009939, ENSBTAG00000039275, ENSBTAG00000016445, ENSBTAG00000014177, ENSBTAG00000019214, ENSBTAG00000005968, ENSBTAG00000023218, ENSBTAG00000034501, ENSBTAG00000006877, ENSBTAG00000014807, ENSBTAG00000005946, ENSBTAG00000002137, ENSBTAG00000000152,…	445	615	8785	1.508705581	0.998568103	0.353759581	7.073126347
GOTERM_MF_FAT	GO:0016790~thiolester hydrolase activity	9	0.806451613	0.008031854	ENSBTAG00000020122, ENSBTAG00000006291, ENSBTAG00000006027, ENSBTAG00000019314, ENSBTAG00000001356, ENSBTAG00000005946, ENSBTAG00000008805, ENSBTAG00000010428, ENSBTAG00000019214	483	56	9249	3.077528838	0.990312924	0.190040496	11.16678031
SP_PIR_KEYWORDS	thiol protease	7	0.627240143	0.018900283	ENSBTAG00000020122, ENSBTAG00000008868, ENSBTAG00000006291, ENSBTAG00000003395, ENSBTAG00000001356, ENSBTAG00000010428, ENSBTAG00000019214	343	46	7349	3.260425909	0.997087781	0.411867859	22.5666045
GOTERM_MF_FAT	GO:0008234~cysteine-type peptidase activity	8	0.716845878	0.066898347	ENSBTAG00000020122, ENSBTAG00000008868, ENSBTAG00000006291, ENSBTAG00000003395, ENSBTAG00000001356, ENSBTAG00000010428, ENSBTAG00000019214, ENSBTAG00000012652	483	69	9249	2.220181835	1	0.595399733	63.82064967
Annotation Cluster 5	Enrichment Score: 2.4368921995637427
Category	Term	Count	%	PValue	Genes	List Total	Pop Hits	Pop Total	Fold Enrichment	Bonferroni	Benjamini	FDR
GOTERM_MF_FAT	GO:0004386~helicase activity	18	1.612903226	5.87E-06	ENSBTAG00000020777, ENSBTAG00000014558, ENSBTAG00000008112, ENSBTAG00000020422, ENSBTAG00000015392, ENSBTAG00000020423, ENSBTAG00000003399, ENSBTAG00000021083, ENSBTAG00000001044, ENSBTAG00000019821, ENSBTAG00000007844, ENSBTAG00000038434, ENSBTAG00000035907, ENSBTAG00000012852, ENSBTAG00000017868, ENSBTAG00000002382, ENSBTAG00000014679, ENSBTAG00000017061	483	94	9249	3.66684287	0.003371694	3.75E-04	0.008624137
INTERPRO	IPR001650:DNA/RNA helicase, C-terminal	11	0.985663082	1.03E-04	ENSBTAG00000020777, ENSBTAG00000014558, ENSBTAG00000012852, ENSBTAG00000017868, ENSBTAG00000002382, ENSBTAG00000015392, ENSBTAG00000003399, ENSBTAG00000021083, ENSBTAG00000001044, ENSBTAG00000019821, ENSBTAG00000014679	449	49	9171	4.585291578	0.092415234	0.092415234	0.16157002
SMART	SM00490:HELICc	11	0.985663082	5.07E-04	ENSBTAG00000020777, ENSBTAG00000014558, ENSBTAG00000012852, ENSBTAG00000017868, ENSBTAG00000002382, ENSBTAG00000015392, ENSBTAG00000003399, ENSBTAG00000021083, ENSBTAG00000001044, ENSBTAG00000019821, ENSBTAG00000014679	262	49	4364	3.739211715	0.090407825	0.090407825	0.626173059
INTERPRO	IPR014021:Helicase, superfamily 1 and 2, ATP-binding	10	0.896057348	8.24E-04	ENSBTAG00000020777, ENSBTAG00000014558, ENSBTAG00000012852, ENSBTAG00000017868, ENSBTAG00000002382, ENSBTAG00000015392, ENSBTAG00000003399, ENSBTAG00000021083, ENSBTAG00000019821, ENSBTAG00000014679	449	52	9171	3.927959568	0.53932098	0.227676093	1.284134013
GOTERM_MF_FAT	GO:0042623~ATPase activity, coupled	21	1.88172043	8.81E-04	ENSBTAG00000020777, ENSBTAG00000014558, ENSBTAG00000016484, ENSBTAG00000005161, ENSBTAG00000015392, ENSBTAG00000021083, ENSBTAG00000014486, ENSBTAG00000011936, ENSBTAG00000019821, ENSBTAG00000007844, ENSBTAG00000016309, ENSBTAG00000002703, ENSBTAG00000021250, ENSBTAG00000009552, ENSBTAG00000035907, ENSBTAG00000012852, ENSBTAG00000017868, ENSBTAG00000002382, ENSBTAG00000006589, ENSBTAG00000018646,…	483	177	9249	2.27192336	0.397412266	0.033204354	1.285125781
INTERPRO	IPR014001:DEAD-like helicase, N-terminal	9	0.806451613	0.002049707	ENSBTAG00000020777, ENSBTAG00000014558, ENSBTAG00000012852, ENSBTAG00000017868, ENSBTAG00000002382, ENSBTAG00000015392, ENSBTAG00000003399, ENSBTAG00000021083, ENSBTAG00000019821	449	48	9171	3.829760579	0.854663229	0.320052938	3.165059273
GOTERM_MF_FAT	GO:0008026~ATP-dependent helicase activity	10	0.896057348	0.004057994	ENSBTAG00000020777, ENSBTAG00000035907, ENSBTAG00000014558, ENSBTAG00000012852, ENSBTAG00000017868, ENSBTAG00000002382, ENSBTAG00000015392, ENSBTAG00000021083, ENSBTAG00000007844, ENSBTAG00000019821	483	61	9249	3.139191528	0.903488589	0.110330027	5.795815662
GOTERM_MF_FAT	GO:0070035~purine NTP-dependent helicase activity	10	0.896057348	0.004057994	ENSBTAG00000020777, ENSBTAG00000035907, ENSBTAG00000014558, ENSBTAG00000012852, ENSBTAG00000017868, ENSBTAG00000002382, ENSBTAG00000015392, ENSBTAG00000021083, ENSBTAG00000007844, ENSBTAG00000019821	483	61	9249	3.139191528	0.903488589	0.110330027	5.795815662
SMART	SM00487:DEXDc	9	0.806451613	0.006857092	ENSBTAG00000020777, ENSBTAG00000014558, ENSBTAG00000012852, ENSBTAG00000017868, ENSBTAG00000002382, ENSBTAG00000015392, ENSBTAG00000003399, ENSBTAG00000021083, ENSBTAG00000019821	262	48	4364	3.123091603	0.723817324	0.474469148	8.175660836
SP_PIR_KEYWORDS	helicase	7	0.627240143	0.027486496	ENSBTAG00000020777, ENSBTAG00000014558, ENSBTAG00000012852, ENSBTAG00000017868, ENSBTAG00000002382, ENSBTAG00000021083, ENSBTAG00000019821	343	50	7349	2.999591837	0.999802273	0.508708973	31.17268772
INTERPRO	IPR011545:DNA/RNA helicase, DEAD/DEAH box type, N-terminal	4	0.358422939	0.216932199	ENSBTAG00000014558, ENSBTAG00000012852, ENSBTAG00000002382, ENSBTAG00000021083	449	33	9171	2.475804819	1	0.983505221	97.83580625
UP_SEQ_FEATURE	domain:Helicase C-terminal	3	0.268817204	0.245718582	ENSBTAG00000020777, ENSBTAG00000012852, ENSBTAG00000019821	234	23	5635	3.141025641	1	0.997935	98.74845985
UP_SEQ_FEATURE	domain:Helicase ATP-binding	3	0.268817204	0.276847667	ENSBTAG00000020777, ENSBTAG00000012852, ENSBTAG00000019821	234	25	5635	2.88974359	1	0.999025255	99.34973167
